# Supplementary material for: Soft Sweeps Are the Dominant Mode of Adaptation in the Human Genome
Source: Mol Biol Evol. 2017 May 8;34(8):1863–77. doi: 10.1093/molbev/msx154 (PMC5850737; doi:10.1093/molbev/msx154)
Supplement: Supplementary Data [file msx154_Supp.zip]

Archive with 9 entries (9 files):
- supplementary_fig_S1.pdf
- supplementary_fig_S2.pdf
- supplementary_fig_S3.pdf
- supplementary_fig_S4.pdf
- supplementary_table_S1.xlsx
- supplementary_table_S2.xlsx
- supplementary_table_S3.xlsx
- supplementary_table_S4.xlsx
- supplementary_table_S5.xlsx
