# Supplementary material for: Soft Sweeps Are the Dominant Mode of Adaptation in the Human Genome
Source: Mol Biol Evol. 2017 May 8;34(8):1863–77. doi: 10.1093/molbev/msx154 (PMC5850737; doi:10.1093/molbev/msx154)
Supplement: Supplementary Data [file msx154_Supp.zip › supplementary_table_S1.xlsx]

## Sheet: Sheet1
Table S1: Number of sweeps found in each subset of populations.
Subset of populations	Number of sweeps	Notes
JPT	240
CEU,GWD,JPT,LWK,PEL,YRI	190	Global
CEU	160
CEU,JPT	126
LWK	85
GWD	77
YRI	73
CEU,JPT,PEL	71	Out-of-Africa only
PEL	66
GWD,LWK,YRI	59	Africa only
CEU,GWD,JPT,LWK,YRI	51
CEU,GWD,LWK,PEL,YRI	39
JPT,PEL	38
GWD,JPT,LWK,YRI	37
GWD,YRI	36
CEU,PEL	35
CEU,GWD,LWK,YRI	35
LWK,YRI	34
GWD,LWK	26
CEU,JPT,LWK,PEL	23
CEU,GWD,JPT,PEL,YRI	23
GWD,JPT,LWK,PEL,YRI	20
CEU,GWD,JPT,LWK,PEL	20
CEU,JPT,LWK,PEL,YRI	19
GWD,JPT	18
CEU,JPT,LWK	18
CEU,LWK,YRI	17
CEU,GWD,YRI	17
GWD,LWK,PEL,YRI	13
CEU,JPT,PEL,YRI	13
CEU,JPT,LWK,YRI	12
CEU,GWD,JPT,YRI	12
CEU,GWD,JPT,PEL	12
JPT,YRI	11
GWD,JPT,LWK	11
CEU,YRI	11
CEU,JPT,YRI	11
CEU,GWD,JPT,LWK	11
CEU,GWD	11
PEL,YRI	10
CEU,GWD,JPT	10
GWD,JPT,YRI	9
JPT,LWK,YRI	8
JPT,LWK	8
CEU,LWK,PEL	8
CEU,GWD,PEL	8
LWK,PEL	7
GWD,PEL	7
CEU,LWK	7
CEU,GWD,LWK,PEL	7
JPT,LWK,PEL	6
CEU,GWD,LWK	6
LWK,PEL,YRI	5
GWD,JPT,PEL	5
CEU,LWK,PEL,YRI	5
JPT,LWK,PEL,YRI	4
GWD,PEL,YRI	4
GWD,LWK,PEL	4
GWD,JPT,PEL,YRI	4
CEU,PEL,YRI	4
CEU,GWD,PEL,YRI	4
JPT,PEL,YRI	3
GWD,JPT,LWK,PEL	3
