# Supplementary material for: Soft Sweeps Are the Dominant Mode of Adaptation in the Human Genome
Source: Mol Biol Evol. 2017 May 8;34(8):1863–77. doi: 10.1093/molbev/msx154 (PMC5850737; doi:10.1093/molbev/msx154)
Supplement: Supplementary Data [file msx154_Supp.zip › supplementary_table_S2.xlsx]

## Sheet: Sheet1
Table S2: Numbers of hard and soft sweeps found in each population when imposing various posterior probability thresholds to S/HIC’s classifications.
Population	Posterior probability cutoff	Number of hard sweep calls	Fractions of sweeps called as hard	Number of soft sweep calls	Fraction of sweeps called as soft
CEU	0.2	110	0.0651	1579	0.9349
CEU	0.3	110	0.0651	1579	0.9349
CEU	0.4	110	0.0722	1414	0.9278
CEU	0.5	105	0.1	945	0.9
CEU	0.6	92	0.1343	593	0.8657
CEU	0.7	64	0.1649	324	0.8351
CEU	0.8	38	0.2184	136	0.7816
CEU	0.9	8	0.2162	29	0.7838
GWD	0.2	15	0.0118	1254	0.9882
GWD	0.3	15	0.0118	1254	0.9882
GWD	0.4	15	0.0136	1086	0.9864
GWD	0.5	13	0.0187	682	0.9813
GWD	0.6	12	0.0316	368	0.9684
GWD	0.7	6	0.0319	182	0.9681
GWD	0.8	4	0.0533	71	0.9467
GWD	0.9	2	0.1111	16	0.8889
LWK	0.2	11	0.0085	1285	0.9915
LWK	0.3	11	0.0085	1285	0.9915
LWK	0.4	11	0.0094	1164	0.9906
LWK	0.5	11	0.0139	778	0.9861
LWK	0.6	8	0.0164	481	0.9836
LWK	0.7	5	0.0188	261	0.9812
LWK	0.8	4	0.036	107	0.964
LWK	0.9	3	0.0909	30	0.9091
JPT	0.2	123	0.0696	1643	0.9304
JPT	0.3	123	0.0696	1643	0.9304
JPT	0.4	123	0.0757	1502	0.9243
JPT	0.5	120	0.1018	1059	0.8982
JPT	0.6	100	0.1245	703	0.8755
JPT	0.7	77	0.1543	422	0.8457
JPT	0.8	35	0.1716	169	0.8284
JPT	0.9	6	0.2727	16	0.7273
PEL	0.2	65	0.0601	1016	0.9399
PEL	0.3	65	0.0602	1014	0.9398
PEL	0.4	65	0.0696	869	0.9304
PEL	0.5	58	0.0962	545	0.9038
PEL	0.6	43	0.1225	308	0.8775
PEL	0.7	26	0.1461	152	0.8539
PEL	0.8	16	0.2623	45	0.7377
PEL	0.9	1	0.1429	6	0.8571
YRI	0.2	29	0.0221	1284	0.9779
YRI	0.3	29	0.0221	1283	0.9779
YRI	0.4	29	0.025	1133	0.975
YRI	0.5	29	0.0388	718	0.9612
YRI	0.6	25	0.0576	409	0.9424
YRI	0.7	19	0.0823	212	0.9177
YRI	0.8	9	0.0989	82	0.9011
YRI	0.9	5	0.2778	13	0.7222
