# Supplementary material for: Soft Sweeps Are the Dominant Mode of Adaptation in the Human Genome
Source: Mol Biol Evol. 2017 May 8;34(8):1863–77. doi: 10.1093/molbev/msx154 (PMC5850737; doi:10.1093/molbev/msx154)
Supplement: Supplementary Data [file msx154_Supp.zip › supplementary_table_S3.xlsx]

## Sheet: bedEnrichment_qVals.txt
Table S3: Enrichment of various sequence annotations in each S/HIC class
annotation element type	shic class	CEU count	CEU mean perm count	CEU enrichment	CEU p-val	CEU q-val	GWD count	GWD mean perm count	GWD enrichment	GWD p-val	GWD q-val	JPT count	JPT mean perm count	JPT enrichment	JPT p-val	JPT q-val	LWK count	LWK mean perm count	LWK enrichment	LWK p-val	LWK q-val	PEL count	PEL mean perm count	PEL enrichment	PEL p-val	PEL q-val	YRI count	YRI mean perm count	YRI enrichment	YRI p-val	YRI q-val
ClinVar Pathogenic SNPs	hard	242	154.997	1.56132	0.1484	0.742	0	5.2688	0	1	1	123	85.5786	1.43728	0.152	0.294694	0	2.6144	0	1	1	117	45.4366	2.57502	0.0722	0.152422	13	14.049	0.925333	0.2755	0.429057
ClinVar Pathogenic SNPs	soft	1588	2079.26	0.763735	0.7472	1	1479	1227.8	1.20459	0.1682	0.355089	1484	1576.46	0.941348	0.3947	0.642941	1457	1213.35	1.20081	0.167	0.330521	990	957.114	1.03436	0.2747	0.483269	1598	1234.56	1.29439	0.1332	0.230073
ClinVar Pathogenic SNPs	linkedHard	1870	1586.89	1.17841	0.2075	0.896023	880	432.533	2.03453	0.0489	0.125554	1007	1040.37	0.967926	0.4172	0.660567	249	193.077	1.28964	0.2056	0.368528	1029	1172.9	0.877312	0.5649	0.813114	400	363.978	1.09897	0.2675	0.423542
ClinVar Pathogenic SNPs	linkedSoft	8782	9385.53	0.935695	0.654	1	12458	11727.6	1.06228	0.2935	0.530208	7824	6011.6	1.30148	0.0376	0.0915897	10766	8984.01	1.19835	0.0291	0.0767917	9005	6833.89	1.3177	0.0156	0.0423429	11591	10375.7	1.11713	0.1036	0.186953
ClinVar Pathogenic SNPs	neut	4136	6994.33	0.591337	1	1	1801	3224.92	0.558464	0.9979	1	6180	7903.99	0.781884	0.9626	1	4146	6224.95	0.666029	0.9979	1	5477	7609.61	0.719748	0.992	1	3016	4629.68	0.651448	0.9942	1
COSMIC mutations	hard	157594	7376.27	21.365	0.0016	0.076	382	158.528	2.40968	0.047	0.124028	57688	4685.32	12.3125	0.0168	0.0443333	137	129.262	1.05986	0.3781	0.619302	57108	3984.79	14.3315	0.0205	0.0540972	1088	488.382	2.22776	0.0277	0.0626548
COSMIC mutations	soft	219821	110383	1.99144	0.0537	0.341367	297790	70986.2	4.19504	0.0012	0.0057	368595	86619.2	4.25535	0.0002	0.0011875	346041	71799.2	4.81956	0.0001	0.000413043	254902	52926.9	4.81612	0.0023	0.00991304	242053	67685	3.57617	0.0063	0.0187031
COSMIC mutations	linkedHard	64669	83134.2	0.777887	0.5037	1	16073	23168.6	0.693742	0.2731	0.508716	31609	57999.5	0.544988	0.5861	0.856608	7972	10361	0.769422	0.1745	0.33155	40467	62957.5	0.642767	0.4629	0.687117	13033	19274.9	0.676163	0.2816	0.431484
COSMIC mutations	linkedSoft	221932	462097	0.480272	1	1	492254	599850	0.820628	0.8596	1	221802	303381	0.7311	0.8155	1	380119	464665	0.81805	0.783	1	328649	340747	0.964497	0.5158	0.753862	506879	554074	0.914822	0.7006	0.963436
COSMIC mutations	neut	203987	362159	0.563253	0.9798	1	61504	173848	0.35378	1	1	188309	415318	0.453409	1	1	133734	321049	0.416553	1	1	186877	407473	0.458625	0.9999	1	104950	226474	0.463408	1	1
Virus-interacting proteins	hard	46525	26708.3	1.74197	0.0739	0.412971	2164	1184.82	1.82643	0.1669	0.355089	21420	16845.8	1.27153	0.291	0.524435	0	644.716	0	1	1	25056	10107	2.47908	0.0538	0.124179	15047	2947.75	5.10458	0.0236	0.05605
Virus-interacting proteins	soft	451509	361324	1.24959	0.029	0.261682	503654	214150	2.35187	<0.0001	<0.000730769230769	469225	282200	1.66274	<0.0001	<0.000633333333333	472281	219572	2.15092	<0.0001	<0.000413043478261	357269	172080	2.07618	<0.0001	<0.000527777777778	516754	221633	2.33157	<0.0001	<0.0005
Virus-interacting proteins	linkedHard	242138	287388	0.842549	0.8562	1	153668	80165.3	1.91689	0.0025	0.0103261	265913	201831	1.3175	0.0447	0.106163	86785	42148.3	2.05904	0.011	0.0326562	316291	221847	1.42572	0.0077	0.0221667	73750	66506.3	1.10892	0.3431	0.501454
Virus-interacting proteins	linkedSoft	1565902	1.71671e+06	0.912155	0.9748	1	2057553	2.1943e+06	0.937683	0.9823	1	1066492	1.06837e+06	0.998242	0.5066	0.774325	1650786	1.6435e+06	1.00443	0.4577	0.724692	1305093	1.26607e+06	1.03082	0.2883	0.48908	1947344	1.9014e+06	1.02416	0.2584	0.416068
Virus-interacting proteins	neut	765424	1.26983e+06	0.602778	1	1	354459	581727	0.609322	1	1	1248448	1.50225e+06	0.831052	0.9993	1	861646	1.16564e+06	0.739203	1	1	1067789	1.40152e+06	0.761881	1	1	518603	879012	0.589984	1	1
GENCODE pseudogenes	hard	31656	21369.7	1.48135	0.0376	0.274769	6060	800.954	7.56598	0.0022	0.00995238	27322	13099.3	2.08577	0.0038	0.0133704	1379	499.481	2.76087	0.11	0.24881	17025	6848.11	2.48609	0.0041	0.0149808	8880	2459.8	3.61005	0.0088	0.0232222
GENCODE pseudogenes	soft	259758	302623	0.858354	0.9894	1	205815	177267	1.16105	0.0275	0.0842742	282737	240604	1.17511	0.0115	0.0331061	212841	180762	1.17746	0.0221	0.06175	134015	146461	0.915024	0.8166	1	202362	179847	1.12519	0.0678	0.132418
GENCODE pseudogenes	linkedHard	210015	234571	0.895314	0.9326	1	63557	63739.5	0.997136	0.4959	0.81225	193407	159640	1.21152	0.0126	0.0352059	51937	32432.6	1.60138	0.0064	0.0196129	191876	168084	1.14155	0.0549	0.124179	46240	53553.7	0.863433	0.8062	1
GENCODE pseudogenes	linkedSoft	1286768	1.41137e+06	0.911713	0.9999	1	1903764	1.83405e+06	1.03801	0.0034	0.0134583	913018	903280	1.01078	0.3685	0.625134	1449839	1.37207e+06	1.05668	0.0049	0.0155167	1105811	1.05644e+06	1.04673	0.0491	0.116612	1708145	1.58196e+06	1.07976	<0.0001	<0.0005
GENCODE pseudogenes	neut	789420	1.05916e+06	0.745328	1	1	398421	501785	0.794007	1	1	1161133	1.26099e+06	0.920808	0.9995	1	861621	991860	0.868692	1	1	1128890	1.19988e+06	0.940838	0.9895	1	611990	759796	0.805466	1	1
GENCODE CDS	hard	120733	108010	1.1178	0.2493	1	9930	4397.43	2.25814	0.0849	0.203775	114533	67371.1	1.70003	0.0062	0.0203103	6796	4422.48	1.5367	0.2157	0.379472	102480	37820.9	2.70961	0.0001	0.000527778	38086	12816.9	2.97155	0.0041	0.0125645
GENCODE CDS	soft	1637224	1.50544e+06	1.08753	0.03	0.261682	1577966	880719	1.79168	<0.0001	<0.000730769230769	1672230	1.17572e+06	1.4223	<0.0001	<0.000633333333333	1607990	901732	1.78322	<0.0001	<0.000413043478261	1179923	725606	1.62612	<0.0001	<0.000527777777778	1550466	905857	1.7116	<0.0001	<0.0005
GENCODE CDS	linkedHard	1367537	1.18749e+06	1.15162	0.0045	0.095	544969	347525	1.56814	<0.0001	<0.000730769230769	1047391	826247	1.26765	0.0004	0.00223529	277587	171763	1.61611	0.0002	0.000791667	1291459	939083	1.37523	<0.0001	<0.000527777777778	442700	300565	1.47289	0.0001	0.0005
GENCODE CDS	linkedSoft	6303587	7.23266e+06	0.871545	1	1	9137459	9.20139e+06	0.993052	0.7138	1	4828755	4.63893e+06	1.04092	0.0512	0.118634	7523849	7.02046e+06	1.0717	<0.0001	<0.000413043478261	5413696	5.3927e+06	1.00389	0.4266	0.658411	8338797	8.00944e+06	1.04112	0.0024	0.0076
GENCODE CDS	neut	3410146	5.19994e+06	0.655804	1	1	1568903	2.40527e+06	0.652276	1	1	5176318	6.13096e+06	0.844292	1	1	3423005	4.74088e+06	0.722018	1	1	4851669	5.7446e+06	0.844561	1	1	2469178	3.61058e+06	0.683873	1	1
GENCODE UTR	hard	146856	142384	1.0314	0.411	1	4898	5863.25	0.835373	0.4925	0.81225	164184	90442	1.81535	0.001	0.00431818	3157	5800.94	0.544222	0.6031	0.909437	96811	48783.8	1.98449	0.0026	0.0102917	22935	17073.4	1.34332	0.238	0.389828
GENCODE UTR	soft	2147122	2.00105e+06	1.073	0.0539	0.341367	2047975	1.17515e+06	1.74273	<0.0001	<0.000730769230769	2175608	1.5831e+06	1.37427	<0.0001	<0.000633333333333	2087367	1.20537e+06	1.73172	<0.0001	<0.000413043478261	1614278	973572	1.6581	<0.0001	<0.000527777777778	2121479	1.21426e+06	1.74713	<0.0001	<0.0005
GENCODE UTR	linkedHard	1736482	1.58034e+06	1.0988	0.0341	0.269958	733132	468593	1.56454	<0.0001	<0.000730769230769	1390836	1.11168e+06	1.25111	<0.0001	<0.000633333333333	301099	231307	1.30173	0.0282	0.0765429	1653997	1.25277e+06	1.32027	<0.0001	<0.000527777777778	579928	404737	1.43285	0.0003	0.00123913
GENCODE UTR	linkedSoft	8642392	9.70481e+06	0.890527	1	1	12447672	1.24858e+07	0.996943	0.6095	0.933911	6621047	6.24e+06	1.06106	0.0038	0.0133704	10350111	9.48473e+06	1.09124	<0.0001	<0.000413043478261	7364857	7.28659e+06	1.01074	0.3024	0.49531	11301619	1.0834e+07	1.04316	0.0006	0.00219231
GENCODE UTR	neut	4719373	6.98586e+06	0.675561	1	1	2158548	3.25687e+06	0.662767	1	1	7040550	8.367e+06	0.841467	1	1	4650491	6.46501e+06	0.719332	1	1	6662282	7.8311e+06	0.850746	1	1	3366264	4.92215e+06	0.683901	1	1
GENCODE Exons	hard	252702	241346	1.04705	0.3689	1	14261	9882.42	1.44307	0.2482	0.481204	267623	152484	1.75509	0.0008	0.0038	9577	9844.08	0.972869	0.4311	0.694144	189938	83480.8	2.27523	0.0001	0.000527778	55768	28872	1.93156	0.0413	0.0852935
GENCODE Exons	soft	3645557	3.38308e+06	1.07759	0.0303	0.261682	3481275	1.98327e+06	1.75532	<0.0001	<0.000730769230769	3708120	2.6639e+06	1.39199	<0.0001	<0.000633333333333	3556979	2.03374e+06	1.74898	<0.0001	<0.000413043478261	2681564	1.6403e+06	1.6348	<0.0001	<0.000527777777778	3540098	2.04653e+06	1.72981	<0.0001	<0.0005
GENCODE Exons	linkedHard	2980943	2.67042e+06	1.11628	0.0088	0.119429	1229232	787696	1.56054	<0.0001	<0.000730769230769	2333860	1.87167e+06	1.24694	<0.0001	<0.000633333333333	562278	388930	1.4457	0.0011	0.00401923	2820201	2.11388e+06	1.33413	<0.0001	<0.000527777777778	981074	680592	1.4415	<0.0001	<0.0005
GENCODE Exons	linkedSoft	14449587	1.63474e+07	0.883909	1	1	20844376	2.09476e+07	0.995072	0.6719	0.997352	11068486	1.05057e+07	1.05357	0.0069	0.02185	17240911	1.59379e+07	1.08176	<0.0001	<0.000413043478261	12381661	1.22457e+07	1.0111	0.2832	0.48908	18966002	1.81984e+07	1.04218	0.0002	0.00095
GENCODE Exons	neut	7869709	1.17614e+07	0.669112	1	1	3629354	5.47022e+06	0.663475	1	1	11820409	1.40048e+07	0.844028	1	1	7828753	1.08282e+07	0.722997	1	1	11125134	1.31169e+07	0.848152	1	1	5655556	8.24484e+06	0.685951	1	1
GWAS Catalog SNPs	hard	21	75.4456	0.278346	1	1	3	3.8285	0.783597	0.6197	0.934468	32	51.8456	0.617217	0.9849	1	0	2.3272	0	1	1	18	27.8866	0.645471	0.9203	1	9	9.8132	0.917132	0.5541	0.781375
GWAS Catalog SNPs	soft	578	1070.42	0.539977	1	1	479	675.008	0.709621	1	1	680	918.403	0.740416	1	1	521	694.458	0.750225	1	1	358	562.456	0.636494	1	1	505	698.975	0.722486	1	1
GWAS Catalog SNPs	linkedHard	758	831.565	0.911534	0.9621	1	280	260.495	1.07488	0.2275	0.469837	599	626.98	0.955373	0.7734	1	116	131.307	0.883425	0.8018	1	806	687.185	1.1729	0.0024	0.00991304	272	223.234	1.21845	0.0274	0.0626548
GWAS Catalog SNPs	linkedSoft	5167	5216.67	0.990479	0.7318	1	7251	7120.39	1.01834	0.0328	0.0944242	3954	3544.73	1.11546	<0.0001	<0.000633333333333	5743	5382.66	1.06694	<0.0001	<0.000413043478261	4334	4146.83	1.04514	0.0067	0.0205323	6361	6175.59	1.03002	0.0065	0.0187121
GWAS Catalog SNPs	neut	3456	3766.91	0.917464	1	1	1967	1920.33	1.02431	0.2334	0.470844	4715	4838.04	0.974568	0.9392	1	3600	3769.28	0.95509	0.9846	1	4464	4555.87	0.979834	0.8784	1	2833	2872.39	0.986288	0.7099	0.963436
CEU iHS scores -- 2.5% tail in each direction; from http://hsb.upf.edu/	hard	646	1777.26	0.363481	1	1	36	85.7152	0.419996	0.9614	1	543	1176.72	0.461454	1	1	28	45.2462	0.618836	0.7428	1	291	625.036	0.465573	1	1	66	241.352	0.273459	1	1
CEU iHS scores -- 2.5% tail in each direction; from http://hsb.upf.edu/	soft	12568	25190.1	0.498926	1	1	11766	15731.2	0.747942	1	1	14444	21287.9	0.678509	1	1	11910	16150.6	0.737434	1	1	8027	13031.8	0.615957	1	1	12180	16134	0.754926	1	1
CEU iHS scores -- 2.5% tail in each direction; from http://hsb.upf.edu/	linkedHard	15374	19513.4	0.78787	1	1	4780	5808.49	0.822933	0.9993	1	13125	14302.7	0.917658	0.9922	1	2172	2950.54	0.736136	0.9999	1	13535	15383.6	0.879831	1	1	3967	5033.48	0.788122	1	1
CEU iHS scores -- 2.5% tail in each direction; from http://hsb.upf.edu/	linkedSoft	114794	120290	0.954308	1	1	166701	163500	1.01958	0.0004	0.00211111	83860	80754.4	1.03846	0.0009	0.00407143	121708	122882	0.990448	0.8742	1	96854	95035.3	1.01914	0.0378	0.0970541	143450	141586	1.01317	0.0321	0.0696667
CEU iHS scores -- 2.5% tail in each direction; from http://hsb.upf.edu/	neut	86355	88257	0.97845	0.9613	1	46454	44613.1	1.04126	0.0163	0.0533966	117765	112215	1.04946	<0.0001	<0.000633333333333	93919	87709.3	1.0708	<0.0001	<0.000413043478261	111030	105666	1.05077	0.0005	0.0025	70074	66742.6	1.04991	0.0003	0.00123913
Enhancers gained in humans since split with rhesus	hard	53425	62409.6	0.856038	0.6622	1	5850	2666.04	2.19427	0.1385	0.320915	31900	39934.3	0.798811	0.68	0.95	1750	1330.31	1.31548	0.2526	0.436309	9050	21220	0.426484	0.8984	1	7600	6857.98	1.1082	0.3398	0.501454
Enhancers gained in humans since split with rhesus	soft	613600	837881	0.732323	0.9999	1	525975	513926	1.02344	0.3917	0.664491	621450	700074	0.887692	0.9061	1	560075	533644	1.04953	0.295	0.500446	457650	428724	1.06747	0.2618	0.469264	558575	535928	1.04226	0.3289	0.49596
Enhancers gained in humans since split with rhesus	linkedHard	634525	665018	0.954147	0.6827	1	321650	195726	1.64337	0.0007	0.0035	539200	480130	1.12303	0.1294	0.261553	188250	100426	1.87452	0.0018	0.00633333	746275	523906	1.42444	0.0001	0.000527778	377225	171161	2.20392	<0.0001	<0.0005
Enhancers gained in humans since split with rhesus	linkedSoft	4154375	4.06291e+06	1.02251	0.1961	0.896023	5527475	5.48794e+06	1.0072	0.3429	0.598327	3244825	2.73676e+06	1.18565	<0.0001	<0.000633333333333	4550425	4.13808e+06	1.09965	<0.0001	<0.000413043478261	3310000	3.21661e+06	1.02903	0.185	0.346843	4887125	4.75835e+06	1.02706	0.1043	0.186953
Enhancers gained in humans since split with rhesus	neut	2176525	2.9155e+06	0.746535	1	1	1251500	1.43221e+06	0.873823	0.9847	1	3195075	3.67555e+06	0.869277	1	1	2331950	2.859e+06	0.815654	1	1	3109475	3.44216e+06	0.903351	0.9988	1	1801925	2.16015e+06	0.834166	0.9999	1
Enhancers lost in humans since split with rhesus	hard	0	463.593	0	1	1	0	28.5995	0	1	1	0	333.891	0	1	1	0	28.7776	0	1	1	0	278.594	0	1	1	0	68.5969	0	1	1
Enhancers lost in humans since split with rhesus	soft	1590	7310	0.21751	0.6293	1	9301	5385.29	1.72711	0.2534	0.48146	1590	7468.62	0.212891	0.6315	0.908977	1590	5310.85	0.299387	0.5254	0.805048	1590	4566.12	0.348217	0.4523	0.68204	1590	5299.53	0.300027	0.5225	0.752083
Enhancers lost in humans since split with rhesus	linkedHard	0	5006.9	0	1	1	0	1532.78	0	1	1	0	4557.21	0	1	1	0	703.247	0	1	1	0	5210.06	0	1	1	0	1361.43	0	1	1
Enhancers lost in humans since split with rhesus	linkedSoft	10381	41032.1	0.252997	0.9928	1	27492	57132.4	0.481198	0.9915	1	26133	27009.2	0.967558	0.5026	0.774325	35203	45623.2	0.771603	0.7676	1	24301	37108.1	0.654871	0.831	1	29196	49891.1	0.585194	0.9392	1
Enhancers lost in humans since split with rhesus	neut	66570	24728.4	2.69205	0.0005	0.0475	41748	14465.4	2.88606	0.0148	0.0519107	50818	39172	1.2973	0.2173	0.404775	41748	26877.5	1.55327	0.139	0.293444	52650	31382	1.67772	0.0573	0.126593	47755	21920.3	2.17857	0.0236	0.05605
OMIM SNPs	hard	56	66.8679	0.837472	0.5173	1	0	2.6511	0	1	1	25	42.0179	0.594985	0.6708	0.95	0	1.6695	0	1	1	27	24.0903	1.12078	0.3018	0.49531	32	7.5756	4.22409	0.0326	0.0696667
OMIM SNPs	soft	800	922.24	0.867453	0.711	1	669	570.296	1.17308	0.1601	0.353709	746	730.677	1.02097	0.3274	0.565509	693	567.838	1.22042	0.1252	0.276605	596	457.504	1.30272	0.1036	0.209404	665	584.184	1.13834	0.1767	0.2945
OMIM SNPs	linkedHard	794	714.943	1.11058	0.2002	0.896023	383	213.864	1.79086	0.0341	0.0952794	620	519.784	1.1928	0.1414	0.279854	144	104.059	1.38383	0.1579	0.31916	708	622.496	1.13736	0.1862	0.346843	238	185.998	1.27958	0.1391	0.235973
OMIM SNPs	linkedSoft	4231	4319.79	0.979446	0.56	1	5909	5714.98	1.03395	0.2958	0.530208	3518	2859.87	1.23012	0.0107	0.0327903	4403	4366.61	1.00833	0.4831	0.752369	3746	3347.84	1.11893	0.1241	0.245615	5532	4971.1	1.11283	0.0151	0.03775
OMIM SNPs	neut	2109	3098.16	0.680727	1	1	1029	1488.3	0.691392	0.9975	1	3081	3837.65	0.802835	0.998	1	2750	2949.83	0.932258	0.6994	1	2913	3538.29	0.823278	0.9933	1	1523	2241.14	0.679563	0.9998	1
OMIM genes	hard	3909079	3.9092e+06	0.999969	0.4954	1	371666	162106	2.29274	0.0153	0.0519107	2898655	2.44803e+06	1.18408	0.1152	0.248056	158937	98658.8	1.61098	0.1902	0.354058	2000592	1.2643e+06	1.58237	0.0034	0.01292	791836	438418	1.80612	0.014	0.0359459
OMIM genes	soft	48108900	5.45871e+07	0.881323	1	1	44963694	3.22391e+07	1.3947	<0.0001	<0.000730769230769	52872477	4.38271e+07	1.20639	<0.0001	<0.000633333333333	46681218	3.30453e+07	1.41264	<0.0001	<0.000413043478261	34515684	2.6807e+07	1.28756	<0.0001	<0.000527777777778	46564041	3.32363e+07	1.401	<0.0001	<0.0005
OMIM genes	linkedHard	41211526	4.26552e+07	0.966154	0.8063	1	13877267	1.21871e+07	1.13868	0.0382	0.103686	31424294	2.97748e+07	1.0554	0.1227	0.253402	7167669	6.15821e+06	1.16392	0.0655	0.159551	33849223	3.25526e+07	1.03983	0.1794	0.346843	13089480	1.06063e+07	1.23412	0.0021	0.00687931
OMIM genes	linkedSoft	228974667	2.6332e+08	0.869568	1	1	334036675	3.41824e+08	0.977218	0.9962	1	173669170	1.70323e+08	1.01965	0.1145	0.248056	252124078	2.58002e+08	0.977216	0.9665	1	191905536	1.99282e+08	0.962986	0.9927	1	292382361	2.95248e+08	0.990296	0.8333	1
OMIM genes	neut	155229410	1.92053e+08	0.808262	1	1	84184280	9.10231e+07	0.924868	0.996	1	216568986	2.31061e+08	0.937282	1	1	171301680	1.80129e+08	0.950994	0.9961	1	215162547	2.1754e+08	0.989072	0.7663	1	124605864	1.37905e+08	0.903562	1	1
Primate phastCons regions	hard	344727	456777	0.754694	0.9991	1	28120	20998.1	1.33917	0.1501	0.339512	291536	294014	0.991574	0.5135	0.774325	23163	14937.2	1.55069	0.0864	0.200195	234611	157655	1.48813	0.0019	0.009025	95724	58185	1.64517	0.0084	0.0228
Primate phastCons regions	soft	5300417	6.40248e+06	0.827869	1	1	4728661	3.86947e+06	1.22204	0.0002	0.00135714	5609681	5.26338e+06	1.06579	0.0024	0.00912	4794157	3.98761e+06	1.20226	0.0001	0.000413043	3657968	3.21283e+06	1.13855	<0.0001	<0.000527777777778	4701453	4.0007e+06	1.17516	<0.0001	<0.0005
Primate phastCons regions	linkedHard	4705251	4.96412e+06	0.947852	0.9676	1	1817942	1.47114e+06	1.23574	0.0003	0.0019	3646533	3.58313e+06	1.01769	0.2951	0.524435	929994	757121	1.22833	0.0028	0.00917241	4003798	3.90603e+06	1.02503	0.2007	0.366663	1619129	1.25261e+06	1.2926	<0.0001	<0.0005
Primate phastCons regions	linkedSoft	27641117	3.01575e+07	0.916557	1	1	39994013	4.03581e+07	0.99098	0.9287	1	20813433	1.98123e+07	1.05053	<0.0001	<0.000633333333333	30762622	3.0127e+07	1.0211	0.0114	0.0328182	23123669	2.3237e+07	0.995124	0.67	0.95	34816281	3.48562e+07	0.998853	0.5593	0.781375
Primate phastCons regions	neut	18727057	2.25571e+07	0.830207	1	1	10149833	1.09992e+07	0.922779	0.9999	1	26357386	2.77657e+07	0.949278	1	1	20208633	2.18321e+07	0.925639	1	1	25698523	2.6207e+07	0.980597	0.9645	1	15485982	1.65508e+07	0.935662	1	1
phastCons SNPs	hard	869	694.522	1.25122	0.1	0.527778	16	26.2626	0.609231	0.6017	0.933911	690	421.572	1.63673	0.0111	0.0329531	41	21.3117	1.92383	0.1472	0.304	700	241.363	2.9002	<0.0001	<0.000527777777778	275	76.668	3.58689	0.0014	0.00475
phastCons SNPs	soft	10293	9614.86	1.07053	0.0724	0.412971	9953	5528.34	1.80036	<0.0001	<0.000730769230769	10676	7353.06	1.45191	<0.0001	<0.000633333333333	10313	5648.42	1.82582	<0.0001	<0.000413043478261	7389	4535.74	1.62906	<0.0001	<0.000527777777778	9762	5690.31	1.71555	<0.0001	<0.0005
phastCons SNPs	linkedHard	8518	7562.65	1.12632	0.017	0.201875	3406	2135.2	1.59517	<0.0001	<0.000730769230769	6314	5148.43	1.22639	0.0018	0.00743478	1842	1073.68	1.71559	0.0001	0.000413043	7373	5796.7	1.27193	0.0001	0.000527778	2675	1830.64	1.46124	0.0001	0.0005
phastCons SNPs	linkedSoft	38664	44444.1	0.869946	1	1	56322	56376.5	0.999034	0.5306	0.840117	29347	27973.3	1.04911	0.0292	0.073	46152	42546.2	1.08475	<0.0001	<0.000413043478261	33544	32580.2	1.02958	0.1019	0.209404	51257	48830.5	1.04969	0.0008	0.00281481
phastCons SNPs	neut	20862	33256.9	0.627299	1	1	9509	15140.3	0.628059	1	1	32179	38309.6	0.839972	1	1	20858	29916.6	0.697205	1	1	30200	36056.8	0.837568	1	1	15237	22777.8	0.668939	1	1
phastCons common (DAF >= 1%) SNPs	hard	23	22.6099	1.01725	0.4703	1	0	0.8888	0	1	1	19	14.1334	1.34433	0.2013	0.38247	2	0.6189	3.23154	0.1382	0.293444	18	8.262	2.17865	0.041	0.0998718	7	2.5459	2.74952	0.061	0.123298
phastCons common (DAF >= 1%) SNPs	soft	310	322.95	0.9599	0.7082	1	262	187.189	1.39965	0.0004	0.00211111	295	247.643	1.19123	0.0181	0.046473	287	190.292	1.50821	<0.0001	<0.000413043478261	207	153.617	1.34751	0.0022	0.00991304	267	193.842	1.37741	0.0006	0.00219231
phastCons common (DAF >= 1%) SNPs	linkedHard	236	253.188	0.932114	0.7724	1	101	74.3734	1.35801	0.0313	0.0929219	197	172.867	1.1396	0.1175	0.248056	53	37.0418	1.43082	0.0572	0.143	202	198.655	1.01684	0.4297	0.658411	89	64.8265	1.3729	0.033	0.0696667
phastCons common (DAF >= 1%) SNPs	linkedSoft	1355	1480.44	0.915266	0.9985	1	1974	1879.23	1.05043	0.0043	0.01634	1036	938.702	1.10365	0.0054	0.0183214	1582	1422.81	1.11189	<0.0001	<0.000413043478261	1187	1090.93	1.08806	0.0062	0.0196333	1780	1623.14	1.09664	<0.0001	<0.0005
phastCons common (DAF >= 1%) SNPs	neut	735	1118.81	0.656949	1	1	322	517.341	0.622413	1	1	1112	1285.65	0.864929	1	1	735	1008.25	0.728989	1	1	1045	1207.69	0.86529	0.9999	1	516	774.701	0.666064	1	1
SIFT damaging SNPs	hard	817	878.231	0.930279	0.6032	1	56	38.9502	1.43773	0.2379	0.470844	793	554.116	1.43111	0.0664	0.15019	45	36.7653	1.22398	0.3077	0.512833	655	313.255	2.09095	0.0062	0.0196333	307	107.524	2.85517	0.0079	0.0220735
SIFT damaging SNPs	soft	11240	12160.5	0.924307	0.9323	1	10726	7277.79	1.4738	<0.0001	<0.000730769230769	11755	9665.88	1.21613	0.0007	0.0035	10932	7440.54	1.46925	<0.0001	<0.000413043478261	8078	5993.9	1.3477	<0.0001	<0.000527777777778	10410	7481.2	1.39149	<0.0001	<0.0005
SIFT damaging SNPs	linkedHard	11283	9596.26	1.17577	0.005	0.095	4635	2897.93	1.59942	<0.0001	<0.000730769230769	8825	6779.87	1.30165	0.0005	0.00263889	2213	1426.08	1.5518	0.0028	0.00917241	10756	7826.38	1.37433	<0.0001	<0.000527777777778	3813	2521.73	1.51206	0.0004	0.00158333
SIFT damaging SNPs	linkedSoft	53463	58627.4	0.911911	1	1	77036	75609.8	1.01886	0.0858	0.203775	41391	38255.5	1.08196	0.002	0.00791667	63556	57833.4	1.09895	<0.0001	<0.000413043478261	46204	44510.3	1.03805	0.0607	0.131057	70366	65776.8	1.06977	<0.0001	<0.0005
SIFT damaging SNPs	neut	28789	42037.7	0.684838	1	1	13139	19768.2	0.664653	1	1	42828	50336.6	0.850832	1	1	28846	38855.2	0.742398	1	1	39899	46951.6	0.849791	1	1	20696	29704.7	0.696724	1	1
SIFT common (DAF >= 1%) damaging SNPs	hard	22	34.5856	0.636103	0.8961	1	2	1.5551	1.28609	0.3464	0.598327	27	22.8547	1.18138	0.2981	0.524435	3	1.2611	2.37888	0.1938	0.354058	15	12.9089	1.16199	0.3366	0.541983	9	4.1458	2.17087	0.1089	0.191583
SIFT common (DAF >= 1%) damaging SNPs	soft	358	481.36	0.743726	0.9997	1	349	298.752	1.16819	0.0679	0.16975	383	390.221	0.981496	0.5781	0.856608	357	302.381	1.18063	0.0526	0.135054	255	245.01	1.04078	0.36	0.57	352	307.467	1.14484	0.0885	0.164853
SIFT common (DAF >= 1%) damaging SNPs	linkedHard	475	378.818	1.2539	0.0068	0.107667	187	121.507	1.539	0.0067	0.0244808	356	277.047	1.28498	0.0139	0.0377286	73	58.2145	1.25398	0.1713	0.33155	415	325.587	1.27462	0.0105	0.0293382	138	106.239	1.29896	0.0791	0.15029
SIFT common (DAF >= 1%) damaging SNPs	linkedSoft	2192	2306.27	0.950454	0.9571	1	3198	3028.68	1.05591	0.0025	0.0103261	1790	1539.82	1.16247	0.0001	0.000633333	2651	2329.67	1.13793	<0.0001	<0.000413043478261	1942	1783.52	1.08886	0.0073	0.0216719	2925	2629.81	1.11225	<0.0001	<0.0005
SIFT common (DAF >= 1%) damaging SNPs	neut	1197	1651.97	0.724589	1	1	508	793.532	0.640175	1	1	1688	2014.05	0.83811	1	1	1160	1552.49	0.747189	1	1	1617	1877.09	0.86144	1	1	820	1196.33	0.685431	1	1
ENCODE TF Binding Sites	hard	1089087	1.40357e+06	0.77594	0.9995	1	57010	60135	0.948033	0.5293	0.840117	966917	947416	1.02058	0.3929	0.642941	80272	50326.6	1.59502	0.075	0.178125	610011	501624	1.21607	0.0392	0.098	227166	174927	1.29864	0.0683	0.132418
ENCODE TF Binding Sites	soft	16258388	2.03019e+07	0.80083	1	1	13298982	1.23546e+07	1.07644	0.0004	0.00211111	16962202	1.6878e+07	1.00499	0.3993	0.642941	13559117	1.27073e+07	1.06704	0.001	0.0038	10931523	1.02934e+07	1.062	0.0043	0.0151296	13677038	1.27437e+07	1.07324	0.0003	0.00123913
ENCODE TF Binding Sites	linkedHard	16738318	1.57765e+07	1.06096	0.0034	0.095	6747890	4.75421e+06	1.41935	<0.0001	<0.000730769230769	13660223	1.15598e+07	1.1817	0.0001	0.000633333	3194421	2.376e+06	1.34445	<0.0001	<0.000413043478261	15630142	1.26802e+07	1.23264	<0.0001	<0.000527777777778	5706424	4.07329e+06	1.40094	<0.0001	<0.0005
ENCODE TF Binding Sites	linkedSoft	94390949	1.00751e+08	0.93687	1	1	135362483	1.34045e+08	1.00983	0.0208	0.0658667	72348759	6.70369e+07	1.07924	<0.0001	<0.000633333333333	107851625	1.01575e+08	1.06179	<0.0001	<0.000413043478261	80235491	7.84623e+07	1.0226	0.0059	0.0196333	121083940	1.16428e+08	1.03999	<0.0001	<0.0005
ENCODE TF Binding Sites	neut	57479691	7.13983e+07	0.805057	1	1	30490068	3.47434e+07	0.877578	1	1	82018332	8.95374e+07	0.916023	1	1	61270998	6.9248e+07	0.884805	1	1	78549266	8.40332e+07	0.934741	1	1	45261865	5.25368e+07	0.861528	1	1
