# Supplementary material for: Soft Sweeps Are the Dominant Mode of Adaptation in the Human Genome
Source: Mol Biol Evol. 2017 May 8;34(8):1863–77. doi: 10.1093/molbev/msx154 (PMC5850737; doi:10.1093/molbev/msx154)
Supplement: Supplementary Data [file msx154_Supp.zip › supplementary_table_S4.xlsx]

## Sheet: GO_BiolProc
Table S4: Enrichment of annotation terms in hard and soft sweeps (only terms with q<0.05 for at least one sweep type in at least one population are shown).
term ID	term name	sweep type	CEU intersect	CEU mean permuted intersect	CEU enrichment	CEU p-value	CEU q-value	GWD intersect	GWD mean permuted intersect	GWD enrichment	GWD p-value	GWD q-value	JPT intersect	JPT mean permuted intersect	JPT enrichment	JPT p-value	JPT q-value	LWK intersect	LWK mean permuted intersect	LWK enrichment	LWK p-value	LWK q-value	PEL intersect	PEL mean permuted intersect	PEL enrichment	PEL p-value	PEL q-value	YRI intersect	YRI mean permuted intersect	YRI enrichment	YRI p-value	YRI q-value
GO:0048771	tissue remodeling	hard	1481	1251.26	1.18361	0.2583	1	0	18.584	0	1	1	0	1049.31	0	1	1	0	26.3082	0	1	1	0	312.576	0	1	1	0	158.064	0	1	1
GO:0048771	tissue remodeling	soft	20132	17448.3	1.15381	0.3417	0.667671	18179	10994.2	1.65351	0.1472	0.252835	15452	14530	1.06346	0.41	0.549963	29771	11019.2	2.70175	0.01	0.0499128	20783	9031.75	2.3011	0.0459	0.158187	23435	11580.8	2.02361	0.0581	0.161495
GO:0021871	forebrain regionalization	hard	0	347.989	0	1	1	0	4.1812	0	1	1	0	256.83	0	1	1	0	0	inf	1	1	0	84.2579	0	1	1	0	36.8118	0	1	1
GO:0021871	forebrain regionalization	soft	8008	5125.22	1.56247	0.2444	0.6099	6196	3217.25	1.92587	0.2141	0.321948	4005	4298.64	0.931689	0.3792	0.523719	15658	3206.85	4.88267	0.01	0.0499128	8008	2833.61	2.82608	0.1198	0.251166	8008	3256.08	2.4594	0.1371	0.25316
GO:0051640	organelle localization	hard	4438	4260.46	1.04167	0.3874	1	0	106.388	0	1	1	3007	2537.68	1.18494	0.3283	1	937	132.443	7.07475	0.0311	1	3213	1134.59	2.83186	0.124	0.733635	1702	470	3.62128	0.095	0.871714
GO:0051640	organelle localization	soft	59922	56373.9	1.06294	0.3828	0.687883	42097	34679	1.21391	0.2605	0.3624	81233	45913.3	1.76927	0.012	0.0929792	68619	35028.3	1.95896	0.0099	0.0495371	56728	28515.8	1.98935	0.0154	0.0805182	40796	33973.9	1.2008	0.2696	0.378194
GO:0031638	zymogen activation	hard	0	1205.74	0	1	1	0	41.1367	0	1	1	0	789.936	0	1	1	0	30.7743	0	1	1	1877	417.165	4.49942	0.0996	0.63871	0	108.989	0	1	1
GO:0031638	zymogen activation	soft	21884	14109.8	1.55098	0.1242	0.557598	23546	9349.87	2.51832	0.0107	0.0494875	18833	12861.1	1.46434	0.1667	0.357684	23661	9785.01	2.41809	0.0133	0.0595602	9913	7660.81	1.29399	0.2874	0.406512	17119	9655.34	1.77301	0.0914	0.205072
GO:2000050	regulation of non-canonical Wnt signaling pathway	hard	0	621.61	0	1	1	0	34.2572	0	1	1	0	361.406	0	1	1	0	2.8082	0	1	1	0	154.733	0	1	1	0	75.6397	0	1	1
GO:2000050	regulation of non-canonical Wnt signaling pathway	soft	21474	6096.85	3.52215	0.004	0.135285	5517	4093.1	1.34788	0.2923	0.389186	13167	5086.43	2.58865	0.06	0.240778	7518	4226.95	1.77859	0.1917	0.296196	15182	3266.59	4.64766	0.0073	0.0492943	5517	4449.49	1.23992	0.3292	0.424134
GO:0052548	regulation of endopeptidase activity	hard	0	3404.27	0	1	1	0	130.324	0	1	1	7690	1844.12	4.17001	0.0473	0.4222	0	88.7897	0	1	1	1877	1006.8	1.86432	0.2204	1	0	303.598	0	1	1
GO:0052548	regulation of endopeptidase activity	soft	63513	44011.6	1.4431	0.0755	0.554912	50933	26012.9	1.95799	0.0106	0.0491377	55232	35642.5	1.54961	0.0544	0.227542	47805	26216	1.82351	0.0217	0.082832	30326	21731.3	1.3955	0.1704	0.304189	41087	26693.8	1.5392	0.0848	0.197883
GO:0008203	cholesterol metabolic process	hard	0	368.686	0	1	1	0	9.7694	0	1	1	0	288.293	0	1	1	0	36.5728	0	1	1	0	215.09	0	1	1	0	63.4993	0	1	1
GO:0008203	cholesterol metabolic process	soft	16483	6683.47	2.46624	0.0486	0.46776	17115	4437.5	3.8569	0.0106	0.0491377	11450	6031.03	1.89851	0.1356	0.328232	17115	4541.28	3.76876	0.0127	0.057581	11436	4068.69	2.81073	0.062	0.182843	17115	4685.9	3.65245	0.0143	0.0605708
GO:0009167	purine ribonucleoside monophosphate metabolic process	hard	0	1014.51	0	1	1	0	48.0854	0	1	1	0	680.702	0	1	1	0	21.558	0	1	1	0	454.854	0	1	1	1742	121.004	14.3962	0.0266	0.640656
GO:0009167	purine ribonucleoside monophosphate metabolic process	soft	19277	16333.6	1.1802	0.3278	0.658149	20778	9306	2.23275	0.0495	0.145931	26562	11652.1	2.27959	0.0256	0.149742	25546	9146.69	2.79292	0.0098	0.049098	6090	7440.52	0.818491	0.535	0.607478	22225	9396.95	2.36513	0.0328	0.110026
GO:0015696	ammonium transport	hard	0	418.444	0	1	1	0	33.2194	0	1	1	0	NA	0	1	1	0	25.1211	0	1	1	0	NA	0	1	1	0	73.5095	0	1	1
GO:0015696	ammonium transport	soft	1416	7243.46	0.195487	0.8755	0.965133	16189	4483.32	3.61094	0.0199	0.0780707	0	NA	0	1	1	17605	4336.19	4.06002	0.0098	0.049098	0	NA	0	1	1	10763	4606.44	2.33651	0.1109	0.225483
GO:0010092	specification of organ identity	hard	0	NA	0	1	1	0	NA	0	1	1	0	140.91	0	1	1	0	0	inf	1	1	0	64.3044	0	1	1	0	NA	0	1	1
GO:0010092	specification of organ identity	soft	0	NA	0	1	1	0	NA	0	1	1	11328	2931.22	3.8646	0.0331	0.170583	13422	2160.18	6.21337	0.0098	0.049098	4209	1858.23	2.26506	0.2196	0.348986	0	NA	0	1	1
GO:0045088	regulation of innate immune response	hard	959	3050.16	0.31441	0.5823	1	0	175.306	0	1	1	1716	2085.03	0.823009	0.371	1	0	135.627	0	1	1	0	1200.48	0	1	1	0	472.47	0	1	1
GO:0045088	regulation of innate immune response	soft	52242	43261.6	1.20758	0.2371	0.60673	42923	29029.9	1.47858	0.1068	0.210717	57500	37525.3	1.5323	0.0609	0.242175	39243	29083.3	1.34933	0.1761	0.281311	35209	22994.8	1.53117	0.1121	0.242538	57492	29734.6	1.93351	0.0106	0.0489665
GO:0031998	regulation of fatty acid beta-oxidation	hard	0	199.485	0	1	1	0	0	inf	1	1	9575	265.868	36.0141	0.02	0.32696	0	7.816	0	1	1	0	NA	0	1	1	0	14.5642	0	1	1
GO:0031998	regulation of fatty acid beta-oxidation	soft	7403	3725.39	1.98717	0.2002	0.588968	9575	2185.43	4.38128	0.1426	0.247464	566	3225.08	0.175499	0.4476	0.577277	9575	2441.4	3.92192	0.1585	0.265469	0	NA	0	1	1	15312	2416.86	6.3355	0.0106	0.0489665
GO:0002684	positive regulation of immune system process	hard	7169	8164.07	0.878116	0.5007	1	0	325.688	0	1	1	8226	5964.68	1.37912	0.2786	1	0	430.272	0	1	1	11943	3180.46	3.75512	0.0397	0.38124	1029	1123.46	0.915921	0.2653	1
GO:0002684	positive regulation of immune system process	soft	125014	123177	1.01491	0.4564	0.729475	94740	73547.8	1.28814	0.1203	0.224304	138744	103675	1.33826	0.0509	0.21843	105467	78164.4	1.3493	0.0737	0.177198	86866	63293.4	1.37243	0.0849	0.212919	121638	76915.8	1.58144	0.0105	0.0488921
GO:0035821	modification of morphology or physiology of other organism	hard	7246	4342.93	1.66846	0.2236	1	0	215.616	0	1	1	3007	2762.59	1.08847	0.3702	1	0	139.269	0	1	1	3007	1460.16	2.05937	0.2057	1	1702	548.456	3.10326	0.1217	0.971457
GO:0035821	modification of morphology or physiology of other organism	soft	52327	60284.1	0.868007	0.6767	0.846104	62195	33431.6	1.86037	0.0105	0.0487863	82616	44471.5	1.85773	0.0063	0.0613906	55796	34733	1.60643	0.0462	0.13516	30774	27272	1.12841	0.3434	0.449624	61863	34911.9	1.77198	0.0201	0.0774201
GO:0006637	acyl-CoA metabolic process	hard	1943	495.228	3.92344	0.1024	1	0	11.3438	0	1	1	0	283.182	0	1	1	0	10.1898	0	1	1	4378	158.615	27.6014	0.016	0.2352	0	38.2722	0	1	1
GO:0006637	acyl-CoA metabolic process	soft	3198	8076.02	0.395987	0.8124	0.926535	9057	4202.5	2.15515	0.0982	0.203098	5399	5276.67	1.02318	0.4313	0.565479	9665	4016.28	2.40645	0.0621	0.160579	1879	3172.71	0.592238	0.5864	0.650761	13935	4148.64	3.35893	0.0104	0.0485373
GO:0046434	organophosphate catabolic process	hard	4806	1722.32	2.79042	0.1172	1	0	47.2057	0	1	1	506	1064.15	0.475497	0.3304	1	0	41.435	0	1	1	206	627.997	0.328027	0.2228	1	0	215.737	0	1	1
GO:0046434	organophosphate catabolic process	soft	20409	24404.8	0.83627	0.6291	0.816045	21166	15075.1	1.40404	0.203	0.310113	23188	18728.1	1.23814	0.2748	0.443075	30077	14583.4	2.06241	0.0312	0.103948	31535	11522.9	2.73673	0.0071	0.0484575	24544	14307.6	1.71545	0.0877	0.200745
GO:0042445	hormone metabolic process	hard	237	1987.35	0.119254	0.5259	1	0	128.111	0	1	1	0	1128.57	0	1	1	0	52.6807	0	1	1	0	814.492	0	1	1	0	273.899	0	1	1
GO:0042445	hormone metabolic process	soft	22318	24255.8	0.920108	0.5501	0.769992	35482	14945.9	2.37403	0.0104	0.0483774	20619	20172.4	1.02214	0.4462	0.576379	20759	15925.6	1.3035	0.252	0.351188	7979	12073.6	0.660866	0.6949	0.74022	20501	15524.6	1.32055	0.2434	0.359323
GO:0060606	tube closure	hard	0	1706.16	0	1	1	0	71.2986	0	1	1	6163	1285.41	4.79458	0.0641	0.465862	0	46.5902	0	1	1	0	509.051	0	1	1	0	127.399	0	1	1
GO:0060606	tube closure	soft	26693	22564.2	1.18298	0.3195	0.657378	39233	14311.7	2.74132	0.0104	0.0483774	28638	18583.5	1.54105	0.1554	0.346083	34820	14379.8	2.42146	0.028	0.0974167	27299	11868.7	2.30009	0.048	0.163072	39233	15280.6	2.5675	0.0155	0.064449
GO:0009887	organ morphogenesis	hard	5699	13371.2	0.426214	0.8025	1	0	511.62	0	1	1	17927	9040.7	1.98292	0.119	0.629262	0	405.969	0	1	1	3192	4980.38	0.640915	0.5139	1	0	1637.52	0	1	1
GO:0009887	organ morphogenesis	soft	168633	187311	0.900285	0.7239	0.874989	148007	110783	1.336	0.067	0.174781	179070	150480	1.18999	0.1492	0.339388	177192	113779	1.55733	0.0096	0.0483377	124383	91408	1.36074	0.0726	0.19834	132613	116038	1.14284	0.2391	0.354651
GO:0006260	DNA replication	hard	4376	1457.78	3.00183	0.1304	1	0	41.5084	0	1	1	0	781.979	0	1	1	0	48.4943	0	1	1	0	452.109	0	1	1	0	75.8245	0	1	1
GO:0006260	DNA replication	soft	24817	18426.6	1.3468	0.2073	0.588968	19103	10347.8	1.84609	0.0964	0.201545	35208	12726.4	2.76653	0.0045	0.0481619	15672	10623.2	1.47526	0.2034	0.308331	14113	8094.99	1.74342	0.1499	0.283763	19940	10356	1.92546	0.0851	0.198356
GO:0016447	somatic recombination of immunoglobulin gene segments	hard	4821	386.263	12.4811	0.0438	1	0	0	inf	1	1	0	243.804	0	1	1	0	184.594	0	1	1	0	96.4799	0	1	1	0	214.467	0	1	1
GO:0016447	somatic recombination of immunoglobulin gene segments	soft	18983	5877.83	3.2296	0.0144	0.290796	5737	3204.93	1.79006	0.3234	0.416169	21300	5110.21	4.16812	0.0045	0.0481619	5737	3340.4	1.71746	0.3282	0.41733	10558	3015.69	3.50103	0.0718	0.197282	5737	2875.76	1.99495	0.2826	0.38826
GO:0009913	epidermal cell differentiation	hard	0	1353.5	0	1	1	0	29.6749	0	1	1	3389	828.068	4.09266	0.0839	0.526647	0	107.607	0	1	1	7765	601.582	12.9076	0.0183	0.257067	0	220.3	0	1	1
GO:0009913	epidermal cell differentiation	soft	29026	21340.7	1.36013	0.1944	0.588968	33703	13426	2.51027	0.0103	0.0480786	29488	18799.2	1.56857	0.125	0.317696	28626	13551.9	2.11232	0.0381	0.118376	11892	11172.9	1.06437	0.4044	0.494439	21256	13625.3	1.56004	0.1545	0.273289
GO:0007159	leukocyte cell-cell adhesion	hard	4821	3069.48	1.57063	0.2572	1	0	161.663	0	1	1	5427	2154.61	2.51878	0.1363	0.675897	0	224.708	0	1	1	0	1216.29	0	1	1	1029	545.871	1.88506	0.1285	0.988965
GO:0007159	leukocyte cell-cell adhesion	soft	57530	47118.7	1.22096	0.2209	0.594786	44016	26905.5	1.63595	0.0601	0.165111	56221	36894.2	1.52385	0.065	0.250514	56482	28329.2	1.99377	0.0095	0.0480151	48491	23185	2.09148	0.0117	0.0670426	40948	27636.4	1.48167	0.1084	0.223973
GO:0071501	cellular response to sterol depletion	hard	0	NA	0	1	1	0	NA	0	1	1	0	12.5833	0	1	1	0	0	inf	1	1	0	NA	0	1	1	0	NA	0	1	1
GO:0071501	cellular response to sterol depletion	soft	0	NA	0	1	1	0	NA	0	1	1	463	275.609	1.67991	0.2043	0.384112	2198	120.017	18.3141	0.0095	0.0480151	0	NA	0	1	1	0	NA	0	1	1
GO:0006991	response to sterol depletion	hard	0	NA	0	1	1	0	NA	0	1	1	0	12.5833	0	1	1	0	0	inf	1	1	0	NA	0	1	1	0	NA	0	1	1
GO:0006991	response to sterol depletion	soft	0	NA	0	1	1	0	NA	0	1	1	463	275.609	1.67991	0.2043	0.384112	2198	120.017	18.3141	0.0095	0.0480151	0	NA	0	1	1	0	NA	0	1	1
GO:0035967	cellular response to topologically incorrect protein	hard	0	1397.79	0	1	1	0	75.7529	0	1	1	0	939.303	0	1	1	0	34.1206	0	1	1	0	441.874	0	1	1	0	174.372	0	1	1
GO:0035967	cellular response to topologically incorrect protein	soft	28286	17050.7	1.65894	0.1034	0.556888	25752	10923.9	2.35739	0.0298	0.104417	23137	14510.1	1.59455	0.1389	0.33168	29544	10670.6	2.76872	0.0102	0.0501615	27596	8751.87	3.15315	0.007	0.0479462	24745	11044.9	2.2404	0.0391	0.124503
GO:0006986	response to unfolded protein	hard	0	1397.79	0	1	1	0	75.7529	0	1	1	0	939.303	0	1	1	0	34.1206	0	1	1	0	441.874	0	1	1	0	174.372	0	1	1
GO:0006986	response to unfolded protein	soft	28286	17050.7	1.65894	0.1034	0.556888	25752	10923.9	2.35739	0.0298	0.104417	23137	14510.1	1.59455	0.1389	0.33168	29544	10670.6	2.76872	0.0102	0.0501615	27596	8751.87	3.15315	0.007	0.0479462	24745	11044.9	2.2404	0.0391	0.124503
GO:0044088	regulation of vacuole organization	hard	0	85.8459	0	1	1	0	10.3146	0	1	1	0	45.4358	0	1	1	0	0.2016	0	1	1	0	15.1155	0	1	1	0	13.6444	0	1	1
GO:0044088	regulation of vacuole organization	soft	5485	1430.4	3.8346	0.0539	0.485333	3763	691.576	5.44119	0.074	0.179164	5182	845.871	6.12623	0.0318	0.166577	5182	721.073	7.18651	0.0221	0.0841185	5485	562.253	9.75539	0.007	0.0479462	5182	692.231	7.48594	0.0228	0.0843166
GO:0008045	motor neuron axon guidance	hard	0	100.19	0	1	1	0	0	inf	1	1	0	81.165	0	1	1	0	0	inf	1	1	0	34.6861	0	1	1	0	0	inf	1	1
GO:0008045	motor neuron axon guidance	soft	14456	2825.39	5.11646	0.0219	0.345091	12021	1748.48	6.87511	0.0314	0.108236	12021	2492.44	4.82299	0.0407	0.192549	12021	1890.67	6.35808	0.0281	0.0975951	14456	1476.74	9.78913	0.0069	0.047775	12021	1492.08	8.05653	0.0245	0.0895479
GO:0051653	spindle localization	hard	0	175.152	0	1	1	0	12.0665	0	1	1	0	257.895	0	1	1	0	0.2178	0	1	1	0	NA	0	1	1	0	29.0706	0	1	1
GO:0051653	spindle localization	soft	7264	3116.53	2.3308	0.0999	0.556888	5660	1680.4	3.36825	0.0547	0.154811	9186	2298.73	3.99612	0.0138	0.101298	9186	1932.93	4.75237	0.0094	0.0476901	0	NA	0	1	1	5660	2001.16	2.82836	0.0866	0.199234
GO:0051293	establishment of spindle localization	hard	0	175.152	0	1	1	0	12.0665	0	1	1	0	257.895	0	1	1	0	0.2178	0	1	1	0	NA	0	1	1	0	29.0706	0	1	1
GO:0051293	establishment of spindle localization	soft	7264	3116.53	2.3308	0.0999	0.556888	5660	1680.4	3.36825	0.0547	0.154811	9186	2298.73	3.99612	0.0138	0.101298	9186	1932.93	4.75237	0.0094	0.0476901	0	NA	0	1	1	5660	2001.16	2.82836	0.0866	0.199234
GO:1900153	positive regulation of nuclear-transcribed mRNA catabolic process, deadenylation-dependent decay	hard	5441	212.059	25.6579	0.0133	0.995596	0	29.0198	0	1	1	0	585.044	0	1	1	0	1.9299	0	1	1	0	151.018	0	1	1	0	1.9299	0	1	1
GO:1900153	positive regulation of nuclear-transcribed mRNA catabolic process, deadenylation-dependent decay	soft	2896	3956.75	0.731914	0.4501	0.72671	17881	2958.97	6.04297	0.0101	0.0475301	5738	3576.15	1.60452	0.2376	0.414708	8947	3527.46	2.53639	0.1229	0.229643	8337	2664.6	3.12879	0.0911	0.217175	8947	3636.88	2.46008	0.1331	0.247567
GO:1900151	regulation of nuclear-transcribed mRNA catabolic process, deadenylation-dependent decay	hard	5441	241.997	22.4838	0.0137	0.995596	0	29.0198	0	1	1	0	585.044	0	1	1	0	1.9299	0	1	1	0	151.018	0	1	1	0	1.9299	0	1	1
GO:1900151	regulation of nuclear-transcribed mRNA catabolic process, deadenylation-dependent decay	soft	2896	4376.25	0.661754	0.5131	0.75733	17881	2958.97	6.04297	0.0101	0.0475301	5738	3576.15	1.60452	0.2376	0.414708	8947	3527.46	2.53639	0.1229	0.229643	8337	2664.6	3.12879	0.0911	0.217175	8947	3636.88	2.46008	0.1331	0.247567
GO:0061014	positive regulation of mRNA catabolic process	hard	5441	241.997	22.4838	0.0137	0.995596	0	29.0198	0	1	1	0	585.044	0	1	1	0	1.9299	0	1	1	0	151.018	0	1	1	0	1.9299	0	1	1
GO:0061014	positive regulation of mRNA catabolic process	soft	2896	4376.25	0.661754	0.5131	0.75733	17881	2958.97	6.04297	0.0101	0.0475301	5738	3576.15	1.60452	0.2376	0.414708	8947	3527.46	2.53639	0.1229	0.229643	8337	2664.6	3.12879	0.0911	0.217175	8947	3636.88	2.46008	0.1331	0.247567
GO:0060211	regulation of nuclear-transcribed mRNA poly(A) tail shortening	hard	5441	212.059	25.6579	0.0133	0.995596	0	29.0198	0	1	1	0	585.044	0	1	1	0	1.9299	0	1	1	0	151.018	0	1	1	0	1.9299	0	1	1
GO:0060211	regulation of nuclear-transcribed mRNA poly(A) tail shortening	soft	2896	3956.75	0.731914	0.4501	0.72671	17881	2958.97	6.04297	0.0101	0.0475301	5738	3576.15	1.60452	0.2376	0.414708	8947	3527.46	2.53639	0.1229	0.229643	8337	2664.6	3.12879	0.0911	0.217175	8947	3636.88	2.46008	0.1331	0.247567
GO:0031442	positive regulation of mRNA 3'-end processing	hard	5441	212.059	25.6579	0.0133	0.995596	0	29.0198	0	1	1	0	585.044	0	1	1	0	1.9299	0	1	1	0	151.018	0	1	1	0	1.9299	0	1	1
GO:0031442	positive regulation of mRNA 3'-end processing	soft	2896	3956.75	0.731914	0.4501	0.72671	17881	2958.97	6.04297	0.0101	0.0475301	5738	3576.15	1.60452	0.2376	0.414708	8947	3527.46	2.53639	0.1229	0.229643	8337	2664.6	3.12879	0.0911	0.217175	8947	3636.88	2.46008	0.1331	0.247567
GO:1901216	positive regulation of neuron death	hard	0	500.358	0	1	1	0	5.8639	0	1	1	0	366.382	0	1	1	0	32.6048	0	1	1	0	360.479	0	1	1	0	76.6368	0	1	1
GO:1901216	positive regulation of neuron death	soft	13748	10015.8	1.37263	0.2429	0.608982	11183	5480.81	2.04039	0.0939	0.198483	18070	7237.68	2.49666	0.022	0.136369	14433	5560.91	2.59544	0.0327	0.106902	16232	4542.09	3.57368	0.0068	0.0474263	16300	5376.22	3.03187	0.0126	0.0555626
GO:0006901	vesicle coating	hard	0	380.287	0	1	1	0	7.9038	0	1	1	0	206.217	0	1	1	0	10.8872	0	1	1	0	105.279	0	1	1	1702	62.0017	27.4509	0.0188	0.60229
GO:0006901	vesicle coating	soft	8979	5626	1.59598	0.1971	0.588968	5630	3216.85	1.75016	0.2011	0.308262	14649	4199.5	3.48827	0.0069	0.0651051	7605	3098.23	2.45463	0.0889	0.193235	11540	2597.08	4.44346	0.0068	0.0474263	6756	3144.18	2.14873	0.1302	0.24474
GO:0050810	regulation of steroid biosynthetic process	hard	0	582.593	0	1	1	0	22.7035	0	1	1	0	691.859	0	1	1	0	16.4613	0	1	1	0	291.954	0	1	1	0	75.746	0	1	1
GO:0050810	regulation of steroid biosynthetic process	soft	8251	10145.4	0.813278	0.5401	0.766018	21563	5942.52	3.62859	0.0206	0.0804258	18722	7908.25	2.3674	0.0718	0.265268	21563	6314.61	3.41478	0.0221	0.0841185	23360	5209.91	4.48376	0.0068	0.0474263	20987	6445.5	3.25607	0.0267	0.0951173
GO:0061099	negative regulation of protein tyrosine kinase activity	hard	0	207.869	0	1	1	0	NA	0	1	1	0	67.7969	0	1	1	0	7.4496	0	1	1	0	NA	0	1	1	0	15.3448	0	1	1
GO:0061099	negative regulation of protein tyrosine kinase activity	soft	3104	1880.82	1.65034	0.3286	0.658149	0	NA	0	1	1	503	918.011	0.547924	0.2852	0.449769	3104	743.707	4.17369	0.1654	0.271801	0	NA	0	1	1	8138	820.97	9.91267	0.01	0.0473202
GO:0042059	negative regulation of epidermal growth factor receptor signaling pathway	hard	0	231.526	0	1	1	0	NA	0	1	1	0	67.7969	0	1	1	0	7.4496	0	1	1	0	NA	0	1	1	0	15.3448	0	1	1
GO:0042059	negative regulation of epidermal growth factor receptor signaling pathway	soft	3104	2111	1.47039	0.3286	0.658149	0	NA	0	1	1	503	918.011	0.547924	0.2852	0.449769	3104	743.707	4.17369	0.1654	0.271801	0	NA	0	1	1	8138	820.97	9.91267	0.01	0.0473202
GO:0009746	response to hexose	hard	0	1741.05	0	1	1	0	31.7343	0	1	1	8768	1267.06	6.91995	0.0249	0.344868	0	52.7864	0	1	1	0	631.735	0	1	1	0	198.06	0	1	1
GO:0009746	response to hexose	soft	27472	23843	1.15221	0.3323	0.662688	34867	13958.2	2.49796	0.0273	0.0978675	32665	20280.1	1.61069	0.1284	0.321396	37348	14241	2.62257	0.019	0.0763811	38846	11981	3.24229	0.0067	0.0470724	30230	14467.2	2.08955	0.065	0.173404
GO:0051817	modification of morphology or physiology of other organism involved in symbiotic interaction	hard	7246	4325.63	1.67513	0.2227	1	0	213.238	0	1	1	3007	2680.18	1.12194	0.3537	1	0	139.269	0	1	1	3007	1453.93	2.06819	0.2053	1	1702	543.179	3.1334	0.1215	0.971457
GO:0051817	modification of morphology or physiology of other organism involved in symbiotic interaction	soft	52327	59763.1	0.875574	0.6651	0.842738	62195	33086.4	1.87977	0.0099	0.0470279	82616	44039.3	1.87596	0.0058	0.0579092	55796	34291.4	1.62711	0.0434	0.129908	30774	26937.7	1.14241	0.3334	0.439682	61863	34469.4	1.79472	0.0179	0.0714424
GO:0007265	Ras protein signal transduction	hard	0	1270.7	0	1	1	0	38.2964	0	1	1	7806	792.642	9.84808	0.0133	0.32696	0	22.8853	0	1	1	0	270.014	0	1	1	0	113.184	0	1	1
GO:0007265	Ras protein signal transduction	soft	16798	17851.7	0.940976	0.5164	0.75797	10707	10059.6	1.06435	0.4143	0.493174	32899	12371	2.65936	0.0043	0.0469215	24341	10049	2.42223	0.0198	0.0775114	20293	7761.98	2.61441	0.023	0.103297	22034	10378.1	2.12312	0.0415	0.129418
GO:0044033	multi-organism metabolic process	hard	2686	656.307	4.0926	0.0954	1	0	21.6258	0	1	1	0	459.999	0	1	1	0	118.646	0	1	1	0	208.359	0	1	1	0	172.939	0	1	1
GO:0044033	multi-organism metabolic process	soft	3779	8265.87	0.457181	0.8206	0.930729	10926	5669.42	1.92718	0.1107	0.2135	8152	7521.23	1.08387	0.3982	0.538372	13834	5813.41	2.37967	0.046	0.134673	14724	4747.15	3.10165	0.0187	0.0902417	17231	5611.92	3.07043	0.0098	0.0466988
GO:0019080	viral gene expression	hard	2686	656.307	4.0926	0.0954	1	0	21.6258	0	1	1	0	459.999	0	1	1	0	118.646	0	1	1	0	208.359	0	1	1	0	172.939	0	1	1
GO:0019080	viral gene expression	soft	3779	8265.87	0.457181	0.8206	0.930729	10926	5669.42	1.92718	0.1107	0.2135	8152	7521.23	1.08387	0.3982	0.538372	13834	5813.41	2.37967	0.046	0.134673	14724	4747.15	3.10165	0.0187	0.0902417	17231	5611.92	3.07043	0.0098	0.0466988
GO:0010464	regulation of mesenchymal cell proliferation	hard	0	1258.38	0	1	1	0	32.0924	0	1	1	0	814.033	0	1	1	0	4.746	0	1	1	0	240.126	0	1	1	0	129.92	0	1	1
GO:0010464	regulation of mesenchymal cell proliferation	soft	25092	13857	1.81078	0.0918	0.556888	14192	7747.4	1.83184	0.1403	0.244842	13558	12003.8	1.12948	0.3734	0.519316	19769	8517.51	2.32098	0.0566	0.152866	19010	6739.6	2.82064	0.0303	0.122807	26170	8439.12	3.10103	0.0098	0.0466988
GO:0032880	regulation of protein localization	hard	9467	8818.37	1.07355	0.4018	1	0	376.51	0	1	1	16747	5493.32	3.04861	0.0338	0.376183	0	591.774	0	1	1	11231	3246.3	3.45963	0.0511	0.432935	1029	1452.89	0.708243	0.2457	1
GO:0032880	regulation of protein localization	soft	120557	125582	0.959986	0.5752	0.78146	118909	71480.2	1.66352	0.0098	0.0466078	124670	99062.3	1.2585	0.1133	0.304247	114395	75279	1.51961	0.0247	0.0899978	83043	59981.5	1.38448	0.0903	0.216924	120605	74864.4	1.61098	0.0123	0.0546533
GO:0045776	negative regulation of blood pressure	hard	0	NA	0	1	1	0	11.5921	0	1	1	0	55.86	0	1	1	0	37.211	0	1	1	0	25.6154	0	1	1	0	31.6851	0	1	1
GO:0045776	negative regulation of blood pressure	soft	0	NA	0	1	1	8975	1102.7	8.1391	0.0098	0.0466078	9171	3294.82	2.78346	0.1213	0.314015	9912	1560.08	6.35352	0.0301	0.101807	9912	1511.11	6.55942	0.033	0.129759	6309	1265.23	4.98644	0.0705	0.181089
GO:0072001	renal system development	hard	299	5725.54	0.0522222	0.8321	1	0	210.252	0	1	1	2158	3447.79	0.625909	0.5013	1	0	186.074	0	1	1	1613	1684.39	0.957616	0.3283	1	0	733.034	0	1	1
GO:0072001	renal system development	soft	42677	74078	0.576109	0.9687	1	60109	44372.2	1.35465	0.1276	0.232016	54443	59941.1	0.908276	0.6143	0.704063	80661	45097.8	1.78858	0.0091	0.0465214	47651	36004.3	1.32348	0.1739	0.307849	55762	44452.9	1.25441	0.2035	0.321361
GO:0021515	cell differentiation in spinal cord	hard	0	1077.84	0	1	1	0	17.5107	0	1	1	0	594.872	0	1	1	0	56.8827	0	1	1	0	395.717	0	1	1	0	155.215	0	1	1
GO:0021515	cell differentiation in spinal cord	soft	21742	16286.4	1.33498	0.2496	0.613027	22022	9173.74	2.40055	0.0427	0.131961	20600	11921.3	1.72799	0.134	0.327694	29230	9078.09	3.21984	0.0091	0.0465214	21580	7776.22	2.77513	0.034	0.133007	21580	9377.04	2.30137	0.0585	0.161668
GO:0006308	DNA catabolic process	hard	0	1007.56	0	1	1	0	60.9884	0	1	1	4373	599.005	7.30044	0.0492	0.42977	0	72.7311	0	1	1	0	276.366	0	1	1	0	123.64	0	1	1
GO:0006308	DNA catabolic process	soft	16198	12362.3	1.31028	0.2599	0.619307	17545	8139.96	2.15542	0.06	0.164949	9460	10278.4	0.920376	0.5103	0.627056	20345	8414	2.41799	0.0304	0.102475	10585	6182.37	1.71213	0.1838	0.314964	23526	8121.39	2.8968	0.0097	0.0464939
GO:0046135	pyrimidine nucleoside catabolic process	hard	529	48.4898	10.9095	0.0371	1	0	0	inf	1	1	0	23.567	0	1	1	0	8.4247	0	1	1	0	25.775	0	1	1	0	8.4204	0	1	1
GO:0046135	pyrimidine nucleoside catabolic process	soft	1402	792.987	1.768	0.2183	0.590347	1680	611.75	2.74622	0.1291	0.23369	3620	703.01	5.14928	0.0042	0.046283	1680	562.273	2.98787	0.1191	0.225226	1680	490.456	3.42539	0.1017	0.231499	1680	607.321	2.76625	0.1294	0.243911
GO:0032986	protein-DNA complex disassembly	hard	0	76.0601	0	1	1	0	0.0407	0	1	1	0	69.3892	0	1	1	0	4.3208	0	1	1	0	28.4025	0	1	1	0	5.6553	0	1	1
GO:0032986	protein-DNA complex disassembly	soft	8001	987.116	8.10543	0.0038	0.13284	4550	659.317	6.90108	0.079	0.183738	4550	992.693	4.58349	0.0937	0.290493	4550	702.8	6.4741	0.0732	0.176767	2327	555.224	4.1911	0.1526	0.285901	6877	700.299	9.82009	0.0095	0.0459129
GO:0031498	chromatin disassembly	hard	0	76.0601	0	1	1	0	0.0407	0	1	1	0	69.3892	0	1	1	0	4.3208	0	1	1	0	28.4025	0	1	1	0	5.6553	0	1	1
GO:0031498	chromatin disassembly	soft	8001	987.116	8.10543	0.0038	0.13284	4550	659.317	6.90108	0.079	0.183738	4550	992.693	4.58349	0.0937	0.290493	4550	702.8	6.4741	0.0732	0.176767	2327	555.224	4.1911	0.1526	0.285901	6877	700.299	9.82009	0.0095	0.0459129
GO:0034620	cellular response to unfolded protein	hard	0	1383.91	0	1	1	0	75.7529	0	1	1	0	918.57	0	1	1	0	34.1206	0	1	1	0	437.185	0	1	1	0	174.031	0	1	1
GO:0034620	cellular response to unfolded protein	soft	28286	16809.4	1.68275	0.097	0.556888	25752	10916.9	2.35892	0.0296	0.104077	23137	14197.6	1.62964	0.1301	0.322465	27839	10571.4	2.63343	0.016	0.0677886	27596	8643.14	3.19282	0.0065	0.0458358	24745	10978.5	2.25395	0.0381	0.122274
GO:1903428	positive regulation of reactive oxygen species biosynthetic process	hard	0	197.253	0	1	1	0	6.8448	0	1	1	0	146.008	0	1	1	0	16.4377	0	1	1	0	119.754	0	1	1	0	31.5146	0	1	1
GO:1903428	positive regulation of reactive oxygen species biosynthetic process	soft	1643	3719.89	0.44168	0.6481	0.831102	7799	1344.2	5.80197	0.0096	0.0457645	7499	3827.92	1.95903	0.1664	0.357384	10212	2160.13	4.72749	0.0229	0.0864249	9912	1837.5	5.39429	0.0328	0.129506	6309	1808.7	3.48814	0.0561	0.158801
GO:0033363	secretory granule organization	hard	0	268.973	0	1	1	0	0.8994	0	1	1	0	182.861	0	1	1	0	39.4749	0	1	1	0	NA	0	1	1	0	51.9756	0	1	1
GO:0033363	secretory granule organization	soft	3046	3858.64	0.789398	0.4786	0.736462	10002	2639.78	3.78896	0.0231	0.0873943	18657	4346.13	4.29279	0.0065	0.0627911	2452	2576.64	0.951627	0.4135	0.490763	0	NA	0	1	1	11501	2362.86	4.8674	0.0094	0.0455375
GO:0042311	vasodilation	hard	0	120.604	0	1	1	0	2.346	0	1	1	0	60.5928	0	1	1	0	12.5455	0	1	1	0	53.4853	0	1	1	0	14.1413	0	1	1
GO:0042311	vasodilation	soft	966	2500.7	0.386291	0.6769	0.846104	7275	1470.98	4.94568	0.0095	0.045449	10137	3226.46	3.14184	0.0695	0.259781	10878	1813.34	5.99887	0.0151	0.0650062	9912	1676.25	5.9132	0.0287	0.119775	6309	1448.16	4.35656	0.0284	0.0993513
GO:0016445	somatic diversification of immunoglobulins	hard	4821	463.818	10.3942	0.0446	1	0	0	inf	1	1	0	312.852	0	1	1	0	184.594	0	1	1	0	127.936	0	1	1	0	219.586	0	1	1
GO:0016445	somatic diversification of immunoglobulins	soft	20298	7018.83	2.89194	0.0157	0.300546	5737	3785.06	1.51569	0.3452	0.434924	22615	5910.06	3.82653	0.0041	0.0454052	7052	4008.85	1.75911	0.2091	0.312597	11873	3585.23	3.31164	0.0498	0.168181	5737	3474.83	1.65101	0.3056	0.407367
GO:2001014	regulation of skeletal muscle cell differentiation	hard	0	NA	0	1	1	0	NA	0	1	1	0	NA	0	1	1	0	0	inf	1	1	0	NA	0	1	1	0	10.5444	0	1	1
GO:2001014	regulation of skeletal muscle cell differentiation	soft	0	NA	0	1	1	0	NA	0	1	1	0	NA	0	1	1	13959	1745.8	7.99576	0.0087	0.0452852	0	NA	0	1	1	8211	1748.37	4.69637	0.1233	0.237285
GO:0016072	rRNA metabolic process	hard	0	1322.63	0	1	1	0	73.354	0	1	1	0	754.543	0	1	1	0	164.237	0	1	1	0	329.01	0	1	1	0	252.449	0	1	1
GO:0016072	rRNA metabolic process	soft	21069	18525.9	1.13727	0.3453	0.668309	16415	9055.26	1.81276	0.1001	0.205552	14831	11904.4	1.24584	0.2916	0.455179	25373	9642.9	2.63126	0.0086	0.0451162	5546	7998.27	0.6934	0.6352	0.691072	15026	9594.52	1.5661	0.1607	0.280126
GO:0002756	MyD88-independent toll-like receptor signaling pathway	hard	0	1002.7	0	1	1	0	31.8572	0	1	1	0	681.122	0	1	1	0	111.939	0	1	1	0	451.636	0	1	1	0	219.281	0	1	1
GO:0002756	MyD88-independent toll-like receptor signaling pathway	soft	26003	14845.9	1.75153	0.0714	0.547006	16839	9535.26	1.76597	0.1095	0.212416	26230	12477.5	2.10218	0.0275	0.154187	25754	9591.34	2.68513	0.0088	0.0454515	16742	7835.3	2.13674	0.0607	0.182353	25331	9523.39	2.65987	0.0093	0.0451067
GO:0001933	negative regulation of protein phosphorylation	hard	4438	3238.36	1.37045	0.2952	1	0	94.7097	0	1	1	6396	2006.61	3.18746	0.1007	0.571786	0	78.416	0	1	1	11231	1127.48	9.96115	0.0046	0.102814	0	295.141	0	1	1
GO:0001933	negative regulation of protein phosphorylation	soft	42309	41933	1.00897	0.4572	0.729475	44890	23137.6	1.94013	0.0159	0.0667271	40107	33121.4	1.21091	0.2601	0.431225	46245	24849.5	1.861	0.0359	0.113386	15065	19725.7	0.763724	0.6663	0.715846	53653	25255.3	2.12443	0.0092	0.0448349
GO:0008202	steroid metabolic process	hard	237	3046.73	0.0777883	0.6715	1	0	220.332	0	1	1	671	2255.51	0.297493	0.4633	1	0	77.5023	0	1	1	0	1410.39	0	1	1	0	383.187	0	1	1
GO:0008202	steroid metabolic process	soft	48402	44201.4	1.09503	0.3666	0.678406	58274	27696.4	2.10403	0.0093	0.0447576	51664	36696.6	1.40787	0.1283	0.321396	42901	29304.9	1.46395	0.1298	0.237443	35905	23485.4	1.52882	0.1251	0.255549	44002	29839.2	1.47464	0.1231	0.237285
GO:0070646	protein modification by small protein removal	hard	6579	1656.38	3.97192	0.0848	1	0	37.5739	0	1	1	0	912.405	0	1	1	0	36.2221	0	1	1	0	483.207	0	1	1	1200	153.807	7.80197	0.0405	0.678323
GO:0070646	protein modification by small protein removal	soft	40659	22210.1	1.83066	0.047	0.464075	36966	14136.3	2.61496	0.0093	0.0447576	40709	17286.1	2.35501	0.0132	0.099345	24411	13606.4	1.79409	0.1108	0.215785	31962	11141.9	2.86863	0.0109	0.0637	23097	14049.6	1.64396	0.1464	0.262733
GO:0050803	regulation of synapse structure or activity	hard	0	1297.81	0	1	1	0	36.847	0	1	1	5956	788.086	7.55755	0.0311	0.361834	0	9.6483	0	1	1	0	419.027	0	1	1	0	130.64	0	1	1
GO:0050803	regulation of synapse structure or activity	soft	14640	14988.4	0.976753	0.4735	0.735213	23599	8466.96	2.78719	0.0093	0.0447576	6466	12472.3	0.518431	0.8136	0.858212	22532	9159.1	2.46007	0.0181	0.0742526	21467	7557.78	2.84038	0.0122	0.0686722	23440	9335.69	2.5108	0.016	0.0658567
GO:0045087	innate immune response	hard	959	1521.39	0.630346	0.3734	1	0	58.1915	0	1	1	1716	932.851	1.83952	0.1891	0.848194	0	44.1454	0	1	1	0	473.585	0	1	1	0	161.642	0	1	1
GO:0045087	innate immune response	soft	12241	22201.5	0.551358	0.8566	0.953686	32920	13324.7	2.4706	0.0092	0.0447571	27358	18697.9	1.46316	0.1583	0.347684	19711	13848	1.42338	0.2004	0.3054	10439	11078.1	0.942312	0.4834	0.561055	25332	13742.8	1.8433	0.0675	0.17653
GO:0007435	salivary gland morphogenesis	hard	0	290.223	0	1	1	0	32.6132	0	1	1	0	105.75	0	1	1	0	0	inf	1	1	0	27.5197	0	1	1	0	0	inf	1	1
GO:0007435	salivary gland morphogenesis	soft	5120	5271.55	0.971252	0.4572	0.729475	10950	2016.33	5.43067	0.0092	0.0447571	5481	3599.48	1.52272	0.262	0.432596	10950	2291.74	4.77803	0.0153	0.0655154	5120	2072.62	2.4703	0.1727	0.306577	10950	2264.27	4.836	0.0144	0.0607421
GO:0040008	regulation of growth	hard	3139	7471.83	0.420111	0.7439	1	0	255.813	0	1	1	4349	4613.5	0.942669	0.4317	1	0	164.59	0	1	1	0	2558.59	0	1	1	1029	738.325	1.39369	0.2054	1
GO:0040008	regulation of growth	soft	101451	98434.4	1.03065	0.4251	0.712664	81857	58160.8	1.40743	0.0631	0.169768	91169	79115.6	1.15235	0.2347	0.412713	86874	59878.1	1.45085	0.0495	0.141091	86772	47651.1	1.82099	0.0063	0.0447558	88886	60482.8	1.46961	0.0382	0.122498
GO:0006302	double-strand break repair	hard	4626	1523.85	3.03573	0.1259	1	0	61.5267	0	1	1	4373	796.317	5.49153	0.0655	0.46872	0	31.5683	0	1	1	0	457.761	0	1	1	0	44.1517	0	1	1
GO:0006302	double-strand break repair	soft	32341	18393.6	1.75828	0.0813	0.556888	28408	9922.67	2.86294	0.0176	0.0718429	34615	12530.3	2.76251	0.0104	0.0857952	29118	10296.5	2.82794	0.0178	0.0733221	29451	7926.97	3.71529	0.0063	0.0447558	30238	10193.9	2.9663	0.0116	0.0524572
GO:0021680	cerebellar Purkinje cell layer development	hard	0	889.868	0	1	1	0	0	inf	1	1	9923	171.872	57.7348	0.0064	0.322328	0	0	inf	1	1	0	11.6557	0	1	1	0	20.9418	0	1	1
GO:0021680	cerebellar Purkinje cell layer development	soft	13942	5791.14	2.40747	0.1102	0.556888	11679	2508.46	4.65585	0.0326	0.110856	4019	3012.05	1.33431	0.2593	0.430527	10190	2400.14	4.24558	0.0642	0.164628	14098	1796.14	7.84904	0.0063	0.0447558	11127	2379.34	4.67651	0.0267	0.0951173
GO:0032990	cell part morphogenesis	hard	9149	12320.7	0.742574	0.6058	1	1604	484.627	3.30977	0.0856	1	1862	7566.25	0.246093	0.8213	1	0	288.074	0	1	1	0	4019.96	0	1	1	0	1192	0	1	1
GO:0032990	cell part morphogenesis	soft	138345	177092	0.781205	0.9144	0.985978	136695	94253.7	1.45029	0.0312	0.108169	140210	134087	1.04567	0.3892	0.530466	139492	99626.7	1.40015	0.0414	0.125137	136326	80926	1.68458	0.0062	0.0445421	136065	98338.2	1.38364	0.0467	0.140375
GO:0002709	regulation of T cell mediated immunity	hard	0	398.631	0	1	1	0	26.928	0	1	1	0	214.337	0	1	1	0	24.0208	0	1	1	0	134.672	0	1	1	0	42.8129	0	1	1
GO:0002709	regulation of T cell mediated immunity	soft	8961	5355.92	1.6731	0.2102	0.588968	11699	4043.13	2.89355	0.0583	0.161486	11272	4843.92	2.32704	0.0928	0.290493	12107	3981.64	3.0407	0.0492	0.140752	11699	3266.88	3.5811	0.0364	0.139121	16610	4286.27	3.87517	0.0091	0.0444006
GO:0043588	skin development	hard	0	2454.09	0	1	1	0	87.4383	0	1	1	9552	1755.59	5.4409	0.0415	0.403517	0	138.084	0	1	1	7765	1283.64	6.04921	0.0453	0.408218	0	342.081	0	1	1
GO:0043588	skin development	soft	53143	38436.1	1.38263	0.1487	0.564786	49855	22480.8	2.21767	0.0103	0.0480786	43836	30733.9	1.42631	0.1428	0.334841	53302	23319.5	2.28573	0.0084	0.0442989	35093	18788.6	1.86779	0.0635	0.184701	42281	23743.5	1.78074	0.0569	0.159955
GO:0051648	vesicle localization	hard	0	2527.5	0	1	1	0	41.3024	0	1	1	0	1415.11	0	1	1	937	82.9297	11.2987	0.0256	1	206	652.101	0.315902	0.2165	1	1702	312.06	5.45408	0.0636	0.738901
GO:0051648	vesicle localization	soft	41156	33551.6	1.22665	0.2507	0.613027	20170	22034.5	0.915384	0.5143	0.577858	55391	27733.1	1.99729	0.0186	0.123898	35366	20828.5	1.69796	0.085	0.191381	44759	16590.5	2.69787	0.0061	0.0441557	29629	20069.3	1.47633	0.1576	0.277084
GO:0002690	positive regulation of leukocyte chemotaxis	hard	0	623.645	0	1	1	0	8.1316	0	1	1	4349	273.109	15.9241	0.0243	0.344868	0	11.9814	0	1	1	0	120.108	0	1	1	0	43.5041	0	1	1
GO:0002690	positive regulation of leukocyte chemotaxis	soft	5013	5984.92	0.837605	0.5082	0.753694	12478	3024.22	4.12602	0.009	0.0441033	6517	4274.21	1.52473	0.2364	0.414396	1719	3071.27	0.559704	0.5726	0.626018	6068	2473.15	2.45355	0.1122	0.242538	11915	3162.68	3.76738	0.0136	0.0589526
GO:0071498	cellular response to fluid shear stress	hard	0	74.256	0	1	1	0	0.6759	0	1	1	0	NA	0	1	1	0	0	inf	1	1	0	6.759	0	1	1	0	2.0277	0	1	1
GO:0071498	cellular response to fluid shear stress	soft	2253	579.532	3.88762	0.0988	0.556888	2752	246.901	11.1462	0.0089	0.0438263	0	NA	0	1	1	2253	224.968	10.0147	0.0507	0.1425	2253	161.704	13.9328	0.0379	0.142432	2253	239.452	9.40898	0.0608	0.165335
GO:0034616	response to laminar fluid shear stress	hard	0	74.256	0	1	1	0	0.6759	0	1	1	0	NA	0	1	1	0	0	inf	1	1	0	6.759	0	1	1	0	2.0277	0	1	1
GO:0034616	response to laminar fluid shear stress	soft	2253	579.532	3.88762	0.0988	0.556888	2752	246.901	11.1462	0.0089	0.0438263	0	NA	0	1	1	2253	224.968	10.0147	0.0507	0.1425	2253	161.704	13.9328	0.0379	0.142432	2253	239.452	9.40898	0.0608	0.165335
GO:0051188	cofactor biosynthetic process	hard	4221	1556.39	2.71205	0.1205	1	0	52.2017	0	1	1	0	999.138	0	1	1	0	35.9052	0	1	1	4378	726.699	6.0245	0.0531	0.440256	1330	165.751	8.02409	0.0479	0.684886
GO:0051188	cofactor biosynthetic process	soft	30124	23583.5	1.27733	0.234	0.606505	21349	13456.4	1.58653	0.1346	0.239348	21328	18592.3	1.14714	0.3378	0.493148	25614	14171.6	1.80742	0.0732	0.176767	19723	11388.3	1.73186	0.112	0.242538	33875	13936.7	2.43063	0.0089	0.043686
GO:0035825	reciprocal DNA recombination	hard	0	891.071	0	1	1	0	31.8946	0	1	1	0	377.136	0	1	1	0	5.5253	0	1	1	0	185.549	0	1	1	2434	23.0644	105.531	0.0043	0.497439
GO:0035825	reciprocal DNA recombination	soft	12475	8425.22	1.48067	0.2192	0.591357	16204	4541.13	3.56828	0.0149	0.0635219	21216	5506.26	3.85307	0.0039	0.0435142	13484	4928.81	2.73575	0.0489	0.140194	5583	3873.14	1.44147	0.2967	0.41566	13770	5139.84	2.67907	0.0503	0.147607
GO:0006418	tRNA aminoacylation for protein translation	hard	0	448.417	0	1	1	0	8.9677	0	1	1	0	195.535	0	1	1	0	11.3109	0	1	1	0	109.818	0	1	1	3425	34.2442	100.017	0.0031	0.497439
GO:0006418	tRNA aminoacylation for protein translation	soft	7714	6818.52	1.13133	0.3824	0.687883	10785	2691.71	4.00674	0.0107	0.0494875	3997	4208.88	0.949659	0.4757	0.600992	11903	2894.33	4.11253	0.0082	0.0433583	4450	2604.25	1.70874	0.2138	0.344496	9506	2836.9	3.35084	0.0259	0.0934921
GO:0045939	negative regulation of steroid metabolic process	hard	0	165.412	0	1	1	0	0	inf	1	1	0	109.937	0	1	1	0	11.1683	0	1	1	0	74.6268	0	1	1	0	23.857	0	1	1
GO:0045939	negative regulation of steroid metabolic process	soft	2942	3282.75	0.896199	0.4675	0.734719	8546	2111.32	4.0477	0.0244	0.0908635	5705	2595.57	2.19797	0.1297	0.322465	8546	1922.81	4.44453	0.0196	0.0775114	10343	1681.78	6.15004	0.0059	0.0431163	7580	2160.54	3.50838	0.0452	0.137899
GO:0010894	negative regulation of steroid biosynthetic process	hard	0	147.282	0	1	1	0	0	inf	1	1	0	107.75	0	1	1	0	11.1683	0	1	1	0	74.4002	0	1	1	0	23.857	0	1	1
GO:0010894	negative regulation of steroid biosynthetic process	soft	2942	3001.06	0.980321	0.4353	0.720451	8546	2111.32	4.0477	0.0244	0.0908635	5705	2528.42	2.25635	0.1246	0.317403	8546	1918.65	4.45417	0.0194	0.0772147	10343	1677.68	6.16507	0.0059	0.0431163	7580	2154.87	3.51761	0.045	0.137701
GO:0003281	ventricular septum development	hard	0	520.795	0	1	1	0	13.1684	0	1	1	0	336.079	0	1	1	0	28.5035	0	1	1	0	193.143	0	1	1	0	49.4337	0	1	1
GO:0003281	ventricular septum development	soft	9298	7603.16	1.22291	0.3425	0.667979	16327	4812.68	3.3925	0.0242	0.0903691	12303	6830.65	1.80115	0.1642	0.354707	10984	4854.67	2.26256	0.108	0.213221	10480	4322.14	2.42473	0.1005	0.230098	20181	5218	3.86758	0.0087	0.0429109
GO:0006091	generation of precursor metabolites and energy	hard	1912	4357.82	0.438751	0.6228	1	503	179.996	2.79451	0.0676	1	0	2789.22	0	1	1	0	197.908	0	1	1	4378	1524.73	2.87133	0.1495	0.81627	503	499.398	1.00721	0.1545	1
GO:0006091	generation of precursor metabolites and energy	soft	40055	58880.1	0.680281	0.8945	0.974115	67658	36325.6	1.86254	0.0103	0.0480786	65168	47920.3	1.35992	0.1125	0.303193	69984	36871.4	1.89806	0.0081	0.0428861	45898	29900.2	1.53504	0.0865	0.214399	69122	37986.5	1.81965	0.0118	0.0530675
GO:0009206	purine ribonucleoside triphosphate biosynthetic process	hard	0	272.663	0	1	1	0	12.4508	0	1	1	0	164.784	0	1	1	0	4.079	0	1	1	0	135.334	0	1	1	286	23.1873	12.3343	0.013	0.587856
GO:0009206	purine ribonucleoside triphosphate biosynthetic process	soft	2346	5509.62	0.425801	0.7058	0.863276	8251	2595.66	3.17876	0.0733	0.179164	9811	3258.2	3.01118	0.0596	0.24047	13465	2582.76	5.21341	0.0081	0.0428861	6376	2082.44	3.06179	0.1061	0.236589	12400	2719.92	4.55896	0.0175	0.0703276
GO:0009145	purine nucleoside triphosphate biosynthetic process	hard	0	272.663	0	1	1	0	12.4508	0	1	1	0	164.784	0	1	1	0	4.079	0	1	1	0	135.334	0	1	1	286	23.1873	12.3343	0.013	0.587856
GO:0009145	purine nucleoside triphosphate biosynthetic process	soft	2346	5509.62	0.425801	0.7058	0.863276	8251	2595.66	3.17876	0.0733	0.179164	9811	3258.2	3.01118	0.0596	0.24047	13465	2582.76	5.21341	0.0081	0.0428861	6376	2082.44	3.06179	0.1061	0.236589	12400	2719.92	4.55896	0.0175	0.0703276
GO:0007131	reciprocal meiotic recombination	hard	0	500.554	0	1	1	0	31.8946	0	1	1	0	227.14	0	1	1	0	3.9448	0	1	1	0	123.101	0	1	1	2434	14.3927	169.114	0.0043	0.497439
GO:0007131	reciprocal meiotic recombination	soft	8192	4306.15	1.90239	0.1795	0.586583	10960	3020.06	3.62907	0.0442	0.13484	18067	3375.25	5.35279	0.0038	0.0428268	10335	3279.55	3.15135	0.0601	0.157438	2434	2427.31	1.00276	0.3646	0.465453	8526	3456.65	2.46655	0.1021	0.216558
GO:0045333	cellular respiration	hard	1912	1100.39	1.73756	0.221	1	503	58.562	8.58919	0.0257	1	0	806.831	0	1	1	0	110.564	0	1	1	0	492.181	0	1	1	503	238.99	2.10469	0.0868	0.836915
GO:0045333	cellular respiration	soft	25331	16775.6	1.50999	0.1204	0.557598	19730	10151.4	1.94357	0.0617	0.167906	29133	14399.7	2.02316	0.0342	0.173758	27673	10442.6	2.65	0.008	0.0425252	22479	8822.75	2.54785	0.0213	0.0980585	22838	10313.2	2.21443	0.0275	0.0972032
GO:0045815	positive regulation of gene expression, epigenetic	hard	0	73.5657	0	1	1	0	0	inf	1	1	0	24.7925	0	1	1	0	5.6615	0	1	1	0	26.467	0	1	1	0	7.0125	0	1	1
GO:0045815	positive regulation of gene expression, epigenetic	soft	938	1436.24	0.653092	0.3694	0.679724	3300	453.625	7.27473	0.0086	0.0425047	938	653.006	1.43643	0.2879	0.452745	3300	453.256	7.28066	0.0101	0.0500381	3265	384.969	8.48119	0.0094	0.058134	3265	417.332	7.8235	0.0103	0.0481808
GO:0031669	cellular response to nutrient levels	hard	3141	1689.79	1.85881	0.242	1	0	65.8653	0	1	1	0	1021.96	0	1	1	0	33.2012	0	1	1	0	603.229	0	1	1	0	180.031	0	1	1
GO:0031669	cellular response to nutrient levels	soft	26639	23285.8	1.144	0.3446	0.668274	26659	13894	1.91874	0.0673	0.175223	29371	17679.5	1.6613	0.1013	0.296266	33560	13715.3	2.4469	0.0115	0.0538458	28452	11145.3	2.55282	0.02	0.0943704	35633	14410.7	2.47267	0.0085	0.0420261
GO:0045687	positive regulation of glial cell differentiation	hard	0	340.361	0	1	1	0	5.0497	0	1	1	0	396.635	0	1	1	0	9.9402	0	1	1	0	166.981	0	1	1	0	81.1271	0	1	1
GO:0045687	positive regulation of glial cell differentiation	soft	16527	7403.19	2.23242	0.0977	0.556888	16807	5150.73	3.26303	0.0378	0.122251	30052	6481.75	4.6364	0.0037	0.0419114	16527	4922.86	3.35719	0.0398	0.122049	16527	4305.86	3.83826	0.0292	0.120261	16527	5124.5	3.22509	0.0433	0.133601
GO:0043583	ear development	hard	959	3158.07	0.303667	0.5864	1	0	73.2061	0	1	1	6163	1981.55	3.1102	0.1016	0.575432	0	73.5401	0	1	1	0	934.126	0	1	1	0	213.902	0	1	1
GO:0043583	ear development	soft	38176	45049.2	0.847429	0.6678	0.84311	51235	24374.6	2.10198	0.0084	0.0416694	45187	33588.1	1.34533	0.156	0.346432	46575	25540.9	1.82354	0.0292	0.100029	46636	20715.5	2.25126	0.0094	0.058134	49170	25900.5	1.89842	0.0191	0.0746969
GO:0072329	monocarboxylic acid catabolic process	hard	237	880.615	0.26913	0.3266	1	0	23.2468	0	1	1	0	510.969	0	1	1	0	36.5869	0	1	1	0	335.209	0	1	1	0	99.9251	0	1	1
GO:0072329	monocarboxylic acid catabolic process	soft	10159	12264.1	0.82835	0.5914	0.793109	16473	7266.54	2.26697	0.0461	0.138437	25446	10299	2.47073	0.0136	0.100325	4752	7539.29	0.630298	0.6673	0.707737	20015	6016.29	3.3268	0.0056	0.0414791	16473	7123.68	2.31243	0.0452	0.137899
GO:0042542	response to hydrogen peroxide	hard	0	388.228	0	1	1	0	15.3588	0	1	1	0	316.769	0	1	1	0	10.949	0	1	1	0	177.396	0	1	1	0	59.8734	0	1	1
GO:0042542	response to hydrogen peroxide	soft	12376	6261.28	1.97659	0.1031	0.556888	12279	3789.66	3.24014	0.0287	0.101622	15237	5738.58	2.65519	0.0333	0.171219	12376	3919.19	3.15779	0.0297	0.101222	15169	3205.78	4.73177	0.0056	0.0414791	12408	3934.33	3.15378	0.0328	0.110026
GO:1902692	regulation of neuroblast proliferation	hard	1481	677.28	2.18669	0.1578	1	0	0	inf	1	1	0	439.13	0	1	1	0	4.9196	0	1	1	0	183.824	0	1	1	0	60.0602	0	1	1
GO:1902692	regulation of neuroblast proliferation	soft	7783	9204.8	0.845537	0.5466	0.769992	4566	5388.81	0.847311	0.4983	0.564348	3548	7188.38	0.493574	0.701	0.771152	20626	5324.34	3.8739	0.0077	0.0412588	5484	4638.23	1.18235	0.3378	0.443972	8258	5285.61	1.56236	0.2535	0.364865
GO:0044711	single-organism biosynthetic process	hard	8449	13468.9	0.627299	0.7202	1	503	610.366	0.824095	0.1747	1	1961	9293.02	0.211019	0.9018	1	0	446.36	0	1	1	6979	5742.79	1.21526	0.3414	1	2816	1565.95	1.79827	0.2151	1
GO:0044711	single-organism biosynthetic process	soft	231908	200955	1.15403	0.1368	0.561539	171201	116522	1.46926	0.0083	0.041224	216606	157668	1.37381	0.0135	0.0999179	169592	121821	1.39215	0.0205	0.0795392	118238	97323.2	1.2149	0.1507	0.284713	177859	121791	1.46037	0.0093	0.0451067
GO:0071907	determination of digestive tract left/right asymmetry	hard	0	92.5857	0	1	1	0	0	inf	1	1	0	50.951	0	1	1	0	NA	0	1	1	0	0	inf	1	1	0	8.3888	0	1	1
GO:0071907	determination of digestive tract left/right asymmetry	soft	7248	942.09	7.69353	0.019	0.328691	2175	659.125	3.29983	0.1341	0.239197	9409	1004.64	9.36553	0.0089	0.0771276	0	NA	0	1	1	7248	429.949	16.8578	0.0055	0.0408969	2175	579.873	3.75082	0.1159	0.230838
GO:0098781	ncRNA transcription	hard	0	316.038	0	1	1	3452	18.0234	191.529	0.0039	1	0	159.73	0	1	1	0	28.5558	0	1	1	0	130.239	0	1	1	0	48.7755	0	1	1
GO:0098781	ncRNA transcription	soft	10924	4897	2.23075	0.1386	0.561539	9043	1598.45	5.65734	0.0082	0.0408784	7707	2672.15	2.8842	0.0837	0.286687	3452	1951.57	1.76883	0.2929	0.387079	4255	1554.87	2.73656	0.1439	0.278809	3452	1749.54	1.97309	0.2631	0.373991
GO:0021510	spinal cord development	hard	0	1671.29	0	1	1	0	79.0282	0	1	1	0	1000.88	0	1	1	0	65.2477	0	1	1	0	621.828	0	1	1	0	275.671	0	1	1
GO:0021510	spinal cord development	soft	36146	24507	1.47493	0.147	0.564786	32894	14289.7	2.30194	0.0296	0.104077	22834	19184.5	1.19023	0.3214	0.482154	40102	14501.2	2.76543	0.0076	0.0408322	30076	11934.9	2.51999	0.0295	0.121235	34230	14864.3	2.30284	0.029	0.100845
GO:0051053	negative regulation of DNA metabolic process	hard	0	1367.39	0	1	1	0	33.0498	0	1	1	0	602.206	0	1	1	0	35.5875	0	1	1	11722	274.536	42.6975	0.0003	0.028665	0	57.3748	0	1	1
GO:0051053	negative regulation of DNA metabolic process	soft	31555	14851.2	2.12475	0.0259	0.365745	24992	8346.09	2.99445	0.0112	0.0511547	19425	11046.5	1.75847	0.1166	0.307557	26307	8489.41	3.0988	0.0076	0.0408322	2520	6744.58	0.373633	0.783	0.818776	12927	8012.26	1.6134	0.1934	0.310094
GO:0048200	Golgi transport vesicle coating	hard	0	214.633	0	1	1	0	0	inf	1	1	0	57.773	0	1	1	0	4.4796	0	1	1	0	38.4158	0	1	1	1702	20.4798	83.1063	0.0079	0.541638
GO:0048200	Golgi transport vesicle coating	soft	7166	2651.9	2.70222	0.0811	0.556888	4090	1263.48	3.23708	0.1225	0.226833	8868	1413.86	6.27218	0.0035	0.0407846	5792	1026.92	5.64018	0.023	0.0864765	3908	964.009	4.05391	0.1204	0.251458	5912	1171.14	5.04806	0.0249	0.0902819
GO:0048194	Golgi vesicle budding	hard	0	214.633	0	1	1	0	0	inf	1	1	0	57.773	0	1	1	0	4.4796	0	1	1	0	38.4158	0	1	1	1702	20.4798	83.1063	0.0079	0.541638
GO:0048194	Golgi vesicle budding	soft	7166	2651.9	2.70222	0.0811	0.556888	4090	1263.48	3.23708	0.1225	0.226833	8868	1413.86	6.27218	0.0035	0.0407846	5792	1026.92	5.64018	0.023	0.0864765	3908	964.009	4.05391	0.1204	0.251458	5912	1171.14	5.04806	0.0249	0.0902819
GO:0035964	COPI-coated vesicle budding	hard	0	214.633	0	1	1	0	0	inf	1	1	0	57.773	0	1	1	0	4.4796	0	1	1	0	38.4158	0	1	1	1702	20.4798	83.1063	0.0079	0.541638
GO:0035964	COPI-coated vesicle budding	soft	7166	2651.9	2.70222	0.0811	0.556888	4090	1263.48	3.23708	0.1225	0.226833	8868	1413.86	6.27218	0.0035	0.0407846	5792	1026.92	5.64018	0.023	0.0864765	3908	964.009	4.05391	0.1204	0.251458	5912	1171.14	5.04806	0.0249	0.0902819
GO:0014062	regulation of serotonin secretion	hard	0	0	inf	1	1	0	NA	0	1	1	0	0.2659	0	1	1	0	NA	0	1	1	0	NA	0	1	1	0	NA	0	1	1
GO:0014062	regulation of serotonin secretion	soft	2659	1.3295	2000	0.0005	0.0407843	0	NA	0	1	1	2659	26.8559	99.0099	0.0101	0.0842548	0	NA	0	1	1	0	NA	0	1	1	0	NA	0	1	1
GO:0048385	regulation of retinoic acid receptor signaling pathway	hard	0	194.383	0	1	1	0	41.541	0	1	1	0	129.853	0	1	1	0	104.204	0	1	1	0	34.5523	0	1	1	0	113.375	0	1	1
GO:0048385	regulation of retinoic acid receptor signaling pathway	soft	5061	3952.56	1.28044	0.3568	0.67329	13842	2660.95	5.20189	0.0081	0.0404298	4608	4024.77	1.14491	0.4107	0.550437	300	2815.64	0.106548	0.533	0.593077	4608	2313.02	1.9922	0.2359	0.363552	4608	2949.37	1.56237	0.3289	0.424134
GO:0007227	signal transduction downstream of smoothened	hard	0	26.5144	0	1	1	0	1.003	0	1	1	0	NA	0	1	1	0	0	inf	1	1	0	7.3855	0	1	1	0	1.003	0	1	1
GO:0007227	signal transduction downstream of smoothened	soft	4003	546.778	7.32107	0.0599	0.511351	4003	138.557	28.8906	0.0081	0.0404298	0	NA	0	1	1	4003	300.537	13.3195	0.0295	0.100798	4003	270.563	14.7951	0.0295	0.121235	4003	265.612	15.0708	0.0332	0.11073
GO:0034033	purine nucleoside bisphosphate biosynthetic process	hard	0	82.3288	0	1	1	0	4.0023	0	1	1	0	109.555	0	1	1	0	1.8387	0	1	1	0	85.9346	0	1	1	0	14.335	0	1	1
GO:0034033	purine nucleoside bisphosphate biosynthetic process	soft	11522	1891.73	6.09072	0.0109	0.247781	2972	1082.32	2.74596	0.0845	0.190278	419	2196.12	0.190791	0.5435	0.652405	419	1471.6	0.284725	0.4311	0.505663	419	1231.21	0.340315	0.3559	0.459079	10580	1194.12	8.86011	0.0081	0.0403911
GO:0034030	ribonucleoside bisphosphate biosynthetic process	hard	0	82.3288	0	1	1	0	4.0023	0	1	1	0	109.555	0	1	1	0	1.8387	0	1	1	0	85.9346	0	1	1	0	14.335	0	1	1
GO:0034030	ribonucleoside bisphosphate biosynthetic process	soft	11522	1891.73	6.09072	0.0109	0.247781	2972	1082.32	2.74596	0.0845	0.190278	419	2196.12	0.190791	0.5435	0.652405	419	1471.6	0.284725	0.4311	0.505663	419	1231.21	0.340315	0.3559	0.459079	10580	1194.12	8.86011	0.0081	0.0403911
GO:0033866	nucleoside bisphosphate biosynthetic process	hard	0	82.3288	0	1	1	0	4.0023	0	1	1	0	109.555	0	1	1	0	1.8387	0	1	1	0	85.9346	0	1	1	0	14.335	0	1	1
GO:0033866	nucleoside bisphosphate biosynthetic process	soft	11522	1891.73	6.09072	0.0109	0.247781	2972	1082.32	2.74596	0.0845	0.190278	419	2196.12	0.190791	0.5435	0.652405	419	1471.6	0.284725	0.4311	0.505663	419	1231.21	0.340315	0.3559	0.459079	10580	1194.12	8.86011	0.0081	0.0403911
GO:0033522	histone H2A ubiquitination	hard	0	62.7809	0	1	1	0	0	inf	1	1	0	42.3552	0	1	1	0	14.5063	0	1	1	0	46.2892	0	1	1	0	11.6378	0	1	1
GO:0033522	histone H2A ubiquitination	soft	9343	1323.42	7.05973	0.0151	0.299124	9343	927.368	10.0748	0.0096	0.0457645	5737	1102.84	5.20203	0.1378	0.330113	9343	858.427	10.8839	0.0076	0.0408322	5737	708.545	8.09688	0.0829	0.21045	9343	836.232	11.1727	0.0081	0.0403911
GO:0046149	pigment catabolic process	hard	0	44.9564	0	1	1	0	13.3492	0	1	1	0	30.6491	0	1	1	0	1.7045	0	1	1	0	22.0753	0	1	1	0	0.5282	0	1	1
GO:0046149	pigment catabolic process	soft	3891	427.719	9.0971	0.0106	0.247781	3891	377.901	10.2963	0.0094	0.0450775	3891	461.798	8.42575	0.0133	0.099427	3891	465.35	8.36144	0.0114	0.0535653	3891	324.843	11.9781	0.0054	0.0403102	3891	473.248	8.2219	0.0102	0.0478778
GO:0033015	tetrapyrrole catabolic process	hard	0	50.3284	0	1	1	0	15.1662	0	1	1	0	33.6906	0	1	1	0	1.7045	0	1	1	0	23.8133	0	1	1	0	0.5282	0	1	1
GO:0033015	tetrapyrrole catabolic process	soft	4286	466.982	9.17809	0.0106	0.247781	4286	413.017	10.3773	0.0094	0.0450775	4286	503.115	8.51892	0.0133	0.099427	4286	511.921	8.37239	0.0114	0.0535653	4286	354.903	12.0766	0.0054	0.0403102	4286	522.228	8.20714	0.0102	0.0478778
GO:0006787	porphyrin-containing compound catabolic process	hard	0	50.3284	0	1	1	0	15.1662	0	1	1	0	33.6906	0	1	1	0	1.7045	0	1	1	0	23.8133	0	1	1	0	0.5282	0	1	1
GO:0006787	porphyrin-containing compound catabolic process	soft	4286	466.982	9.17809	0.0106	0.247781	4286	413.017	10.3773	0.0094	0.0450775	4286	503.115	8.51892	0.0133	0.099427	4286	511.921	8.37239	0.0114	0.0535653	4286	354.903	12.0766	0.0054	0.0403102	4286	522.228	8.20714	0.0102	0.0478778
GO:1901700	response to oxygen-containing compound	hard	7869	15834.1	0.496967	0.8132	1	0	718.198	0	1	1	35650	11266.6	3.16421	0.0088	0.322933	0	481.979	0	1	1	2465	5805.18	0.424621	0.6966	1	852	1877.69	0.453749	0.3984	1
GO:1901700	response to oxygen-containing compound	soft	195460	217580	0.898336	0.7614	0.897796	169465	130847	1.29513	0.0593	0.163582	233041	178702	1.30408	0.0326	0.169179	186709	136894	1.36389	0.0286	0.0987328	171054	110104	1.55357	0.0069	0.047775	203324	138215	1.47107	0.008	0.0401872
GO:0009123	nucleoside monophosphate metabolic process	hard	529	1207.14	0.438225	0.3714	1	0	55.7408	0	1	1	0	791.648	0	1	1	0	29.2356	0	1	1	0	523.568	0	1	1	1742	153.792	11.327	0.0352	0.675145
GO:0009123	nucleoside monophosphate metabolic process	soft	24626	18420.2	1.3369	0.2093	0.588968	23991	10967.6	2.18744	0.0366	0.119909	32135	13606.9	2.36166	0.0106	0.0863281	28759	10697.2	2.68847	0.0074	0.0401342	8613	8648.37	0.99591	0.4493	0.531155	25438	10986.1	2.31547	0.0224	0.0833664
GO:0010817	regulation of hormone levels	hard	1196	3638.99	0.328662	0.5864	1	0	154.536	0	1	1	1078	2034.45	0.529873	0.4169	1	0	77.0785	0	1	1	0	1225.16	0	1	1	0	366.309	0	1	1
GO:0010817	regulation of hormone levels	soft	55985	44169.3	1.26751	0.192	0.588968	57469	27007.1	2.12792	0.008	0.0400795	41735	36614.4	1.13985	0.3233	0.483704	38057	27646.7	1.37655	0.174	0.279452	33181	22025.1	1.50651	0.1364	0.270593	32497	27408.5	1.18565	0.2967	0.400344
GO:0008544	epidermis development	hard	0	2805.58	0	1	1	0	111.619	0	1	1	9552	1832.25	5.21327	0.0411	0.402257	0	136.429	0	1	1	7765	1215.39	6.38887	0.0455	0.408218	0	414.978	0	1	1
GO:0008544	epidermis development	soft	56767	41356.2	1.37264	0.1439	0.564786	54857	24831.4	2.20918	0.008	0.0400795	52390	34567.9	1.51557	0.0881	0.288378	55149	25724.2	2.14386	0.0119	0.0552667	39620	20964	1.88991	0.0482	0.163606	41978	26204.2	1.60196	0.0902	0.20395
GO:0000819	sister chromatid segregation	hard	4438	802.493	5.53026	0.0607	1	0	51.011	0	1	1	3007	495.494	6.06869	0.0646	0.466521	2706	21.6778	124.828	0.0048	1	5713	239.767	23.8273	0.0034	0.086632	2706	80.5489	33.5945	0.0153	0.596458
GO:0000819	sister chromatid segregation	soft	25722	12199.3	2.10848	0.0303	0.396377	19727	6402.35	3.08121	0.008	0.0400795	13855	8242.65	1.68089	0.1452	0.335585	13160	6534.81	2.01383	0.0867	0.191381	2483	5305.25	0.468027	0.7167	0.758369	17484	6883.07	2.54014	0.0314	0.107631
GO:0010874	regulation of cholesterol efflux	hard	0	57.695	0	1	1	0	4.6488	0	1	1	0	NA	0	1	1	0	0	inf	1	1	0	7.1985	0	1	1	0	10.0737	0	1	1
GO:0010874	regulation of cholesterol efflux	soft	4003	1046.2	3.82624	0.136	0.561539	4003	292.528	13.6842	0.008	0.0400795	0	NA	0	1	1	4003	366.733	10.9153	0.0198	0.0775114	4003	347.691	11.5131	0.0212	0.0980585	4003	302.808	13.2196	0.012	0.053789
GO:0032392	DNA geometric change	hard	4376	533.805	8.19775	0.0396	1	0	7.2404	0	1	1	0	327.202	0	1	1	0	9.0099	0	1	1	0	226.604	0	1	1	0	31.6542	0	1	1
GO:0032392	DNA geometric change	soft	7978	8201.84	0.972709	0.4723	0.735213	6844	3445.04	1.98662	0.1448	0.249991	11704	4978.3	2.351	0.0578	0.237534	6844	3689.21	1.85514	0.1709	0.276196	13547	2947.6	4.59595	0.0053	0.0398752	9171	3490.24	2.62761	0.0605	0.16496
GO:2000095	regulation of Wnt signaling pathway, planar cell polarity pathway	hard	0	475.997	0	1	1	0	34.2572	0	1	1	0	323.167	0	1	1	0	0	inf	1	1	0	141.467	0	1	1	0	71.1799	0	1	1
GO:2000095	regulation of Wnt signaling pathway, planar cell polarity pathway	soft	21474	4718.53	4.55099	0.0014	0.0776533	5517	3417.1	1.61453	0.2402	0.342912	13167	4277.79	3.07799	0.039	0.187764	7518	3505.13	2.14486	0.1389	0.248503	15182	2639.38	5.7521	0.0053	0.0398752	5517	3611.03	1.52782	0.2599	0.371455
GO:0048872	homeostasis of number of cells	hard	6260	2078.24	3.01216	0.1097	1	0	71.5192	0	1	1	3007	1518.32	1.98048	0.2034	0.890412	0	93.4949	0	1	1	4227	1258.82	3.35791	0.1162	0.706067	0	268.747	0	1	1
GO:0048872	homeostasis of number of cells	soft	37552	33240.4	1.12971	0.3212	0.657378	32911	20981.3	1.56858	0.099	0.204124	60217	28090.9	2.14365	0.0033	0.0398051	37646	21870.8	1.72129	0.0548	0.149516	33995	16948	2.00584	0.0329	0.129759	24016	21496.1	1.11722	0.3589	0.449617
GO:0010389	regulation of G2/M transition of mitotic cell cycle	hard	0	158.649	0	1	1	0	7.5697	0	1	1	0	87.2862	0	1	1	0	5.2337	0	1	1	606	76.5645	7.9149	0.0303	0.327137	0	31.9721	0	1	1
GO:0010389	regulation of G2/M transition of mitotic cell cycle	soft	8108	2461.8	3.29353	0.0669	0.527091	8108	2059.38	3.93711	0.0478	0.142061	8108	2110.76	3.84127	0.0534	0.224834	10905	1777.21	6.13601	0.0073	0.0397533	7502	1527.45	4.91144	0.0492	0.166409	8673	1964.25	4.41542	0.0317	0.108024
GO:0021954	central nervous system neuron development	hard	0	1185.58	0	1	1	0	67.8525	0	1	1	1862	778.638	2.39135	0.1538	0.729447	0	113.197	0	1	1	0	474.871	0	1	1	0	311.95	0	1	1
GO:0021954	central nervous system neuron development	soft	33470	18081.3	1.85109	0.0515	0.476079	25568	10418.7	2.45405	0.0262	0.0957107	30803	15657.7	1.96728	0.0456	0.205568	20700	11123.7	1.86089	0.0994	0.205248	29072	8753.23	3.32129	0.0052	0.0394333	27420	10628.5	2.57986	0.0178	0.0711825
GO:0030031	cell projection assembly	hard	4580	3164.39	1.44736	0.2418	1	1604	209.133	7.66977	0.0372	1	1185	1752.7	0.6761	0.3639	1	0	59.7351	0	1	1	0	1113.33	0	1	1	0	347.331	0	1	1
GO:0030031	cell projection assembly	soft	38401	43370	0.885428	0.6047	0.804719	53068	22447.4	2.36411	0.0078	0.0394203	67452	31475.1	2.14303	0.0087	0.0770086	46261	23450.6	1.9727	0.0347	0.110907	43218	18080	2.39037	0.0177	0.0871771	48729	24047.2	2.02639	0.0265	0.0946528
GO:0007166	cell surface receptor signaling pathway	hard	12395	34275.8	0.361626	0.9754	1	0	1524.53	0	1	1	52268	23351.9	2.23828	0.0129	0.32696	0	1538.71	0	1	1	30984	11820.5	2.62121	0.0215	0.271037	1881	4636.16	0.405724	0.62	1
GO:0007166	cell surface receptor signaling pathway	soft	422065	484807	0.870583	0.9182	0.987771	379025	293687	1.29057	0.0127	0.0561613	439617	395588	1.1113	0.1469	0.336213	381605	304224	1.25436	0.0237	0.0881983	294500	244869	1.20269	0.0777	0.204929	400506	305430	1.31129	0.0078	0.0393765
GO:0032814	regulation of natural killer cell activation	hard	0	378.809	0	1	1	0	8.5631	0	1	1	0	223.234	0	1	1	0	35.7578	0	1	1	0	176.077	0	1	1	0	49.1103	0	1	1
GO:0032814	regulation of natural killer cell activation	soft	7705	5142.79	1.49821	0.2545	0.615893	13954	3253.83	4.28848	0.0111	0.0508131	16905	4789.88	3.52931	0.0194	0.126767	5907	3369.74	1.75295	0.2266	0.328705	5499	2955.84	1.86038	0.226	0.354878	13954	3282.16	4.25147	0.0078	0.0393765
GO:0048342	paraxial mesodermal cell differentiation	hard	0	NA	0	1	1	0	0.3366	0	1	1	0	NA	0	1	1	0	NA	0	1	1	0	NA	0	1	1	0	0.0298	0	1	1
GO:0048342	paraxial mesodermal cell differentiation	soft	0	NA	0	1	1	1683	121.854	13.8116	0.0128	0.0562949	0	NA	0	1	1	0	NA	0	1	1	0	NA	0	1	1	1683	131.594	12.7893	0.0077	0.0391625
GO:0048341	paraxial mesoderm formation	hard	0	NA	0	1	1	0	0.3366	0	1	1	0	NA	0	1	1	0	NA	0	1	1	0	NA	0	1	1	0	0.0298	0	1	1
GO:0048341	paraxial mesoderm formation	soft	0	NA	0	1	1	1683	121.854	13.8116	0.0128	0.0562949	0	NA	0	1	1	0	NA	0	1	1	0	NA	0	1	1	1683	131.594	12.7893	0.0077	0.0391625
GO:0061043	regulation of vascular wound healing	hard	0	NA	0	1	1	0	0.3366	0	1	1	0	NA	0	1	1	0	NA	0	1	1	0	NA	0	1	1	0	0	inf	1	1
GO:0061043	regulation of vascular wound healing	soft	0	NA	0	1	1	1683	21.5424	78.125	0.0128	0.0562949	0	NA	0	1	1	0	NA	0	1	1	0	NA	0	1	1	1683	12.9591	129.87	0.0077	0.0391625
GO:0048541	Peyer's patch development	hard	0	NA	0	1	1	0	0.6552	0	1	1	0	NA	0	1	1	0	NA	0	1	1	0	NA	0	1	1	0	0	inf	1	1
GO:0048541	Peyer's patch development	soft	0	NA	0	1	1	3276	41.9328	78.125	0.0128	0.0562949	0	NA	0	1	1	0	NA	0	1	1	0	NA	0	1	1	3276	25.2252	129.87	0.0077	0.0391625
GO:2000401	regulation of lymphocyte migration	hard	0	NA	0	1	1	0	3.9141	0	1	1	4349	146.788	29.6278	0.0193	0.32696	0	NA	0	1	1	0	56.4348	0	1	1	0	22.1009	0	1	1
GO:2000401	regulation of lymphocyte migration	soft	0	NA	0	1	1	10196	1552.66	6.56681	0.0077	0.0389637	0	2060.97	0	1	1	0	NA	0	1	1	7691	1177.12	6.53375	0.0143	0.0766544	10196	1591.88	6.40499	0.0084	0.041582
GO:0035050	embryonic heart tube development	hard	1481	1065.8	1.38956	0.2126	1	0	46.2737	0	1	1	0	646.857	0	1	1	0	14.4771	0	1	1	359	288.425	1.24469	0.0896	0.598691	0	100.086	0	1	1
GO:0035050	embryonic heart tube development	soft	24184	15177.3	1.59343	0.1331	0.5587	17065	9149.96	1.86504	0.1105	0.213432	17623	13123.5	1.34286	0.2564	0.429386	23113	9143.37	2.52784	0.0269	0.0949914	25520	7754.92	3.29082	0.0085	0.0549695	28444	9674.46	2.94011	0.0076	0.0389452
GO:0051150	regulation of smooth muscle cell differentiation	hard	0	143.436	0	1	1	0	0	inf	1	1	1716	177.651	9.65938	0.0247	0.344868	0	96.4232	0	1	1	0	140.137	0	1	1	0	105.547	0	1	1
GO:0051150	regulation of smooth muscle cell differentiation	soft	6336	3005.87	2.10787	0.244	0.609268	5719	1996.36	2.86472	0.1574	0.264525	617	2824.47	0.218448	0.5009	0.619772	12831	2209.64	5.80684	0.0169	0.0704841	6336	1633.71	3.87829	0.1279	0.25988	13930	1847.89	7.53833	0.0076	0.0389452
GO:0051090	regulation of sequence-specific DNA binding transcription factor activity	hard	4438	4825.06	0.919781	0.4353	1	0	278.307	0	1	1	5795	3062.9	1.89199	0.2035	0.890412	0	314.28	0	1	1	4884	1592.1	3.06765	0.1172	0.709887	0	697.624	0	1	1
GO:0051090	regulation of sequence-specific DNA binding transcription factor activity	soft	56396	67578.7	0.834524	0.7377	0.883745	57608	41685.3	1.38197	0.1161	0.219398	87125	55995.6	1.55593	0.0281	0.155403	48471	43461.8	1.11526	0.3392	0.426431	70657	35317.1	2.00065	0.0051	0.0389066	73464	44196.3	1.66222	0.0225	0.0836623
GO:0009314	response to radiation	hard	6302	5416.63	1.16345	0.3553	1	0	202.723	0	1	1	3540	3631.82	0.974718	0.3976	1	851	194.903	4.36627	0.0475	1	9863	2153.21	4.58061	0.0358	0.355396	851	537.919	1.58202	0.1378	1
GO:0009314	response to radiation	soft	87318	73676.2	1.18516	0.2143	0.588968	78391	47163.6	1.66211	0.0224	0.0855485	99147	62158.3	1.59507	0.0182	0.122699	88088	47341.4	1.8607	0.007	0.0386979	53350	38314.1	1.39244	0.1203	0.251458	79749	47831.4	1.66729	0.0189	0.0741993
GO:0003231	cardiac ventricle development	hard	1481	1527.01	0.969868	0.2873	1	0	44.8312	0	1	1	0	1151.1	0	1	1	0	120.153	0	1	1	0	682.94	0	1	1	0	189.852	0	1	1
GO:0003231	cardiac ventricle development	soft	26479	24468.7	1.08216	0.3974	0.692002	35618	16645.6	2.13978	0.0267	0.0970975	37985	22600.2	1.68074	0.0792	0.278236	42595	16541.9	2.57498	0.007	0.0386979	21382	14146.7	1.51145	0.1874	0.3185	37215	17301.3	2.15099	0.0268	0.0951412
GO:0006333	chromatin assembly or disassembly	hard	3244	1117.4	2.90317	0.1531	1	0	24.2508	0	1	1	0	556.816	0	1	1	0	19.1522	0	1	1	0	304.563	0	1	1	0	71.8334	0	1	1
GO:0006333	chromatin assembly or disassembly	soft	28532	13221	2.15808	0.026	0.365745	21453	7045.86	3.04477	0.0076	0.0385545	23561	8615.29	2.73479	0.0081	0.0724455	20787	7077.69	2.93698	0.0103	0.0504675	11515	5263.24	2.18782	0.0856	0.213553	19561	7307.25	2.67693	0.0202	0.0776586
GO:0003230	cardiac atrium development	hard	0	521.932	0	1	1	0	18.21	0	1	1	0	393.451	0	1	1	0	16.5284	0	1	1	0	105.899	0	1	1	0	77.9155	0	1	1
GO:0003230	cardiac atrium development	soft	12184	7634.57	1.5959	0.2071	0.588968	20197	4759.2	4.24378	0.0076	0.0385545	18391	6979.59	2.63497	0.0424	0.196706	10480	4710.48	2.22483	0.1181	0.224122	17728	3799.23	4.66621	0.0087	0.0555115	18502	4798.88	3.85548	0.0127	0.0559431
GO:0051701	interaction with host	hard	7246	4137.38	1.75135	0.2117	1	0	203.535	0	1	1	3007	2563.95	1.1728	0.3401	1	0	126.42	0	1	1	3007	1400.98	2.14635	0.1997	1	1702	524.476	3.24514	0.1172	0.955559
GO:0051701	interaction with host	soft	46455	57421.4	0.809018	0.7512	0.891191	62195	31296.9	1.98726	0.0075	0.0381431	78417	42015.8	1.86637	0.0078	0.070899	55796	32477.9	1.71797	0.0329	0.10738	30774	25494.1	1.2071	0.2838	0.404716	61863	32544.9	1.90085	0.0134	0.0584584
GO:2000027	regulation of organ morphogenesis	hard	0	2366.84	0	1	1	0	63.0953	0	1	1	6163	1850.66	3.33017	0.0956	0.555857	0	50.7653	0	1	1	0	863.686	0	1	1	0	208.686	0	1	1
GO:2000027	regulation of organ morphogenesis	soft	36829	34085.6	1.08049	0.3907	0.691699	42290	19066.8	2.21799	0.0075	0.0381431	45037	26638.5	1.69067	0.0441	0.20088	34820	20291.6	1.71598	0.0632	0.162584	32167	16300.8	1.97334	0.0388	0.144536	28556	20692.4	1.38002	0.1816	0.298447
GO:0071417	cellular response to organonitrogen compound	hard	5585	7718.22	0.723612	0.5552	1	0	325.239	0	1	1	13538	5173.67	2.61671	0.0733	0.484649	0	91.1171	0	1	1	852	2607.91	0.326698	0.4967	1	852	694.868	1.22613	0.16	1
GO:0071417	cellular response to organonitrogen compound	soft	91810	96278.9	0.953584	0.5627	0.775148	71513	56847.3	1.25798	0.1841	0.293353	122689	75987.6	1.61459	0.0122	0.0935543	78228	60521.7	1.29256	0.1491	0.258251	71180	47623.2	1.49465	0.0682	0.192086	106865	59836.2	1.78596	0.0074	0.0380638
GO:0007398	ectoderm development	hard	0	17.0772	0	1	1	0	0	inf	1	1	0	26.1091	0	1	1	0	5.3928	0	1	1	0	23.968	0	1	1	0	3.5952	0	1	1
GO:0007398	ectoderm development	soft	2996	672.008	4.45828	0.1243	0.557598	2996	516.224	5.80368	0.1061	0.210271	2996	653.297	4.58597	0.1363	0.328232	2996	470.19	6.37189	0.1062	0.212388	5599	404.146	13.8539	0.0049	0.0376817	2996	535.51	5.59466	0.1002	0.215114
GO:0002718	regulation of cytokine production involved in immune response	hard	0	624.903	0	1	1	0	34.2131	0	1	1	0	406.569	0	1	1	0	15.4813	0	1	1	0	164.596	0	1	1	0	58.0443	0	1	1
GO:0002718	regulation of cytokine production involved in immune response	soft	13141	7808.5	1.68291	0.1645	0.572347	15198	5214.8	2.9144	0.0323	0.110395	14222	7003.98	2.03056	0.0993	0.294192	7881	5275.81	1.4938	0.2636	0.361818	10826	4271.62	2.5344	0.0785	0.20578	20316	5523.48	3.67811	0.0073	0.0375968
GO:0070233	negative regulation of T cell apoptotic process	hard	1181	220.496	5.35611	0.0737	1	0	0	inf	1	1	0	79.901	0	1	1	0	1.6845	0	1	1	0	41.0819	0	1	1	0	16.7438	0	1	1
GO:0070233	negative regulation of T cell apoptotic process	soft	6463	2370	2.727	0.105	0.556888	6463	1841.43	3.50978	0.0619	0.168223	6439	2030.31	3.17144	0.0768	0.275751	9931	1616.95	6.14182	0.0068	0.0378008	7644	1373.72	5.56445	0.0162	0.0834453	9931	1675.03	5.92886	0.0073	0.0375968
GO:0002327	immature B cell differentiation	hard	0	224.823	0	1	1	0	0	inf	1	1	0	129.029	0	1	1	0	0	inf	1	1	0	35.7665	0	1	1	0	32.0433	0	1	1
GO:0002327	immature B cell differentiation	soft	11511	2527.21	4.55483	0.0206	0.335066	5258	1449.28	3.628	0.1793	0.287865	10021	1972.57	5.08017	0.0252	0.148767	10021	1376.14	7.28198	0.0108	0.0519022	5258	1043.63	5.03817	0.1243	0.254732	10021	1355.15	7.39476	0.0072	0.037508
GO:0048199	vesicle targeting, to, from or within Golgi	hard	0	343.352	0	1	1	0	11.3862	0	1	1	0	141.063	0	1	1	0	6.2011	0	1	1	0	61.5595	0	1	1	1702	52.8041	32.2323	0.0169	0.599436
GO:0048199	vesicle targeting, to, from or within Golgi	soft	8283	4692.11	1.7653	0.1615	0.570414	4934	2531.39	1.94913	0.1657	0.272874	13953	3178.7	4.38953	0.0031	0.037494	6909	2307.12	2.99464	0.0665	0.168478	9837	1985.65	4.95405	0.0082	0.0534819	6756	2471.79	2.73324	0.0865	0.199234
GO:0070193	synaptonemal complex organization	hard	0	377.073	0	1	1	0	1.716	0	1	1	0	62.9642	0	1	1	0	3.8488	0	1	1	0	45.7778	0	1	1	0	1.8283	0	1	1
GO:0070193	synaptonemal complex organization	soft	5567	3822.97	1.4562	0.2863	0.629143	5567	943.381	5.90111	0.0196	0.0774969	8408	1136.43	7.3986	0.0031	0.037494	2841	994.877	2.85563	0.2118	0.315106	180	813.185	0.221352	0.3403	0.446797	7461	1091.45	6.83583	0.0077	0.0391625
GO:0010927	cellular component assembly involved in morphogenesis	hard	4580	3616.41	1.26645	0.2946	1	1604	200.169	8.01321	0.0326	1	0	1732.5	0	1	1	0	96.1302	0	1	1	0	1089.01	0	1	1	0	441.464	0	1	1
GO:0010927	cellular component assembly involved in morphogenesis	soft	48751	50724.7	0.96109	0.5189	0.75797	54105	25507.1	2.12118	0.0142	0.0609889	52016	35755.2	1.45478	0.1199	0.311656	62003	25932.9	2.3909	0.0067	0.0374006	41170	21020.7	1.95854	0.0455	0.157519	54621	26752.1	2.04174	0.0214	0.0807499
GO:2000379	positive regulation of reactive oxygen species metabolic process	hard	0	221.729	0	1	1	0	6.8448	0	1	1	0	172.924	0	1	1	0	16.6668	0	1	1	0	137.88	0	1	1	0	40.2475	0	1	1
GO:2000379	positive regulation of reactive oxygen species metabolic process	soft	2609	4410.8	0.591502	0.6331	0.820722	8765	1760.45	4.97883	0.0073	0.037267	8465	4417.84	1.91609	0.1575	0.347122	11178	2598.37	4.30193	0.0223	0.0846386	9912	2250.4	4.40455	0.0369	0.140191	6309	2181.68	2.8918	0.0727	0.184303
GO:0072521	purine-containing compound metabolic process	hard	4813	3476.24	1.38454	0.2876	1	0	176.371	0	1	1	10796	2315.87	4.66174	0.0304	0.361834	0	96.7682	0	1	1	5251	1541.94	3.40544	0.113	0.689914	2313	433.041	5.34129	0.069	0.758628
GO:0072521	purine-containing compound metabolic process	soft	75222	51831	1.45129	0.0575	0.503395	48271	31365.8	1.53897	0.0881	0.193628	49585	40464.5	1.22539	0.2328	0.410342	57973	31703.3	1.82861	0.0241	0.0891485	38787	25307.9	1.53261	0.1097	0.240766	65872	32218.4	2.04454	0.0071	0.0370344
GO:0042274	ribosomal small subunit biogenesis	hard	0	153.282	0	1	1	0	8.7846	0	1	1	0	54.9792	0	1	1	0	2.9092	0	1	1	0	44.4367	0	1	1	0	19.3264	0	1	1
GO:0042274	ribosomal small subunit biogenesis	soft	3301	1782.43	1.85196	0.1547	0.57021	1343	724.023	1.85491	0.28	0.377925	5247	962.56	5.45109	0.003	0.0369862	1343	783.882	1.71327	0.3089	0.399379	3301	591.406	5.58161	0.016	0.0828618	1343	785.481	1.70978	0.3024	0.404427
GO:2001244	positive regulation of intrinsic apoptotic signaling pathway	hard	0	32.2964	0	1	1	0	3.6841	0	1	1	0	38.0262	0	1	1	0	0	inf	1	1	0	9.3863	0	1	1	0	11.9839	0	1	1
GO:2001244	positive regulation of intrinsic apoptotic signaling pathway	soft	5411	983.461	5.502	0.0291	0.38676	5411	677.654	7.9849	0.0164	0.0683277	7316	900.249	8.12665	0.003	0.0369862	5411	591.435	9.14893	0.0112	0.0532498	4445	487.576	9.11652	0.05	0.16837	4445	689.77	6.44418	0.0768	0.1894
GO:0022613	ribonucleoprotein complex biogenesis	hard	4072	2739.4	1.48646	0.2591	1	0	87.2621	0	1	1	3202	1886.38	1.69744	0.2297	0.967545	0	219.361	0	1	1	0	1003.82	0	1	1	0	467.174	0	1	1
GO:0022613	ribonucleoprotein complex biogenesis	soft	54702	41124.2	1.33017	0.1413	0.564786	46520	23595.4	1.97157	0.0165	0.0685319	46746	30880.2	1.51379	0.0821	0.28307	52066	24267.5	2.1455	0.0066	0.0369453	39258	20225.6	1.941	0.0305	0.123486	50683	24696.7	2.05222	0.0111	0.0508729
GO:0043414	macromolecule methylation	hard	0	1306.8	0	1	1	0	54.1704	0	1	1	651	854.349	0.761984	0.2516	1	0	29.3936	0	1	1	5161	462.565	11.1573	0.0096	0.173072	0	198.812	0	1	1
GO:0043414	macromolecule methylation	soft	28885	21384	1.35078	0.2122	0.588968	34577	12084.8	2.86119	0.0114	0.0518334	31122	15842.8	1.96443	0.0601	0.240778	34374	11726.1	2.9314	0.0079	0.0420494	32070	10334.7	3.10314	0.0106	0.0625204	36577	12503.8	2.92527	0.007	0.0366064
GO:0032259	methylation	hard	0	1306.8	0	1	1	0	54.1704	0	1	1	651	854.349	0.761984	0.2516	1	0	29.3936	0	1	1	5161	462.565	11.1573	0.0096	0.173072	0	198.812	0	1	1
GO:0032259	methylation	soft	28885	21384	1.35078	0.2122	0.588968	34577	12084.8	2.86119	0.0114	0.0518334	31122	15842.8	1.96443	0.0601	0.240778	34374	11726.1	2.9314	0.0079	0.0420494	32070	10334.7	3.10314	0.0106	0.0625204	36577	12503.8	2.92527	0.007	0.0366064
GO:0010001	glial cell differentiation	hard	0	2256.16	0	1	1	0	60.8291	0	1	1	0	1449.19	0	1	1	0	80.6577	0	1	1	0	860.639	0	1	1	0	335.434	0	1	1
GO:0010001	glial cell differentiation	soft	37260	30726.7	1.21263	0.2773	0.62603	45143	18920.8	2.3859	0.0102	0.0478889	39488	24167.7	1.63392	0.0872	0.287914	46844	18883.3	2.48071	0.0065	0.0365386	38412	15465.2	2.48377	0.015	0.0790759	34467	19016.9	1.81244	0.0683	0.177292
GO:0046661	male sex differentiation	hard	0	2032.36	0	1	1	0	73.8547	0	1	1	0	1288.84	0	1	1	0	157.457	0	1	1	2833	752.581	3.76438	0.1068	0.667135	0	317.985	0	1	1
GO:0046661	male sex differentiation	soft	37345	29592.4	1.26198	0.2207	0.594632	41320	17476.3	2.36434	0.0071	0.0362919	27755	25370.7	1.09398	0.3803	0.524127	25744	18496.5	1.39183	0.1887	0.292803	21546	14832.6	1.45261	0.179	0.311964	31371	18263.2	1.71772	0.0678	0.176939
GO:0006458	'de novo' protein folding	hard	0	261.253	0	1	1	0	7.8588	0	1	1	0	245.961	0	1	1	0	11.8073	0	1	1	0	164.795	0	1	1	0	34.8782	0	1	1
GO:0006458	'de novo' protein folding	soft	3585	5352.82	0.66974	0.5994	0.800226	5263	2478.91	2.12311	0.1406	0.245259	4808	4180.19	1.15019	0.3315	0.49093	2742	3009.05	0.91125	0.428	0.503352	7529	2447.03	3.07679	0.0702	0.195843	14606	2738.62	5.33335	0.0069	0.0362695
GO:0048858	cell projection morphogenesis	hard	9149	12156.8	0.75258	0.5971	1	1604	480.907	3.33536	0.0849	1	1862	7468.77	0.249305	0.8159	1	0	212.238	0	1	1	0	3968.08	0	1	1	0	1112.25	0	1	1
GO:0048858	cell projection morphogenesis	soft	138345	174434	0.79311	0.8994	0.976384	136695	92596.7	1.47624	0.0266	0.0969962	140210	130959	1.07064	0.3409	0.494615	139492	97887.5	1.42502	0.0342	0.109571	136326	79197.4	1.72135	0.0046	0.036027	136065	96741.6	1.40648	0.0404	0.127252
GO:0007389	pattern specification process	hard	6549	5585.04	1.1726	0.3286	1	0	274.861	0	1	1	6163	4157.3	1.48245	0.2459	1	0	151.806	0	1	1	0	2364.98	0	1	1	0	813.937	0	1	1
GO:0007389	pattern specification process	soft	89248	87706.9	1.01757	0.4468	0.72671	71483	49599.6	1.4412	0.1058	0.210271	101331	68105.6	1.48785	0.0529	0.224206	86776	51164.9	1.69601	0.032	0.105803	89101	40889.7	2.17906	0.0046	0.036027	73235	51967.6	1.40924	0.1131	0.227371
GO:0050900	leukocyte migration	hard	0	1451.46	0	1	1	0	73.3764	0	1	1	773	1082.71	0.713951	0.2781	1	0	34.854	0	1	1	0	729.772	0	1	1	0	191.703	0	1	1
GO:0050900	leukocyte migration	soft	29091	23171.8	1.25545	0.2536	0.615525	19138	14872.5	1.2868	0.2589	0.360796	46509	19418.6	2.39508	0.0029	0.0359519	3160	15773.9	0.20033	0.9743	0.97845	18330	12158	1.50765	0.1747	0.308693	18211	15599.5	1.16741	0.3386	0.432691
GO:0010624	regulation of Schwann cell proliferation	hard	0	143.903	0	1	1	0	0	inf	1	1	0	81.1692	0	1	1	0	0	inf	1	1	0	72.5328	0	1	1	0	3.8892	0	1	1
GO:0010624	regulation of Schwann cell proliferation	soft	10712	1712.45	6.25536	0.0354	0.410222	10712	874.542	12.2487	0.007	0.0358717	10712	1309.42	8.18074	0.0272	0.152696	10712	1133.2	9.45285	0.02	0.0777498	10712	865.508	12.3766	0.0117	0.0670426	10712	1183.41	9.05179	0.0173	0.0697989
GO:0045923	positive regulation of fatty acid metabolic process	hard	0	278.106	0	1	1	0	17.146	0	1	1	9606	296.26	32.4242	0.0154	0.32696	0	0.2291	0	1	1	0	NA	0	1	1	0	47.8605	0	1	1
GO:0045923	positive regulation of fatty acid metabolic process	soft	7403	4663.81	1.58733	0.2316	0.604382	9606	2114.04	4.54391	0.0594	0.163634	710	3227.7	0.219971	0.6115	0.701919	9606	2519.64	3.81245	0.0803	0.186036	0	NA	0	1	1	15343	2547.48	6.0228	0.0068	0.0357899
GO:0014070	response to organic cyclic compound	hard	0	9608.59	0	1	1	0	325.233	0	1	1	23580	6809.33	3.46289	0.0154	0.32696	0	226.777	0	1	1	2645	3410.68	0.775504	0.4524	1	0	1033.5	0	1	1
GO:0014070	response to organic cyclic compound	soft	153429	132139	1.16112	0.1828	0.588968	130200	80948.1	1.60844	0.0081	0.0404298	158204	107998	1.46487	0.0143	0.104112	135794	84056.8	1.6155	0.0066	0.0369453	116307	67373.3	1.72631	0.0045	0.0354619	126266	84169.9	1.50013	0.0187	0.0735557
GO:0070201	regulation of establishment of protein localization	hard	5029	8362.79	0.601354	0.643	1	0	356.577	0	1	1	13740	5219.12	2.63263	0.0666	0.46872	0	583.886	0	1	1	8224	3141.41	2.61793	0.1137	0.69308	1029	1405.26	0.732251	0.2333	1
GO:0070201	regulation of establishment of protein localization	soft	120557	116095	1.03844	0.4029	0.695174	117478	67685.7	1.73564	0.0069	0.0354042	121549	93733	1.29676	0.0913	0.290493	109122	71462.2	1.52699	0.0269	0.0949914	83043	56726.3	1.46392	0.062	0.182843	120605	70844.4	1.70239	0.0073	0.0375968
GO:0052547	regulation of peptidase activity	hard	0	3645.51	0	1	1	0	130.326	0	1	1	7690	2011.27	3.82346	0.0538	0.440589	0	90.3059	0	1	1	1877	1026.64	1.82829	0.2258	1	0	311.888	0	1	1
GO:0052547	regulation of peptidase activity	soft	68208	46422.6	1.46928	0.0604	0.511351	55628	27876.9	1.99548	0.0069	0.0354042	59927	37861.6	1.58279	0.0404	0.191814	52500	28088.6	1.86909	0.0136	0.0604981	35021	23166.1	1.51174	0.1108	0.242126	45873	28421.3	1.61404	0.0551	0.15695
GO:0050807	regulation of synapse organization	hard	0	1260.76	0	1	1	0	36.847	0	1	1	5956	728.638	8.17416	0.0283	0.352801	0	9.6483	0	1	1	0	400.911	0	1	1	0	119.279	0	1	1
GO:0050807	regulation of synapse organization	soft	14640	14031.3	1.04338	0.4212	0.709964	23599	7989.69	2.95368	0.0069	0.0354042	6466	11487.8	0.562856	0.7762	0.831337	16760	8446.12	1.98434	0.0683	0.170878	21467	6956.26	3.086	0.008	0.0526265	23440	8827.2	2.65543	0.0115	0.0522366
GO:1901797	negative regulation of signal transduction by p53 class mediator	hard	0	251.23	0	1	1	0	0	inf	1	1	0	99.5181	0	1	1	0	3.9043	0	1	1	0	50.0398	0	1	1	0	28.4074	0	1	1
GO:1901797	negative regulation of signal transduction by p53 class mediator	soft	2888	3635.88	0.794306	0.4568	0.729475	14551	1921.72	7.57186	0.0069	0.0354042	8633	2304.01	3.74694	0.0792	0.278236	1222	1859.86	0.65704	0.4401	0.514413	3105	1374.6	2.25885	0.1531	0.286416	4814	1848.57	2.60418	0.1551	0.273994
GO:0006406	mRNA export from nucleus	hard	0	148.436	0	1	1	0	0	inf	1	1	0	32.3208	0	1	1	0	0	inf	1	1	0	6.7062	0	1	1	990	1.4656	675.491	0.0012	0.497439
GO:0006406	mRNA export from nucleus	soft	990	1668.67	0.593287	0.4103	0.699241	3948	349.936	11.2821	0.0069	0.0354042	990	600.674	1.64815	0.2743	0.442749	990	466.255	2.1233	0.2091	0.312597	990	391.195	2.53071	0.1713	0.30551	0	446.152	0	1	1
GO:0031958	corticosteroid receptor signaling pathway	hard	0	NA	0	1	1	0	0	inf	1	1	0	72.571	0	1	1	0	0	inf	1	1	0	20.1032	0	1	1	0	7.0947	0	1	1
GO:0031958	corticosteroid receptor signaling pathway	soft	0	NA	0	1	1	7708	591.831	13.024	0.0069	0.0354042	7708	1045.62	7.37169	0.0156	0.111396	7708	779.245	9.89163	0.0133	0.0595602	7708	715.754	10.7691	0.0133	0.0732458	7708	581.63	13.2524	0.0088	0.0433517
GO:0006448	regulation of translational elongation	hard	0	98.9023	0	1	1	0	12.6378	0	1	1	0	84.5789	0	1	1	0	11.5851	0	1	1	0	52.7103	0	1	1	0	36.4409	0	1	1
GO:0006448	regulation of translational elongation	soft	5737	2081.74	2.75586	0.2358	0.60673	5737	1158.47	4.95222	0.1741	0.282326	12758	1619.8	7.8763	0.015	0.107976	5737	1247.21	4.59987	0.1772	0.28273	12758	1020.96	12.4961	0.006	0.0435142	12758	1191.69	10.7058	0.0067	0.0353549
GO:0002440	production of molecular mediator of immune response	hard	4821	788.42	6.11476	0.0564	1	0	21.1083	0	1	1	0	482.374	0	1	1	811	208.788	3.88432	0.0498	1	0	245.556	0	1	1	811	259.606	3.12396	0.0617	0.734934
GO:0002440	production of molecular mediator of immune response	soft	20298	11740.3	1.72892	0.1068	0.556888	5737	6971.71	0.822897	0.5474	0.606668	31051	9919.13	3.13042	0.0028	0.0351022	7052	7277.26	0.969047	0.4607	0.531669	12684	6173.85	2.05447	0.1102	0.241505	9509	6619.62	1.43649	0.2583	0.369557
GO:0044003	modification by symbiont of host morphology or physiology	hard	7246	4078.41	1.77667	0.2078	1	0	201.189	0	1	1	3007	2521.39	1.1926	0.3324	1	0	126.202	0	1	1	3007	1388.39	2.16582	0.1972	0.995639	1702	519.778	3.27447	0.1165	0.955559
GO:0044003	modification by symbiont of host morphology or physiology	soft	46455	56232.9	0.826118	0.7245	0.874989	62195	30928	2.01096	0.0067	0.034911	78417	41066.7	1.9095	0.0067	0.0640302	55796	32008.5	1.74316	0.0291	0.0998568	30774	25073.7	1.22734	0.2697	0.390156	61863	32145.9	1.92445	0.0116	0.0524572
GO:0070170	regulation of tooth mineralization	hard	0	145.433	0	1	1	0	0.1703	0	1	1	0	73.1424	0	1	1	0	7.1763	0	1	1	0	50.1676	0	1	1	0	9.9644	0	1	1
GO:0070170	regulation of tooth mineralization	soft	12592	1831.57	6.87496	0.0169	0.304346	10889	906.412	12.0133	0.0067	0.034911	10889	1581.6	6.88481	0.0323	0.168405	10889	1121.29	9.71115	0.0203	0.0788395	10889	1012.77	10.7516	0.014	0.0757904	10889	1152.89	9.44499	0.0198	0.0766264
GO:0051094	positive regulation of developmental process	hard	6166	15661.9	0.393693	0.8739	1	1969	643.145	3.06152	0.1168	1	13493	10351.7	1.30346	0.2918	1	0	537.944	0	1	1	8235	5742.85	1.43396	0.2672	1	1029	1925.9	0.534296	0.4056	1
GO:0051094	positive regulation of developmental process	soft	223570	217730	1.02682	0.4183	0.706676	168779	128783	1.31057	0.0484	0.143317	222683	172271	1.29263	0.0343	0.173758	178681	133463	1.3388	0.0372	0.11621	166498	105853	1.57292	0.0044	0.0348174	176251	134079	1.31453	0.0466	0.140281
GO:0045061	thymic T cell selection	hard	0	157.722	0	1	1	0	1.1135	0	1	1	0	158.005	0	1	1	0	11.9319	0	1	1	0	99.3641	0	1	1	0	18.1346	0	1	1
GO:0045061	thymic T cell selection	soft	6423	3396.78	1.89091	0.2019	0.588968	4404	2050.23	2.14806	0.1595	0.265811	1262	3488.57	0.361753	0.6319	0.717349	12915	2330.76	5.54111	0.0061	0.0347284	4864	2085.18	2.33265	0.144	0.278809	5265	2122.08	2.48106	0.1316	0.246576
GO:0051310	metaphase plate congression	hard	4438	192.089	23.1039	0.0039	0.995596	0	13.2772	0	1	1	3007	45.5794	65.9728	0.0021	0.22315	0	0	inf	1	1	3007	40.8898	73.5391	0.0025	0.0758333	0	5.4575	0	1	1
GO:0051310	metaphase plate congression	soft	2992	3221.99	0.928618	0.5264	0.761558	7091	1348.11	5.25997	0.0093	0.0447576	7091	1732.15	4.09376	0.0194	0.126767	7091	1211.79	5.85168	0.0061	0.0347284	0	1101.74	0	1	1	5660	1265.43	4.4728	0.0304	0.104731
GO:0043584	nose development	hard	0	NA	0	1	1	0	0	inf	1	1	0	106.034	0	1	1	0	2.8192	0	1	1	0	37.2774	0	1	1	0	3.606	0	1	1
GO:0043584	nose development	soft	0	NA	0	1	1	5604	1670.03	3.35564	0.1342	0.23927	4193	2164.49	1.93717	0.2557	0.428864	13254	1752.58	7.56258	0.0061	0.0347284	5604	1408.63	3.97835	0.1231	0.253359	5604	1516.53	3.69527	0.1289	0.243193
GO:0009161	ribonucleoside monophosphate metabolic process	hard	529	1133.99	0.466495	0.3456	1	0	55.7408	0	1	1	0	765.607	0	1	1	0	25.9285	0	1	1	0	511.66	0	1	1	1742	150.069	11.608	0.0351	0.675145
GO:0009161	ribonucleoside monophosphate metabolic process	soft	24626	17899.3	1.37581	0.1926	0.588968	23991	10473.9	2.29056	0.0306	0.106572	32135	13091.3	2.45469	0.009	0.0775425	28759	10256.5	2.80398	0.006	0.0346014	8613	8296.01	1.03821	0.425	0.51209	25438	10561.5	2.40857	0.0198	0.0766264
GO:0001942	hair follicle development	hard	0	798.703	0	1	1	0	28.0668	0	1	1	0	375.838	0	1	1	0	65.6646	0	1	1	0	269.372	0	1	1	0	114.78	0	1	1
GO:0001942	hair follicle development	soft	18500	10775.1	1.71692	0.1548	0.57021	16211	5117.74	3.16761	0.0333	0.112572	19866	9486.71	2.09409	0.0767	0.275751	24380	6056.35	4.02552	0.006	0.0346014	15953	5007.98	3.18552	0.0367	0.13957	16211	5909.79	2.74308	0.0529	0.15347
GO:0045628	regulation of T-helper 2 cell differentiation	hard	0	107.681	0	1	1	0	6.0408	0	1	1	0	128.838	0	1	1	0	2.072	0	1	1	1306	79.692	16.3881	0.0325	0.337541	0	13.9293	0	1	1
GO:0045628	regulation of T-helper 2 cell differentiation	soft	3133	1647.54	1.90163	0.2243	0.598901	3133	974.096	3.21632	0.1206	0.224552	5992	1715.45	3.49296	0.0599	0.240624	1306	1188.39	1.09897	0.3555	0.441128	0	850.603	0	1	1	8167	1172.88	6.96321	0.0064	0.0341696
GO:0048568	embryonic organ development	hard	7110	6654.81	1.0684	0.3794	1	0	257.24	0	1	1	6163	4988.06	1.23555	0.3126	1	0	174.349	0	1	1	359	2724.38	0.131773	0.5189	1	0	845.846	0	1	1
GO:0048568	embryonic organ development	soft	82915	96638	0.857996	0.7209	0.873939	98710	57939.3	1.70368	0.0216	0.0834414	129143	79348.1	1.62755	0.014	0.10243	111637	59195.5	1.8859	0.0065	0.0365386	99274	47688.7	2.08171	0.0043	0.0341676	102953	61116.6	1.68454	0.0203	0.0778962
GO:0051656	establishment of organelle localization	hard	4438	3144.16	1.4115	0.2724	1	0	80.6987	0	1	1	3007	1830.88	1.64238	0.2298	0.967545	937	120.147	7.79877	0.0289	1	3213	881.916	3.6432	0.0833	0.573644	1702	398.533	4.27066	0.079	0.800618
GO:0051656	establishment of organelle localization	soft	56778	43523.2	1.30455	0.1647	0.572347	28933	26284.5	1.10076	0.3699	0.457172	72878	34020.8	2.14216	0.0045	0.0481619	51490	25729.7	2.00119	0.0194	0.0772147	52893	20769.2	2.5467	0.0043	0.0341676	40796	25139.6	1.62278	0.0821	0.196069
GO:2001054	negative regulation of mesenchymal cell apoptotic process	hard	0	18.5196	0	1	1	0	0	inf	1	1	0	7.8481	0	1	1	0	0	inf	1	1	0	7.5762	0	1	1	0	0	inf	1	1
GO:2001054	negative regulation of mesenchymal cell apoptotic process	soft	1117	633.997	1.76184	0.1996	0.588968	1117	406.373	2.7487	0.128	0.23222	5326	641.49	8.30255	0.0107	0.0863546	1117	404.009	2.76479	0.1242	0.231102	5326	378.224	14.0816	0.0043	0.0341676	1117	438.895	2.54503	0.142	0.257889
GO:2000036	regulation of stem cell maintenance	hard	0	18.5196	0	1	1	0	0	inf	1	1	0	7.8481	0	1	1	0	0	inf	1	1	0	7.5762	0	1	1	0	0	inf	1	1
GO:2000036	regulation of stem cell maintenance	soft	1117	633.997	1.76184	0.1996	0.588968	1117	406.373	2.7487	0.128	0.23222	5326	641.49	8.30255	0.0107	0.0863546	1117	404.009	2.76479	0.1242	0.231102	5326	378.224	14.0816	0.0043	0.0341676	1117	438.895	2.54503	0.142	0.257889
GO:1902455	negative regulation of stem cell maintenance	hard	0	18.5196	0	1	1	0	0	inf	1	1	0	7.8481	0	1	1	0	0	inf	1	1	0	7.5762	0	1	1	0	0	inf	1	1
GO:1902455	negative regulation of stem cell maintenance	soft	1117	633.997	1.76184	0.1996	0.588968	1117	406.373	2.7487	0.128	0.23222	5326	641.49	8.30255	0.0107	0.0863546	1117	404.009	2.76479	0.1242	0.231102	5326	378.224	14.0816	0.0043	0.0341676	1117	438.895	2.54503	0.142	0.257889
GO:0072039	regulation of mesenchymal cell apoptotic process involved in nephron morphogenesis	hard	0	18.5196	0	1	1	0	0	inf	1	1	0	7.8481	0	1	1	0	0	inf	1	1	0	7.5762	0	1	1	0	0	inf	1	1
GO:0072039	regulation of mesenchymal cell apoptotic process involved in nephron morphogenesis	soft	1117	633.997	1.76184	0.1996	0.588968	1117	406.373	2.7487	0.128	0.23222	5326	641.49	8.30255	0.0107	0.0863546	1117	404.009	2.76479	0.1242	0.231102	5326	378.224	14.0816	0.0043	0.0341676	1117	438.895	2.54503	0.142	0.257889
GO:0006353	DNA-templated transcription, termination	hard	0	796.166	0	1	1	0	38.8703	0	1	1	3555	577.773	6.15294	0.0726	0.483436	0	61.6787	0	1	1	0	448.595	0	1	1	0	98.2103	0	1	1
GO:0006353	DNA-templated transcription, termination	soft	32872	11085.8	2.96525	0.0016	0.0832	17125	7518.94	2.27758	0.0508	0.148139	29689	9587.31	3.0967	0.0027	0.0341363	19228	7672.59	2.50606	0.0289	0.0995113	15035	6111.07	2.46029	0.0551	0.17347	20877	7720.65	2.70405	0.0184	0.072656
GO:0072074	kidney mesenchyme development	hard	0	354.086	0	1	1	0	10.9565	0	1	1	0	143.017	0	1	1	0	3.1857	0	1	1	0	77.7521	0	1	1	0	23.624	0	1	1
GO:0072074	kidney mesenchyme development	soft	7390	4969.33	1.48712	0.2652	0.619307	10135	1667.62	6.07752	0.0065	0.0340891	5326	2733.53	1.9484	0.157	0.346534	9671	1826.88	5.29371	0.012	0.0554101	9329	1549.52	6.02057	0.0127	0.0708604	5120	1798.35	2.84706	0.0792	0.194495
GO:0051963	regulation of synapse assembly	hard	0	1075.56	0	1	1	0	33.5504	0	1	1	5956	566.667	10.5106	0.0227	0.341815	0	7.097	0	1	1	0	228.302	0	1	1	0	92.8642	0	1	1
GO:0051963	regulation of synapse assembly	soft	12811	11033.1	1.16115	0.3514	0.669947	21152	6370.08	3.32053	0.0064	0.0337401	4019	8855.22	0.453857	0.7885	0.838674	14931	6582.94	2.26814	0.0511	0.143123	19638	5345.24	3.67392	0.0045	0.0354619	21611	6968.59	3.1012	0.0071	0.0370344
GO:0016197	endosomal transport	hard	0	1481.69	0	1	1	0	31.4431	0	1	1	4098	717.139	5.71437	0.0626	0.462556	0	49.8438	0	1	1	0	437.351	0	1	1	0	137.676	0	1	1
GO:0016197	endosomal transport	soft	12540	20073.6	0.6247	0.778	0.907456	25845	11638.8	2.22058	0.0338	0.113596	25049	15001.7	1.66974	0.1144	0.305912	9657	11048	0.874091	0.5348	0.59475	9114	9294.96	0.980532	0.4518	0.532135	31185	11175	2.7906	0.0063	0.033724
GO:0008643	carbohydrate transport	hard	0	756.13	0	1	1	0	75.5799	0	1	1	3874	552.749	7.00861	0.0682	0.471171	0	13.8411	0	1	1	9563	306.455	31.2053	0.0001	0.01274	0	57.6637	0	1	1
GO:0008643	carbohydrate transport	soft	18247	11692.7	1.56054	0.1497	0.564786	17458	6346.33	2.75088	0.0196	0.0774969	23852	9295	2.56611	0.0111	0.0886213	19775	7163.89	2.76037	0.0134	0.0598742	3015	5428.09	0.555444	0.703	0.746559	22012	6965.61	3.16009	0.0063	0.033724
GO:0051239	regulation of multicellular organismal process	hard	12747	30374.4	0.419663	0.9472	1	1969	1487.98	1.32327	0.2508	1	34152	20440.4	1.67081	0.0928	0.54424	851	1072.68	0.79334	0.2758	1	15452	11361.8	1.35999	0.2582	1	2103	3821.41	0.550321	0.5533	1
GO:0051239	regulation of multicellular organismal process	soft	401559	436934	0.919037	0.7918	0.917518	349516	261734	1.33539	0.0063	0.0333437	420655	354649	1.18612	0.0483	0.212338	339489	270798	1.25366	0.0258	0.0925751	297424	217360	1.36835	0.0073	0.0492943	334323	273204	1.22371	0.0428	0.132359
GO:0071383	cellular response to steroid hormone stimulus	hard	0	1824.26	0	1	1	0	43.5216	0	1	1	21360	1456.93	14.661	0.0003	0.22315	0	26.1042	0	1	1	1534	542.093	2.82977	0.1347	0.767248	0	122.174	0	1	1
GO:0071383	cellular response to steroid hormone stimulus	soft	32046	24514.8	1.30721	0.2217	0.595935	42102	15644.5	2.69118	0.0063	0.0333437	44864	19860.9	2.25891	0.0114	0.0900499	34759	15628.7	2.22405	0.0246	0.0899606	27707	12656.1	2.18921	0.0404	0.148185	40816	16574.1	2.46264	0.0083	0.0412372
GO:0003401	axis elongation	hard	0	637.985	0	1	1	0	7.0616	0	1	1	0	473.737	0	1	1	0	6.4761	0	1	1	0	271.032	0	1	1	0	50.57	0	1	1
GO:0003401	axis elongation	soft	14310	8386.29	1.70636	0.1664	0.573675	20360	5130.45	3.96846	0.0063	0.0333437	14691	6954.11	2.11256	0.0922	0.290493	8001	5475.36	1.46127	0.2585	0.357635	7345	4128.96	1.7789	0.1979	0.32786	13548	5419.23	2.49999	0.0648	0.173097
GO:0071359	cellular response to dsRNA	hard	0	411.189	0	1	1	0	3.4466	0	1	1	0	194.661	0	1	1	0	12.2583	0	1	1	0	102.6	0	1	1	0	28.3206	0	1	1
GO:0071359	cellular response to dsRNA	soft	26348	5239.39	5.02883	0.0015	0.0789873	14281	2238.74	6.37904	0.0063	0.0333437	15164	3865.77	3.92263	0.0222	0.136849	14281	2718.22	5.25381	0.013	0.0585438	10889	2383.56	4.56838	0.0312	0.125259	14281	2586.19	5.52202	0.0135	0.0587689
GO:0006486	protein glycosylation	hard	0	2858.01	0	1	1	0	159.939	0	1	1	368	1661.67	0.221465	0.4277	1	0	28.292	0	1	1	2090	725.351	2.88136	0.1061	0.665869	0	344.993	0	1	1
GO:0006486	protein glycosylation	soft	53729	37253.9	1.44224	0.1173	0.557041	35535	20811.9	1.70744	0.0941	0.19859	28166	28995.7	0.971384	0.4839	0.606472	44482	21133.9	2.10477	0.0271	0.0956134	23560	16964.1	1.38882	0.2291	0.357396	53808	21837.5	2.46402	0.0062	0.0332761
GO:0035112	genitalia morphogenesis	hard	0	183.57	0	1	1	0	0	inf	1	1	0	158.571	0	1	1	0	0	inf	1	1	1220	39.7931	30.6586	0.0169	0.241917	0	0.462	0	1	1
GO:0035112	genitalia morphogenesis	soft	9040	2203.46	4.10264	0.0389	0.428042	9460	1520.73	6.22068	0.0145	0.0620133	9460	2280.6	4.14804	0.0395	0.189762	4982	1564.76	3.18387	0.1145	0.220209	4073	1274.06	3.19686	0.1085	0.239013	10680	1682.29	6.34851	0.0062	0.0332761
GO:0045321	leukocyte activation	hard	4821	4985.03	0.967095	0.4314	1	0	238.77	0	1	1	5427	3520.34	1.54161	0.2578	1	811	311.801	2.60101	0.0849	1	2593	1873.37	1.38414	0.2809	1	1840	768.705	2.39364	0.1532	1
GO:0045321	leukocyte activation	soft	81618	74503.5	1.09549	0.3268	0.658149	68967	43653	1.57989	0.0385	0.123525	79605	60607.9	1.31344	0.1131	0.304075	84474	46183.1	1.82911	0.0057	0.0331576	60674	37718.3	1.60861	0.0457	0.157925	60869	44728.9	1.36084	0.1171	0.23142
GO:0006414	translational elongation	hard	0	115.103	0	1	1	0	8.4675	0	1	1	0	78.0229	0	1	1	0	0	inf	1	1	0	NA	0	1	1	0	20.2415	0	1	1
GO:0006414	translational elongation	soft	814	1676.17	0.485632	0.449	0.72671	5645	962.65	5.86402	0.0734	0.179164	5988	1501.1	3.98909	0.0477	0.210777	9114	951.048	9.58311	0.0057	0.0331576	0	NA	0	1	1	5645	958.3	5.89064	0.0847	0.197876
GO:0014066	regulation of phosphatidylinositol 3-kinase signaling	hard	0	976.558	0	1	1	0	71.8706	0	1	1	0	635.637	0	1	1	0	12.3935	0	1	1	1613	541.1	2.98097	0.1172	0.709887	0	204.8	0	1	1
GO:0014066	regulation of phosphatidylinositol 3-kinase signaling	soft	20829	14390.6	1.4474	0.2019	0.588968	29614	9233.97	3.20707	0.0062	0.0330312	10278	12241.9	0.839578	0.5514	0.656765	16199	10120.3	1.60064	0.1741	0.279452	19861	7787.26	2.55045	0.0424	0.151813	18951	9734.82	1.94672	0.1029	0.217589
GO:0014031	mesenchymal cell development	hard	1481	1874.03	0.790275	0.3855	1	0	77.7538	0	1	1	0	1422.39	0	1	1	0	37.225	0	1	1	0	588.837	0	1	1	0	189.151	0	1	1
GO:0014031	mesenchymal cell development	soft	15333	26691.4	0.574454	0.8777	0.965133	36517	15515.1	2.35364	0.0102	0.0478889	17838	21274.6	0.838465	0.6181	0.707624	37084	15808.6	2.34581	0.0108	0.0519022	11004	12921.4	0.851613	0.561	0.627676	39692	16676.8	2.38007	0.0061	0.0329126
GO:0051148	negative regulation of muscle cell differentiation	hard	0	579.371	0	1	1	0	65.9292	0	1	1	0	462.525	0	1	1	0	0	inf	1	1	0	316.057	0	1	1	0	12.9544	0	1	1
GO:0051148	negative regulation of muscle cell differentiation	soft	15946	8377.6	1.90341	0.1576	0.570414	16187	4908.07	3.29804	0.0432	0.13239	241	6130.92	0.0393089	0.799	0.846212	24398	5484.42	4.4486	0.0074	0.0401342	4003	3690.5	1.08468	0.3139	0.42619	24398	5617.73	4.34303	0.0061	0.0329126
GO:0015959	diadenosine polyphosphate metabolic process	hard	522	66.0379	7.90455	0.0179	0.995596	0	0	inf	1	1	0	83.5913	0	1	1	0	14.7009	0	1	1	0	64.9566	0	1	1	0	20.3829	0	1	1
GO:0015959	diadenosine polyphosphate metabolic process	soft	0	1530.25	0	1	1	2634	1246.15	2.11371	0.1711	0.279258	522	1590.87	0.328123	0.314	0.47568	2634	1245.32	2.11512	0.1791	0.283392	9905	1059.09	9.35234	0.0224	0.101557	12017	1102.04	10.9044	0.0061	0.0329126
GO:0042110	T cell activation	hard	4821	2255.45	2.13749	0.1864	1	0	122.734	0	1	1	5427	1773.39	3.06023	0.1098	0.596879	0	210.161	0	1	1	0	966.841	0	1	1	1029	424.53	2.42386	0.1071	0.923596
GO:0042110	T cell activation	soft	45208	36535.2	1.23738	0.2239	0.598869	39739	20790.5	1.9114	0.0279	0.0994878	43092	29864.5	1.44292	0.1101	0.301088	49027	22237.5	2.2047	0.0056	0.0327661	39789	18479.4	2.15316	0.0131	0.0725626	33993	21676.1	1.56822	0.0951	0.210023
GO:0007368	determination of left/right symmetry	hard	1728	1098.94	1.57242	0.1917	1	0	76.7061	0	1	1	0	667.473	0	1	1	0	14.4771	0	1	1	0	350.505	0	1	1	0	146.558	0	1	1
GO:0007368	determination of left/right symmetry	soft	21476	14588.2	1.47215	0.1965	0.588968	18326	8853.84	2.06984	0.0851	0.190801	26587	12715.5	2.09091	0.0489	0.212338	23997	9313.51	2.57658	0.0265	0.0941809	22957	7357.41	3.12025	0.0158	0.0820484	30064	9432.55	3.18726	0.006	0.032632
GO:0046324	regulation of glucose import	hard	959	721.028	1.33004	0.163	1	0	2.871	0	1	1	0	507.51	0	1	1	0	7.8585	0	1	1	0	284.417	0	1	1	0	38.2162	0	1	1
GO:0046324	regulation of glucose import	soft	13501	9748.84	1.38488	0.2636	0.619307	10286	4694.5	2.19107	0.1144	0.217923	12301	7296.73	1.68582	0.1816	0.37161	5309	5508.73	0.963744	0.459	0.530586	8723	4168.1	2.0928	0.148	0.281991	19822	5183.68	3.82392	0.006	0.032632
GO:0044843	cell cycle G1/S phase transition	hard	9122	1706.37	5.34586	0.0203	0.995596	0	55.2527	0	1	1	7356	1306.95	5.62835	0.0269	0.352138	0	177.602	0	1	1	6079	689.661	8.81448	0.0124	0.201671	1508	300.813	5.01307	0.0964	0.877713
GO:0044843	cell cycle G1/S phase transition	soft	31602	27414.2	1.15276	0.3114	0.65195	38210	15796.2	2.41893	0.0061	0.0325845	32883	21335	1.54127	0.1015	0.296295	31095	16311.8	1.90629	0.0357	0.11316	33503	12915.7	2.59398	0.0046	0.036027	37151	16107.4	2.30645	0.0065	0.0346129
GO:1901623	regulation of lymphocyte chemotaxis	hard	0	NA	0	1	1	0	3.9141	0	1	1	4349	122.695	35.4457	0.0192	0.32696	0	NA	0	1	1	0	49.7202	0	1	1	0	17.2985	0	1	1
GO:1901623	regulation of lymphocyte chemotaxis	soft	0	NA	0	1	1	10196	1120.42	9.10014	0.0061	0.0325845	0	1464.61	0	1	1	0	NA	0	1	1	4349	854.785	5.08783	0.1224	0.252739	10196	1170.98	8.70727	0.0073	0.0375968
GO:2000403	positive regulation of lymphocyte migration	hard	0	NA	0	1	1	0	3.9141	0	1	1	4349	113.951	38.1656	0.0192	0.32696	0	NA	0	1	1	0	38.7534	0	1	1	0	17.2985	0	1	1
GO:2000403	positive regulation of lymphocyte migration	soft	0	NA	0	1	1	10196	1040.69	9.79734	0.0061	0.0325845	0	1385.69	0	1	1	0	NA	0	1	1	4349	805.064	5.40205	0.1224	0.252739	10196	1091.02	9.34537	0.0073	0.0375968
GO:2000406	positive regulation of T cell migration	hard	0	NA	0	1	1	0	3.9141	0	1	1	4349	104.393	41.66	0.0192	0.32696	0	NA	0	1	1	0	26.7654	0	1	1	0	17.2985	0	1	1
GO:2000406	positive regulation of T cell migration	soft	0	NA	0	1	1	10196	953.535	10.6928	0.0061	0.0325845	0	1299.42	0	1	1	0	NA	0	1	1	4349	750.713	5.79316	0.1224	0.252739	10196	1003.62	10.1592	0.0073	0.0375968
GO:2000404	regulation of T cell migration	hard	0	NA	0	1	1	0	3.9141	0	1	1	4349	104.393	41.66	0.0192	0.32696	0	NA	0	1	1	0	26.7654	0	1	1	0	17.2985	0	1	1
GO:2000404	regulation of T cell migration	soft	0	NA	0	1	1	10196	953.535	10.6928	0.0061	0.0325845	0	1299.42	0	1	1	0	NA	0	1	1	4349	750.713	5.79316	0.1224	0.252739	10196	1003.62	10.1592	0.0073	0.0375968
GO:0010819	regulation of T cell chemotaxis	hard	0	NA	0	1	1	0	3.9141	0	1	1	4349	104.393	41.66	0.0192	0.32696	0	NA	0	1	1	0	26.7654	0	1	1	0	17.2985	0	1	1
GO:0010819	regulation of T cell chemotaxis	soft	0	NA	0	1	1	10196	953.535	10.6928	0.0061	0.0325845	0	1299.42	0	1	1	0	NA	0	1	1	4349	750.713	5.79316	0.1224	0.252739	10196	1003.62	10.1592	0.0073	0.0375968
GO:0001763	morphogenesis of a branching structure	hard	0	3153.51	0	1	1	0	123.916	0	1	1	6163	2202.45	2.79825	0.1275	0.651578	0	47.8028	0	1	1	0	956.83	0	1	1	0	243.122	0	1	1
GO:0001763	morphogenesis of a branching structure	soft	35669	45975.3	0.775829	0.7606	0.897461	56113	25627.3	2.18958	0.006	0.0323936	59650	34838.9	1.71217	0.0261	0.150862	54214	26552.1	2.0418	0.0084	0.0442989	38035	21266	1.78854	0.0513	0.169545	39791	27214.5	1.46212	0.1232	0.237285
GO:0042487	regulation of odontogenesis of dentin-containing tooth	hard	0	147.426	0	1	1	0	0	inf	1	1	0	83.6208	0	1	1	0	0	inf	1	1	0	69.2048	0	1	1	0	2.7384	0	1	1
GO:0042487	regulation of odontogenesis of dentin-containing tooth	soft	10889	1854.52	5.87162	0.04	0.433333	10889	871.001	12.5017	0.006	0.0323936	10889	1389.25	7.83805	0.0266	0.15123	10889	1101.22	9.88808	0.0194	0.0772147	10889	882.878	12.3335	0.0121	0.0686722	10889	1172.68	9.28561	0.0182	0.0722158
GO:0055015	ventricular cardiac muscle cell development	hard	0	NA	0	1	1	0	0	inf	1	1	0	NA	0	1	1	0	2.8478	0	1	1	0	37.4157	0	1	1	0	14.3006	0	1	1
GO:0055015	ventricular cardiac muscle cell development	soft	0	NA	0	1	1	5604	1032.11	5.42967	0.124	0.22804	0	NA	0	1	1	11376	1172.83	9.69958	0.0055	0.0323226	5604	1000.26	5.60252	0.1193	0.25053	5604	1082.22	5.17824	0.1278	0.241565
GO:0060759	regulation of response to cytokine stimulus	hard	2440	1446.18	1.68721	0.2241	1	0	70.1342	0	1	1	1716	1017.65	1.68624	0.1927	0.859161	0	25.549	0	1	1	0	495.11	0	1	1	0	195.113	0	1	1
GO:0060759	regulation of response to cytokine stimulus	soft	20061	19355.8	1.03644	0.4341	0.719751	24733	13733.2	1.80097	0.0871	0.192479	29732	17511.8	1.69783	0.0866	0.287914	21188	13656.5	1.5515	0.1626	0.269461	14938	10728.5	1.39237	0.2426	0.368236	36189	13632.4	2.65464	0.0059	0.032217
GO:0014033	neural crest cell differentiation	hard	1481	1146.56	1.29169	0.2675	1	0	51.1041	0	1	1	0	1005.31	0	1	1	0	21.6147	0	1	1	0	402.481	0	1	1	0	95.7695	0	1	1
GO:0014033	neural crest cell differentiation	soft	10604	15937	0.665369	0.733	0.880531	28234	10243.8	2.75619	0.0091	0.0444852	12170	14121.5	0.861805	0.5548	0.659758	30806	10547.9	2.92059	0.0054	0.0319693	8826	8612.47	1.02479	0.4264	0.512162	28059	10958.9	2.56039	0.0158	0.0654296
GO:0002260	lymphocyte homeostasis	hard	1481	465.336	3.18265	0.1154	1	0	23.2907	0	1	1	0	374.401	0	1	1	0	8.4097	0	1	1	0	318.678	0	1	1	0	34.5017	0	1	1
GO:0002260	lymphocyte homeostasis	soft	15607	7266.64	2.14776	0.0626	0.519586	9602	5061.92	1.89691	0.1493	0.255355	15948	6689.41	2.38407	0.0461	0.206986	19629	5485.16	3.57857	0.0054	0.0319693	9245	4205.48	2.19832	0.1112	0.242538	14315	5413.64	2.64425	0.0326	0.109535
GO:0003300	cardiac muscle hypertrophy	hard	0	NA	0	1	1	0	13.4997	0	1	1	0	208.454	0	1	1	0	1.6851	0	1	1	0	NA	0	1	1	0	16.3263	0	1	1
GO:0003300	cardiac muscle hypertrophy	soft	0	NA	0	1	1	241	2070.85	0.116378	0.5131	0.576737	241	2890.98	0.0833627	0.6499	0.731896	14224	2397.58	5.93265	0.0054	0.0319693	0	NA	0	1	1	8452	2337.72	3.61549	0.0719	0.183071
GO:0006144	purine nucleobase metabolic process	hard	529	165.339	3.19949	0.0445	1	0	12.656	0	1	1	0	102.107	0	1	1	0	4.3705	0	1	1	0	97.6959	0	1	1	2027	72.9243	27.7959	0.0158	0.599436
GO:0006144	purine nucleobase metabolic process	soft	2640	2549.32	1.03557	0.2997	0.641333	10945	2198.76	4.9778	0.0157	0.0660941	4496	2446.7	1.83758	0.2143	0.392297	13865	1913.07	7.24752	0.0054	0.0319693	2556	1307.62	1.9547	0.1636	0.296904	11838	1856.14	6.37776	0.0062	0.0332761
GO:0007127	meiosis I	hard	0	1355.5	0	1	1	0	35.537	0	1	1	0	570.349	0	1	1	0	108.358	0	1	1	0	302.071	0	1	1	2434	140.01	17.3845	0.0309	0.653063
GO:0007127	meiosis I	soft	19950	16932.1	1.17824	0.3304	0.660165	24856	8375.5	2.9677	0.015	0.0638133	33834	10478.3	3.22896	0.0025	0.0318786	18233	8852.32	2.05969	0.0816	0.187961	9047	7017.88	1.28914	0.3087	0.424042	23139	8815.04	2.62495	0.0227	0.0843166
GO:0051251	positive regulation of lymphocyte activation	hard	1250	2436.29	0.513074	0.4928	1	0	141.128	0	1	1	0	1868.02	0	1	1	0	201.347	0	1	1	1306	1030.17	1.26775	0.2454	1	1029	443.723	2.31901	0.0992	0.889312
GO:0051251	positive regulation of lymphocyte activation	soft	47368	39821.4	1.18951	0.261	0.619307	33122	24154.2	1.37128	0.1729	0.281058	60055	34990.5	1.71632	0.0246	0.146191	54358	25928.8	2.09643	0.0063	0.0356141	40049	21513	1.86162	0.0358	0.137931	53674	25023.2	2.14497	0.0058	0.031756
GO:2000648	positive regulation of stem cell proliferation	hard	1481	1471.19	1.00666	0.2734	1	0	11.6378	0	1	1	0	904.189	0	1	1	0	4.9196	0	1	1	0	200.882	0	1	1	0	96.9911	0	1	1
GO:2000648	positive regulation of stem cell proliferation	soft	24750	17349.6	1.42655	0.1928	0.588968	14755	9208.66	1.6023	0.189	0.296706	17106	14396.4	1.18822	0.337	0.493148	30769	9969.27	3.08638	0.0068	0.0378008	20491	8403.46	2.4384	0.0467	0.159792	30425	9698.8	3.13699	0.0058	0.031756
GO:0002824	positive regulation of adaptive immune response based on somatic recombination of immune receptors built from immunoglobulin superfamily domains	hard	0	593.964	0	1	1	0	36.488	0	1	1	0	383.397	0	1	1	0	25.9164	0	1	1	0	258.404	0	1	1	1029	69.2244	14.8647	0.0224	0.613166
GO:0002824	positive regulation of adaptive immune response based on somatic recombination of immune receptors built from immunoglobulin superfamily domains	soft	8961	8685.55	1.03171	0.4336	0.719751	12728	6131.51	2.07584	0.0967	0.201754	13953	7850.02	1.77745	0.1273	0.319899	13136	6213.94	2.11396	0.0888	0.193235	13216	5092.37	2.59526	0.0515	0.169545	21644	6586.61	3.28606	0.0058	0.031756
GO:0002821	positive regulation of adaptive immune response	hard	0	593.964	0	1	1	0	36.488	0	1	1	0	383.397	0	1	1	0	25.9164	0	1	1	0	258.404	0	1	1	1029	69.2244	14.8647	0.0224	0.613166
GO:0002821	positive regulation of adaptive immune response	soft	8961	8685.55	1.03171	0.4336	0.719751	12728	6131.51	2.07584	0.0967	0.201754	13953	7850.02	1.77745	0.1273	0.319899	13136	6213.94	2.11396	0.0888	0.193235	13216	5092.37	2.59526	0.0515	0.169545	21644	6586.61	3.28606	0.0058	0.031756
GO:0050769	positive regulation of neurogenesis	hard	1481	5241.37	0.28256	0.7181	1	1969	307.856	6.39585	0.059	1	6908	3498.74	1.97442	0.1845	0.835963	0	279.752	0	1	1	633	2111.8	0.299745	0.4425	1	1029	934.409	1.10123	0.2194	1
GO:0050769	positive regulation of neurogenesis	soft	69780	72288.4	0.9653	0.541	0.766018	65155	47045.9	1.38492	0.1068	0.210717	95153	62800.4	1.51516	0.028	0.155403	89267	48292.1	1.84848	0.0053	0.0317051	76416	38614.6	1.97894	0.0053	0.0398752	76493	48292.8	1.58394	0.0324	0.109223
GO:0048566	embryonic digestive tract development	hard	0	328.47	0	1	1	0	16.5302	0	1	1	0	264.024	0	1	1	0	10.6505	0	1	1	0	139.901	0	1	1	0	44.9358	0	1	1
GO:0048566	embryonic digestive tract development	soft	6999	5449.06	1.28444	0.3666	0.678406	7419	3105.18	2.38923	0.2172	0.325518	7780	4989.94	1.55914	0.2958	0.457752	19620	3528.25	5.56082	0.0053	0.0317051	7419	2931.7	2.53062	0.1991	0.329277	7419	3217.07	2.30614	0.2235	0.341957
GO:0061180	mammary gland epithelium development	hard	1481	1220.59	1.21335	0.2419	1	0	17.0133	0	1	1	0	805.85	0	1	1	0	3.7109	0	1	1	0	272.52	0	1	1	0	70.7001	0	1	1
GO:0061180	mammary gland epithelium development	soft	14177	15552.3	0.911572	0.5141	0.757583	30987	9150.39	3.38641	0.0058	0.0315673	37499	12273.3	3.05532	0.0036	0.0413028	22883	9344.4	2.44885	0.0389	0.120302	16317	7349.81	2.22006	0.0931	0.2206	21508	9588.13	2.24319	0.0647	0.173057
GO:0050994	regulation of lipid catabolic process	hard	0	529.361	0	1	1	0	7.0791	0	1	1	9575	479.464	19.9702	0.0201	0.327395	0	17.189	0	1	1	0	180.276	0	1	1	0	44.1636	0	1	1
GO:0050994	regulation of lipid catabolic process	soft	12712	9135.86	1.39144	0.26	0.619307	14884	4378.56	3.39929	0.0427	0.131961	5875	6256.79	0.93898	0.4264	0.561198	14884	4709.66	3.16031	0.0548	0.149516	5309	3943.9	1.34613	0.3427	0.449177	21646	4581.66	4.72449	0.0057	0.0314193
GO:0007568	aging	hard	0	1255.2	0	1	1	0	39.0232	0	1	1	0	922.114	0	1	1	0	63.5172	0	1	1	0	534.551	0	1	1	0	137.069	0	1	1
GO:0007568	aging	soft	20569	16739.9	1.22874	0.2965	0.637409	26226	11493.2	2.28188	0.0323	0.110395	27756	16127.2	1.72107	0.0921	0.290493	33767	11611.5	2.90807	0.0052	0.0313408	16363	9000.16	1.81808	0.1269	0.258535	20054	11272.4	1.77903	0.1121	0.226364
GO:0051307	meiotic chromosome separation	hard	1257	520.47	2.41512	0.1001	1	0	33.2773	0	1	1	0	237.321	0	1	1	0	3.9448	0	1	1	0	128.758	0	1	1	2434	15.6497	155.53	0.0043	0.497439
GO:0051307	meiotic chromosome separation	soft	8192	4594.2	1.78312	0.1968	0.588968	12217	3105.91	3.93347	0.0377	0.122222	19324	3499.69	5.52163	0.0024	0.0309572	11592	3369.3	3.44048	0.0517	0.143898	2434	2495.94	0.975182	0.3654	0.465453	8526	3556.33	2.39742	0.1113	0.225599
GO:0051304	chromosome separation	hard	1257	520.47	2.41512	0.1001	1	0	33.2773	0	1	1	0	237.321	0	1	1	0	3.9448	0	1	1	0	128.758	0	1	1	2434	15.6497	155.53	0.0043	0.497439
GO:0051304	chromosome separation	soft	8192	4594.2	1.78312	0.1968	0.588968	12217	3105.91	3.93347	0.0377	0.122222	19324	3499.69	5.52163	0.0024	0.0309572	11592	3369.3	3.44048	0.0517	0.143898	2434	2495.94	0.975182	0.3654	0.465453	8526	3556.33	2.39742	0.1113	0.225599
GO:0046649	lymphocyte activation	hard	4821	3965.09	1.21586	0.3431	1	0	184.543	0	1	1	5427	2849.53	1.90452	0.2021	0.887768	811	300.989	2.69445	0.0809	1	2593	1596.61	1.62407	0.2489	1	1840	656.675	2.80199	0.1341	1
GO:0046649	lymphocyte activation	soft	67215	61022.3	1.10148	0.3346	0.663737	50934	34901.5	1.45936	0.0982	0.203098	65731	49218.7	1.33549	0.1195	0.311318	72912	37427.2	1.9481	0.0051	0.0308308	52913	30501.4	1.73477	0.0327	0.129244	51803	35769.8	1.44823	0.0967	0.211156
GO:0051098	regulation of binding	hard	0	2509.72	0	1	1	0	120.845	0	1	1	9606	2035.15	4.72004	0.0453	0.413511	0	102.081	0	1	1	8186	1376.05	5.94891	0.0416	0.390631	0	397.547	0	1	1
GO:0051098	regulation of binding	soft	37704	38063.3	0.990561	0.4848	0.739318	38936	23159.9	1.68118	0.0648	0.171033	60726	30242.9	2.00795	0.0068	0.0645711	54221	24249.9	2.23593	0.0051	0.0308308	22006	18929.9	1.1625	0.3299	0.437292	53455	24649.1	2.16864	0.0064	0.0341696
GO:0045927	positive regulation of growth	hard	0	2660.18	0	1	1	0	83.7159	0	1	1	4349	1466.62	2.96531	0.1393	0.684687	0	18.8546	0	1	1	0	841.149	0	1	1	1029	220.411	4.66855	0.0617	0.734934
GO:0045927	positive regulation of growth	soft	34673	33458.9	1.03629	0.4297	0.716454	35778	19731.4	1.81325	0.0425	0.13195	38663	26010.2	1.48646	0.0981	0.294192	38756	20162.7	1.92216	0.0255	0.0920757	41323	16131.2	2.56169	0.0037	0.0306091	35658	20549.2	1.73525	0.0492	0.145531
GO:0061008	hepaticobiliary system development	hard	0	1741.63	0	1	1	0	83.8463	0	1	1	1583	979.409	1.61628	0.2199	0.938254	0	61.1714	0	1	1	633	645.85	0.980104	0.1696	0.892853	0	169.33	0	1	1
GO:0061008	hepaticobiliary system development	soft	36025	22993	1.56678	0.1112	0.556888	34542	15140.8	2.28139	0.0197	0.077816	33740	20003.7	1.68669	0.0971	0.292611	36743	15173	2.4216	0.0146	0.0639528	38692	12122.3	3.19181	0.0037	0.0306091	30190	15887.7	1.90022	0.0601	0.164198
GO:0051495	positive regulation of cytoskeleton organization	hard	9303	1806.31	5.15027	0.0291	1	0	51.8632	0	1	1	1583	1119.14	1.41448	0.2454	1	0	15.6137	0	1	1	0	495.767	0	1	1	0	144.516	0	1	1
GO:0051495	positive regulation of cytoskeleton organization	soft	17707	23506	0.753297	0.6883	0.852145	9004	11759.7	0.765665	0.6229	0.670445	22932	15122.5	1.51642	0.1637	0.353798	17217	12593.9	1.3671	0.2362	0.33738	32804	10085.5	3.2526	0.0037	0.0306091	12347	12144	1.01671	0.4386	0.516469
GO:0007507	heart development	hard	2440	5553.05	0.439398	0.6208	1	0	175.478	0	1	1	0	3917.2	0	1	1	0	172.871	0	1	1	1972	1980.72	0.995596	0.3153	1	0	636.272	0	1	1
GO:0007507	heart development	soft	102333	81511.5	1.25544	0.1567	0.570414	80315	48126.2	1.66884	0.0295	0.103998	101403	66542.1	1.52389	0.0398	0.190179	96027	48436.9	1.98252	0.005	0.0303177	77793	39672.3	1.96089	0.0104	0.061914	92066	50593	1.81974	0.0122	0.0543867
GO:0072131	kidney mesenchyme morphogenesis	hard	0	65.3895	0	1	1	0	8.5255	0	1	1	0	53.4846	0	1	1	0	0	inf	1	1	0	26.078	0	1	1	0	9.027	0	1	1
GO:0072131	kidney mesenchyme morphogenesis	soft	1117	1853.43	0.602668	0.3636	0.676163	6132	534.203	11.4788	0.0055	0.03022	1117	793.133	1.40834	0.2128	0.390673	1117	552.078	2.02327	0.1426	0.251116	1117	464.671	2.40385	0.1278	0.259815	1117	635.842	1.75673	0.1688	0.28677
GO:0060253	negative regulation of glial cell proliferation	hard	0	114.111	0	1	1	0	0	inf	1	1	0	41.3072	0	1	1	0	0	inf	1	1	0	8.334	0	1	1	0	3.8892	0	1	1
GO:0060253	negative regulation of glial cell proliferation	soft	10712	1166.97	9.17932	0.0288	0.386477	10712	443.193	24.1701	0.0055	0.03022	10712	878.068	12.1995	0.0222	0.136849	10712	665.35	16.0998	0.0171	0.0710963	10712	596.124	17.9694	0.0093	0.058134	10712	707.166	15.1478	0.0144	0.0607421
GO:0006082	organic acid metabolic process	hard	7541	10216.6	0.738112	0.6033	1	0	334.174	0	1	1	12440	6549.16	1.89948	0.1317	0.662657	0	226.067	0	1	1	5251	3867.56	1.3577	0.3085	1	4755	1035.26	4.59305	0.0695	0.760028
GO:0006082	organic acid metabolic process	soft	123470	141972	0.869677	0.7811	0.910444	130483	81256.1	1.60582	0.0054	0.0299975	130122	110976	1.17252	0.175	0.364624	111000	84274.4	1.31713	0.0738	0.177332	84853	68440.2	1.23981	0.1603	0.293423	129602	84783.9	1.52861	0.0105	0.0488921
GO:0045785	positive regulation of cell adhesion	hard	1250	3919.4	0.318926	0.6329	1	0	159.651	0	1	1	0	2769.17	0	1	1	0	65.1563	0	1	1	1306	1288.64	1.01347	0.2943	1	1029	372.743	2.76061	0.0988	0.889312
GO:0045785	positive regulation of cell adhesion	soft	57728	57866.8	0.997601	0.485	0.739318	48303	32327.7	1.49417	0.0836	0.189309	73505	45534.6	1.61427	0.0248	0.146989	55737	34712.3	1.60569	0.0497	0.141275	42869	28217	1.51926	0.096	0.224137	68211	33853.8	2.01487	0.0053	0.0298601
GO:0022407	regulation of cell-cell adhesion	hard	2452	3866.33	0.634194	0.5303	1	0	161.944	0	1	1	0	2581.25	0	1	1	0	75.3676	0	1	1	1306	1449.14	0.901224	0.3035	1	1029	343.371	2.99676	0.0857	0.830333
GO:0022407	regulation of cell-cell adhesion	soft	70717	58775.5	1.20317	0.218	0.590347	54366	34537.3	1.57412	0.0631	0.169768	74496	47057.9	1.58307	0.036	0.17852	69838	36198.9	1.92928	0.0086	0.0451162	50634	29068.1	1.74191	0.0419	0.151077	72300	35698.5	2.02529	0.0053	0.0298601
GO:0007031	peroxisome organization	hard	0	329.544	0	1	1	0	0	inf	1	1	0	175.399	0	1	1	0	10.9612	0	1	1	0	122.233	0	1	1	0	17.5477	0	1	1
GO:0007031	peroxisome organization	soft	3661	4244.33	0.862562	0.5046	0.751989	11581	2492.12	4.64705	0.0135	0.0585435	4687	3220.89	1.45519	0.2517	0.42738	4687	2626.09	1.78478	0.1873	0.291194	8946	2011.5	4.44743	0.0255	0.111384	12607	2297.35	5.48763	0.0053	0.0298601
GO:1901070	guanosine-containing compound biosynthetic process	hard	0	174.683	0	1	1	0	4.0052	0	1	1	0	NA	0	1	1	0	0	inf	1	1	0	54.728	0	1	1	0	5.2144	0	1	1
GO:1901070	guanosine-containing compound biosynthetic process	soft	362	2231.19	0.162245	0.6766	0.846104	8389	984.83	8.51822	0.0573	0.159483	0	NA	0	1	1	12032	990.114	12.1521	0.0053	0.0317051	3643	644.293	5.65426	0.0987	0.227934	12032	973.73	12.3566	0.0053	0.0298601
GO:0006451	translational readthrough	hard	0	86.115	0	1	1	0	8.4675	0	1	1	0	60.2973	0	1	1	0	0	inf	1	1	0	NA	0	1	1	0	18.4547	0	1	1
GO:0006451	translational readthrough	soft	814	1342.24	0.606449	0.3438	0.668239	5645	733.85	7.69231	0.0703	0.177071	5988	1146.91	5.22098	0.0304	0.163071	9114	778.038	11.7141	0.0049	0.0298468	0	NA	0	1	1	5645	763.249	7.39602	0.0813	0.196069
GO:1903902	positive regulation of viral life cycle	hard	0	485.616	0	1	1	0	24.9083	0	1	1	0	360.914	0	1	1	0	62.592	0	1	1	0	323.888	0	1	1	0	92.2426	0	1	1
GO:1903902	positive regulation of viral life cycle	soft	12682	8500.05	1.49199	0.2069	0.588968	16747	4525.6	3.7005	0.0053	0.0295233	12811	6468.13	1.98063	0.0968	0.292299	5411	4905.56	1.10304	0.4101	0.488676	5055	3735.21	1.35334	0.323	0.432705	11402	4640.16	2.45724	0.0685	0.177292
GO:0048524	positive regulation of viral process	hard	0	485.616	0	1	1	0	24.9083	0	1	1	0	360.914	0	1	1	0	62.592	0	1	1	0	323.888	0	1	1	0	92.2426	0	1	1
GO:0048524	positive regulation of viral process	soft	12682	8500.05	1.49199	0.2069	0.588968	16747	4525.6	3.7005	0.0053	0.0295233	12811	6468.13	1.98063	0.0968	0.292299	5411	4905.56	1.10304	0.4101	0.488676	5055	3735.21	1.35334	0.323	0.432705	11402	4640.16	2.45724	0.0685	0.177292
GO:0002521	leukocyte differentiation	hard	4821	3350.8	1.43876	0.2802	1	0	147.908	0	1	1	4349	2645.45	1.64396	0.2525	1	811	230.738	3.51482	0.0644	1	2593	1418.54	1.82794	0.2181	1	1840	538.587	3.41635	0.1147	0.954819
GO:0002521	leukocyte differentiation	soft	78369	53132.8	1.47497	0.0527	0.478672	65604	31611.8	2.0753	0.0063	0.0333437	65147	45457.4	1.43315	0.084	0.287494	69488	34065.5	2.03983	0.0048	0.0293268	56165	27863.8	2.0157	0.0093	0.058134	50565	32651.2	1.54864	0.0683	0.177292
GO:0006913	nucleocytoplasmic transport	hard	2342	2344.77	0.998819	0.3743	1	0	53.5822	0	1	1	7476	1238.11	6.03825	0.0352	0.383165	0	89.7996	0	1	1	2736	817.551	3.34658	0.1362	0.774637	990	224.914	4.40168	0.0535	0.702059
GO:0006913	nucleocytoplasmic transport	soft	50319	31938.8	1.57548	0.0597	0.511351	36947	16546.5	2.23292	0.0136	0.0587246	34267	22706.3	1.50914	0.1149	0.306514	41955	17117.6	2.45098	0.0048	0.0293268	26129	14240.1	1.83489	0.067	0.190958	27319	16975.9	1.60928	0.1097	0.224519
GO:0048645	organ formation	hard	0	NA	0	1	1	0	NA	0	1	1	0	348.724	0	1	1	0	0	inf	1	1	0	133.745	0	1	1	0	NA	0	1	1
GO:0048645	organ formation	soft	0	NA	0	1	1	0	NA	0	1	1	11434	5597.44	2.04272	0.1316	0.324313	18140	3930.87	4.61476	0.0048	0.0293268	4209	3237.01	1.30027	0.3516	0.456304	0	NA	0	1	1
GO:0045936	negative regulation of phosphate metabolic process	hard	11017	6321.44	1.7428	0.179	1	0	194.922	0	1	1	10557	4209.84	2.5077	0.0962	0.555857	0	239.131	0	1	1	11231	2078.4	5.40369	0.0255	0.300806	2327	740.021	3.1445	0.1239	0.976629
GO:0045936	negative regulation of phosphate metabolic process	soft	94748	84848	1.11668	0.2906	0.631607	82834	47853.9	1.73098	0.0134	0.058298	71065	68376.5	1.03932	0.4129	0.551894	86101	51207.2	1.68142	0.0199	0.0775114	49132	41327.4	1.18885	0.2636	0.385417	96451	51271.4	1.88119	0.0051	0.0291357
GO:0010563	negative regulation of phosphorus metabolic process	hard	11017	6321.44	1.7428	0.179	1	0	194.922	0	1	1	10557	4209.84	2.5077	0.0962	0.555857	0	239.131	0	1	1	11231	2078.4	5.40369	0.0255	0.300806	2327	740.021	3.1445	0.1239	0.976629
GO:0010563	negative regulation of phosphorus metabolic process	soft	94748	84848	1.11668	0.2906	0.631607	82834	47853.9	1.73098	0.0134	0.058298	71065	68376.5	1.03932	0.4129	0.551894	86101	51207.2	1.68142	0.0199	0.0775114	49132	41327.4	1.18885	0.2636	0.385417	96451	51271.4	1.88119	0.0051	0.0291357
GO:0051091	positive regulation of sequence-specific DNA binding transcription factor activity	hard	0	2227.92	0	1	1	0	88.6254	0	1	1	2788	1329.1	2.09765	0.2028	0.889967	0	124.039	0	1	1	1877	445.986	4.20865	0.0877	0.596422	0	293.028	0	1	1
GO:0051091	positive regulation of sequence-specific DNA binding transcription factor activity	soft	29948	28477	1.05166	0.4144	0.702201	32943	16252	2.02702	0.0327	0.111103	27797	23432.3	1.18627	0.3034	0.465798	21724	17063.9	1.2731	0.2641	0.36238	32058	14055	2.2809	0.0202	0.0949624	43304	17292.7	2.50417	0.0051	0.0291357
GO:0030522	intracellular receptor signaling pathway	hard	4438	2388.1	1.85838	0.2067	1	0	121.639	0	1	1	4723	1657.14	2.85009	0.1172	0.622695	0	163.903	0	1	1	4313	1020.7	4.22555	0.0959	0.622201	0	436.567	0	1	1
GO:0030522	intracellular receptor signaling pathway	soft	25230	34635.5	0.728444	0.7746	0.905247	51315	22334.7	2.29755	0.0052	0.0291272	62554	28224.5	2.2163	0.0037	0.0419114	45935	22786.5	2.01588	0.0198	0.0775114	22838	17815.3	1.28193	0.2652	0.386868	41419	22828.3	1.81437	0.0436	0.134222
GO:0043401	steroid hormone mediated signaling pathway	hard	0	NA	0	1	1	0	0	inf	1	1	0	43.9151	0	1	1	0	0	inf	1	1	0	14.435	0	1	1	0	7.0947	0	1	1
GO:0043401	steroid hormone mediated signaling pathway	soft	0	NA	0	1	1	7708	372.031	20.7187	0.0052	0.0291272	7708	688.841	11.1898	0.0074	0.068236	7708	527.954	14.5997	0.0093	0.0474229	7708	442.421	17.4223	0.0097	0.0590341	7708	357.107	21.5846	0.0066	0.0350996
GO:0048736	appendage development	hard	0	3075.75	0	1	1	0	165.627	0	1	1	0	2147.2	0	1	1	0	49.9273	0	1	1	0	1053.28	0	1	1	0	345.132	0	1	1
GO:0048736	appendage development	soft	55577	40394.1	1.37587	0.1417	0.564786	56199	23411.5	2.40049	0.0051	0.0287669	41519	32425.4	1.28045	0.2246	0.402566	58363	24617.8	2.37076	0.0048	0.0293268	46060	19404.4	2.37369	0.0106	0.0625204	46447	24942.4	1.86217	0.0397	0.125825
GO:0060079	regulation of excitatory postsynaptic membrane potential	hard	0	NA	0	1	1	0	12.8416	0	1	1	0	159.742	0	1	1	0	0	inf	1	1	0	63.7942	0	1	1	0	31.6153	0	1	1
GO:0060079	regulation of excitatory postsynaptic membrane potential	soft	0	NA	0	1	1	8922	1513.96	5.89317	0.0051	0.0287669	933	2422.48	0.385142	0.5625	0.664488	5087	1560.84	3.25914	0.0735	0.177143	3835	1273.76	3.01077	0.1606	0.293691	3281	1634.61	2.00721	0.2332	0.350487
GO:0009150	purine ribonucleotide metabolic process	hard	4284	2626.92	1.6308	0.2392	1	0	132.187	0	1	1	9923	1720.08	5.76891	0.0277	0.352801	0	46.6843	0	1	1	4378	1048.17	4.17679	0.0886	0.598285	1742	250.546	6.95283	0.0509	0.691539
GO:0009150	purine ribonucleotide metabolic process	soft	52424	37775.5	1.38778	0.1255	0.557598	35806	22119.2	1.61878	0.0982	0.203098	35009	28670	1.2211	0.2692	0.438962	45667	22763.9	2.00611	0.0231	0.0867711	27495	17972.9	1.52981	0.1511	0.285094	53929	22515.7	2.39517	0.0049	0.0284717
GO:1900076	regulation of cellular response to insulin stimulus	hard	959	543.395	1.76483	0.1277	1	0	52.5586	0	1	1	9189	393.46	23.3543	0.003	0.252623	0	5.2094	0	1	1	0	415.243	0	1	1	0	95.6843	0	1	1
GO:1900076	regulation of cellular response to insulin stimulus	soft	20235	9243.55	2.18909	0.0547	0.490094	13880	5600.93	2.47816	0.061	0.166337	6757	7603.34	0.888688	0.5077	0.625066	14498	5622.89	2.57839	0.0522	0.144988	9362	4479.29	2.09006	0.1345	0.268859	21194	5469.09	3.87524	0.0049	0.0284717
GO:0046131	pyrimidine ribonucleoside metabolic process	hard	529	195.122	2.71113	0.1009	1	0	6.8294	0	1	1	0	142.323	0	1	1	0	15.0567	0	1	1	0	104.977	0	1	1	0	21.4053	0	1	1
GO:0046131	pyrimidine ribonucleoside metabolic process	soft	3752	3232.86	1.16058	0.3705	0.680477	1680	1965.65	0.854678	0.4556	0.527544	3620	2307.01	1.56913	0.2578	0.429962	5323	1912.92	2.78265	0.071	0.175119	7673	1489.06	5.15293	0.0034	0.028435	5323	1985.26	2.68126	0.0783	0.192633
GO:0045471	response to ethanol	hard	0	310.383	0	1	1	0	34.1231	0	1	1	773	329.873	2.34333	0.1025	0.579794	0	10.2096	0	1	1	0	154.02	0	1	1	0	31.0082	0	1	1
GO:0045471	response to ethanol	soft	9712	4362.5	2.22624	0.1057	0.556888	13421	2650.19	5.06417	0.005	0.0283216	17308	4936.66	3.50602	0.0266	0.15123	15221	3486.17	4.36611	0.0149	0.0645613	15834	2898.63	5.46257	0.0108	0.0633092	13256	3236.3	4.09603	0.0155	0.064449
GO:0016126	sterol biosynthetic process	hard	0	255.131	0	1	1	0	4.4396	0	1	1	0	157.48	0	1	1	0	22.3033	0	1	1	0	103.969	0	1	1	0	47.2443	0	1	1
GO:0016126	sterol biosynthetic process	soft	12130	4769.11	2.54345	0.0783	0.556888	16179	3001.55	5.39022	0.005	0.0283216	8470	3920.03	2.1607	0.1566	0.346435	16179	3048.34	5.30747	0.0057	0.0331576	8323	2773.83	3.00054	0.1057	0.236525	16179	3243.58	4.988	0.0078	0.0393765
GO:0044068	modulation by symbiont of host cellular process	hard	0	392.176	0	1	1	0	11.3036	0	1	1	0	197.415	0	1	1	0	0	inf	1	1	0	34.9244	0	1	1	0	26.7148	0	1	1
GO:0044068	modulation by symbiont of host cellular process	soft	10276	3427.83	2.99781	0.1255	0.557598	15655	2096.52	7.46713	0.005	0.0283216	12697	2586.62	4.90872	0.0402	0.191476	12697	2169.13	5.85349	0.0243	0.0894347	10276	1636.89	6.27778	0.062	0.182843	12697	2171.55	5.84698	0.0263	0.0943515
GO:2000047	regulation of cell-cell adhesion mediated by cadherin	hard	0	NA	0	1	1	0	0	inf	1	1	0	109.596	0	1	1	0	NA	0	1	1	0	8.7441	0	1	1	0	13.0636	0	1	1
GO:2000047	regulation of cell-cell adhesion mediated by cadherin	soft	0	NA	0	1	1	10502	1351.56	7.77026	0.005	0.0283216	4655	1861.36	2.50086	0.2235	0.401401	0	NA	0	1	1	2603	1040.78	2.50101	0.1762	0.309626	5847	1380.77	4.23458	0.095	0.210023
GO:0009303	rRNA transcription	hard	0	134.385	0	1	1	3452	18.0234	191.529	0.0039	1	0	120.499	0	1	1	0	0	inf	1	1	0	65.9922	0	1	1	0	20.5858	0	1	1
GO:0009303	rRNA transcription	soft	7707	1662.47	4.63587	0.0404	0.435399	9043	962.858	9.39183	0.005	0.0283216	7707	1664.04	4.63149	0.0489	0.212338	3452	1280.05	2.69676	0.2282	0.330428	4255	1029.44	4.1333	0.1155	0.245654	3452	1185.24	2.91249	0.2204	0.338866
GO:0019693	ribose phosphate metabolic process	hard	4813	2893.23	1.66354	0.2308	1	0	139.843	0	1	1	9923	1886.72	5.25939	0.0296	0.358008	0	57.6868	0	1	1	4378	1117.34	3.91823	0.0908	0.602776	1742	284.252	6.12835	0.0609	0.734934
GO:0019693	ribose phosphate metabolic process	soft	57353	41046.2	1.39728	0.1091	0.556888	41340	24485	1.68838	0.0637	0.170709	40639	31551	1.28804	0.207	0.385255	51201	25080.5	2.04146	0.0146	0.0639528	30018	19878.5	1.51008	0.144	0.278809	57142	24927.8	2.2923	0.0048	0.0282528
GO:2000179	positive regulation of neural precursor cell proliferation	hard	1481	651.844	2.27201	0.1498	1	0	12.2912	0	1	1	0	363.116	0	1	1	0	4.9196	0	1	1	0	147.475	0	1	1	0	63.8867	0	1	1
GO:2000179	positive regulation of neural precursor cell proliferation	soft	4728	9021.06	0.524107	0.7167	0.870503	4728	4366.06	1.0829	0.3658	0.454489	3816	6381.8	0.59795	0.619	0.707995	20626	4440.07	4.64543	0.0045	0.0280062	5484	3909.11	1.40288	0.2863	0.406158	9602	4356.58	2.20402	0.127	0.240576
GO:0000098	sulfur amino acid catabolic process	hard	0	NA	0	1	1	0	NA	0	1	1	0	26.4031	0	1	1	0	0	inf	1	1	0	NA	0	1	1	0	1.8938	0	1	1
GO:0000098	sulfur amino acid catabolic process	soft	0	NA	0	1	1	0	NA	0	1	1	1860	378.884	4.90916	0.1545	0.345285	4819	287.94	16.7361	0.0045	0.0280062	0	NA	0	1	1	2959	211.419	13.9959	0.0365	0.117881
GO:0010243	response to organonitrogen compound	hard	5585	10454	0.534244	0.7156	1	0	470.022	0	1	1	30834	7281.77	4.23441	0.0044	0.311702	0	168.252	0	1	1	852	3713.43	0.229437	0.648	1	852	1114.22	0.764662	0.2667	1
GO:0010243	response to organonitrogen compound	soft	129930	139656	0.930357	0.6398	0.824525	105786	83004.9	1.27446	0.1225	0.226833	171031	111160	1.53861	0.0059	0.0585149	117615	86803.8	1.35495	0.0698	0.173225	102240	69213	1.47718	0.0397	0.146602	146379	87349.4	1.67579	0.0047	0.0277443
GO:0023014	signal transduction by phosphorylation	hard	2483	3075.01	0.807477	0.4641	1	0	125.236	0	1	1	108	2197.2	0.0491536	0.5566	1	0	135.494	0	1	1	0	1167.48	0	1	1	0	376.604	0	1	1
GO:0023014	signal transduction by phosphorylation	soft	52373	43611.3	1.2009	0.2411	0.608811	52971	24563.4	2.15651	0.0048	0.0275761	66264	33855.2	1.95728	0.0048	0.0508846	43541	26288.2	1.65629	0.0506	0.1425	45078	20415	2.20808	0.0096	0.0588	54422	26282.8	2.07063	0.0054	0.0303815
GO:0014038	regulation of Schwann cell differentiation	hard	0	129.844	0	1	1	0	0	inf	1	1	0	45.1796	0	1	1	0	0	inf	1	1	0	11.6232	0	1	1	0	6.8136	0	1	1
GO:0014038	regulation of Schwann cell differentiation	soft	10712	1414.57	7.57262	0.0289	0.386572	10712	632.925	16.9246	0.0048	0.0275761	10712	1023.51	10.466	0.0206	0.131716	10712	759.336	14.1071	0.0154	0.065803	10712	722.335	14.8297	0.0086	0.0552424	10712	830.048	12.9053	0.0136	0.0589526
GO:0042594	response to starvation	hard	3141	1210.39	2.59503	0.1811	1	0	39.4333	0	1	1	0	694.846	0	1	1	0	27.3212	0	1	1	0	427.704	0	1	1	0	103.576	0	1	1
GO:0042594	response to starvation	soft	26639	16866	1.57945	0.1285	0.558555	26659	9985.13	2.66987	0.0167	0.0690781	29371	12868.1	2.28246	0.0294	0.159432	29526	10059.6	2.93509	0.006	0.0346014	25849	8429.9	3.06635	0.0103	0.0614144	31599	10245.1	3.0843	0.0046	0.0272724
GO:0061138	morphogenesis of a branching epithelium	hard	0	3026.6	0	1	1	0	110.374	0	1	1	6163	2110.84	2.91969	0.1222	0.638914	0	42.527	0	1	1	0	891.666	0	1	1	0	228.412	0	1	1
GO:0061138	morphogenesis of a branching epithelium	soft	35669	44213.2	0.806749	0.7165	0.870503	56113	24424.9	2.29737	0.0047	0.0272343	59650	33315.8	1.79044	0.019	0.125069	51761	25423.4	2.03596	0.0107	0.0516072	38035	20315.6	1.8722	0.0415	0.150487	39791	26023.3	1.52905	0.1017	0.216285
GO:0055012	ventricular cardiac muscle cell differentiation	hard	0	165.457	0	1	1	0	8.4486	0	1	1	0	211.897	0	1	1	0	5.9644	0	1	1	0	155.056	0	1	1	0	31.2244	0	1	1
GO:0055012	ventricular cardiac muscle cell differentiation	soft	3358	3330.17	1.00836	0.4346	0.720006	8018	2279.89	3.51684	0.0606	0.165904	3358	3020.94	1.11157	0.3919	0.532597	12320	2482.71	4.96231	0.0087	0.0452852	12634	1927.05	6.55613	0.0032	0.0271184	8962	2431.28	3.68612	0.0385	0.123363
GO:0007033	vacuole organization	hard	3141	706.127	4.44821	0.1079	1	0	26.1024	0	1	1	671	354.323	1.89375	0.1351	0.672937	0	13.6749	0	1	1	0	246.937	0	1	1	0	65.2143	0	1	1
GO:0007033	vacuole organization	soft	7573	10736	0.705387	0.6488	0.831616	17255	5883.92	2.93257	0.0251	0.0922774	29647	8213.6	3.6095	0.002	0.0270485	5281	5841.68	0.904021	0.4651	0.535513	5029	5241.73	0.959416	0.4229	0.510163	15028	5737.23	2.61938	0.0474	0.141541
GO:0031646	positive regulation of neurological system process	hard	0	328.454	0	1	1	0	0	inf	1	1	0	141.997	0	1	1	0	19.34	0	1	1	0	98.5677	0	1	1	0	36.6209	0	1	1
GO:0031646	positive regulation of neurological system process	soft	15360	5486.55	2.79957	0.075	0.554667	10889	3140.07	3.46775	0.0756	0.180839	23233	3646.76	6.37085	0.002	0.0270485	14783	2869.95	5.15096	0.0183	0.0746908	14783	2651.76	5.57479	0.0139	0.0756778	14783	3156.81	4.6829	0.0191	0.0746969
GO:0002720	positive regulation of cytokine production involved in immune response	hard	0	448.609	0	1	1	0	34.2131	0	1	1	0	280.261	0	1	1	0	10.3435	0	1	1	0	138.418	0	1	1	0	51.592	0	1	1
GO:0002720	positive regulation of cytokine production involved in immune response	soft	6200	5783.77	1.07197	0.4056	0.695792	12047	3879.19	3.10554	0.0353	0.117366	10864	5039.89	2.1556	0.1007	0.295285	6200	3920.6	1.58139	0.2314	0.332683	6407	3143.47	2.0382	0.1524	0.285901	16958	3916.13	4.33029	0.0045	0.0268748
GO:0001655	urogenital system development	hard	299	6541.86	0.0457057	0.8692	1	0	223.328	0	1	1	2158	3910.37	0.551865	0.549	1	0	186.631	0	1	1	1613	1949.08	0.827571	0.3687	1	0	772.494	0	1	1
GO:0001655	urogenital system development	soft	60550	82417.3	0.734675	0.8774	0.965133	76990	49624.1	1.55147	0.0405	0.127607	75293	66651.5	1.12965	0.2919	0.455179	94925	50525.7	1.87875	0.0042	0.0265096	63823	39996.4	1.59572	0.0466	0.159592	66458	49778.4	1.33508	0.1335	0.248085
GO:0034110	regulation of homotypic cell-cell adhesion	hard	2452	3115.1	0.787134	0.4494	1	0	132.468	0	1	1	0	2160.36	0	1	1	0	47.3116	0	1	1	1306	1243.21	1.05051	0.2566	1	1029	273.31	3.76495	0.0662	0.738901
GO:0034110	regulation of homotypic cell-cell adhesion	soft	58386	47189.4	1.23727	0.2116	0.588968	35685	28241.6	1.26356	0.238	0.341683	57293	38507	1.48786	0.0841	0.287616	65524	29854.6	2.19477	0.0042	0.0265096	43717	23808.7	1.83618	0.0416	0.150564	54660	29058.3	1.88104	0.0209	0.0796739
GO:1903039	positive regulation of leukocyte cell-cell adhesion	hard	1250	2040.54	0.612582	0.4261	1	0	107.019	0	1	1	0	1545.55	0	1	1	0	37.2573	0	1	1	1306	839.971	1.55481	0.204	1	1029	200.913	5.12162	0.0497	0.684886
GO:1903039	positive regulation of leukocyte cell-cell adhesion	soft	47368	31900.6	1.48486	0.0887	0.556888	24667	19234.2	1.28245	0.2427	0.343945	43558	26645.3	1.63473	0.0597	0.24047	48586	20652.8	2.35251	0.0042	0.0265096	37175	16647.4	2.23308	0.0142	0.0763325	45219	20061.4	2.25404	0.0057	0.0314193
GO:0034112	positive regulation of homotypic cell-cell adhesion	hard	1250	2040.54	0.612582	0.4261	1	0	107.019	0	1	1	0	1545.55	0	1	1	0	37.2573	0	1	1	1306	839.971	1.55481	0.204	1	1029	200.913	5.12162	0.0497	0.684886
GO:0034112	positive regulation of homotypic cell-cell adhesion	soft	47368	31900.6	1.48486	0.0887	0.556888	24667	19234.2	1.28245	0.2427	0.343945	43558	26645.3	1.63473	0.0597	0.24047	48586	20652.8	2.35251	0.0042	0.0265096	37175	16647.4	2.23308	0.0142	0.0763325	45219	20061.4	2.25404	0.0057	0.0314193
GO:0032292	peripheral nervous system axon ensheathment	hard	0	442.425	0	1	1	0	0	inf	1	1	0	206.683	0	1	1	0	14.2145	0	1	1	0	96.6034	0	1	1	0	31.7807	0	1	1
GO:0032292	peripheral nervous system axon ensheathment	soft	15572	6343.61	2.45475	0.064	0.522023	11678	2986.87	3.90978	0.0247	0.0913062	15733	4484.63	3.5082	0.0213	0.133327	15572	3287.29	4.73703	0.0101	0.0500381	17622	2919.29	6.0364	0.0031	0.0264469	14606	3164.71	4.61527	0.0139	0.059432
GO:0014044	Schwann cell development	hard	0	442.425	0	1	1	0	0	inf	1	1	0	206.683	0	1	1	0	14.2145	0	1	1	0	96.6034	0	1	1	0	31.7807	0	1	1
GO:0014044	Schwann cell development	soft	15572	6343.61	2.45475	0.064	0.522023	11678	2986.87	3.90978	0.0247	0.0913062	15733	4484.63	3.5082	0.0213	0.133327	15572	3287.29	4.73703	0.0101	0.0500381	17622	2919.29	6.0364	0.0031	0.0264469	14606	3164.71	4.61527	0.0139	0.059432
GO:0014037	Schwann cell differentiation	hard	0	526.52	0	1	1	0	0	inf	1	1	0	206.683	0	1	1	0	14.2145	0	1	1	0	96.6034	0	1	1	0	31.7807	0	1	1
GO:0014037	Schwann cell differentiation	soft	15572	7012.34	2.22066	0.0832	0.556888	11678	2986.87	3.90978	0.0247	0.0913062	15733	4484.63	3.5082	0.0213	0.133327	15572	3287.29	4.73703	0.0101	0.0500381	17622	2919.29	6.0364	0.0031	0.0264469	14606	3164.71	4.61527	0.0139	0.059432
GO:0009611	response to wounding	hard	6161	9507.53	0.648013	0.6275	1	0	334.42	0	1	1	21229	6861	3.09416	0.031	0.361834	2706	232.031	11.6622	0.0365	1	3817	3656.81	1.04381	0.3659	1	2706	1017.25	2.66012	0.1456	1
GO:0009611	response to wounding	soft	104917	136678	0.767621	0.9003	0.976851	115125	79317.5	1.45145	0.038	0.122603	121017	108061	1.11989	0.2747	0.443074	120108	81498.3	1.47375	0.033	0.107619	83929	65311.1	1.28507	0.15	0.283812	139497	82540.6	1.69004	0.0044	0.0263935
GO:0070918	production of small RNA involved in gene silencing by RNA	hard	0	351.264	0	1	1	0	3.4466	0	1	1	0	140.463	0	1	1	0	8.5693	0	1	1	0	75.2779	0	1	1	0	23.5249	0	1	1
GO:0070918	production of small RNA involved in gene silencing by RNA	soft	22659	3916.81	5.78507	0.0012	0.0683836	14281	1813.36	7.87546	0.0045	0.0262262	11475	2904.97	3.95013	0.0341	0.173731	14281	2121.45	6.73171	0.0087	0.0452852	10889	1858.61	5.85867	0.0197	0.0934161	14281	2093.7	6.82093	0.0098	0.0466988
GO:0031050	dsRNA fragmentation	hard	0	351.264	0	1	1	0	3.4466	0	1	1	0	140.463	0	1	1	0	8.5693	0	1	1	0	75.2779	0	1	1	0	23.5249	0	1	1
GO:0031050	dsRNA fragmentation	soft	22659	3916.81	5.78507	0.0012	0.0683836	14281	1813.36	7.87546	0.0045	0.0262262	11475	2904.97	3.95013	0.0341	0.173731	14281	2121.45	6.73171	0.0087	0.0452852	10889	1858.61	5.85867	0.0197	0.0934161	14281	2093.7	6.82093	0.0098	0.0466988
GO:0015980	energy derivation by oxidation of organic compounds	hard	1912	3898.64	0.490427	0.5764	1	503	168.708	2.98149	0.064	1	0	2563.49	0	1	1	0	195.545	0	1	1	4378	1422.38	3.07794	0.1382	0.781362	503	473.384	1.06256	0.1465	1
GO:0015980	energy derivation by oxidation of organic compounds	soft	39505	53967.9	0.732009	0.8292	0.935831	67658	32854.7	2.05931	0.0045	0.0262262	64618	43568.4	1.48314	0.0712	0.264515	68908	33447.6	2.06017	0.0041	0.0261253	45348	27154.5	1.67	0.0581	0.178791	69122	34388.5	2.01003	0.0053	0.0298601
GO:0034109	homotypic cell-cell adhesion	hard	4821	3130.91	1.53981	0.2606	1	0	175.513	0	1	1	5427	2244.76	2.41763	0.1439	0.699592	0	219.054	0	1	1	0	1220.01	0	1	1	1029	542.4	1.89712	0.1304	0.997939
GO:0034109	homotypic cell-cell adhesion	soft	57579	48303	1.19204	0.25	0.613027	48777	27255.2	1.78964	0.0309	0.107523	58261	37923.2	1.53629	0.0584	0.238681	61243	28848.4	2.12293	0.0041	0.0261253	51505	23575.5	2.18469	0.0091	0.0572985	49442	28048.8	1.76272	0.0341	0.11223
GO:0050679	positive regulation of epithelial cell proliferation	hard	1481	1319.57	1.12234	0.269	1	0	22.6589	0	1	1	0	993.767	0	1	1	0	36.6467	0	1	1	0	581.145	0	1	1	0	123.522	0	1	1
GO:0050679	positive regulation of epithelial cell proliferation	soft	29556	20303.3	1.45572	0.1571	0.570414	30263	12024.6	2.51676	0.0144	0.061651	23551	15677.1	1.50226	0.1646	0.355188	37440	12656.3	2.95822	0.0041	0.0261253	27148	9980.97	2.71998	0.0154	0.0805182	28846	12620.9	2.28557	0.0282	0.0987363
GO:0043405	regulation of MAP kinase activity	hard	3442	4474.58	0.769233	0.495	1	0	162.797	0	1	1	0	2919.7	0	1	1	0	185.43	0	1	1	0	1537.62	0	1	1	0	583.688	0	1	1
GO:0043405	regulation of MAP kinase activity	soft	43804	59626.5	0.73464	0.8535	0.952148	68982	35556	1.9401	0.0044	0.0260194	65319	46849.6	1.39423	0.0898	0.290493	56554	36463.4	1.55098	0.0543	0.148556	47732	28522.6	1.67348	0.0405	0.148409	71210	37038.6	1.92259	0.0053	0.0298601
GO:0046890	regulation of lipid biosynthetic process	hard	0	1052.76	0	1	1	0	44.7162	0	1	1	0	972.736	0	1	1	0	44.7935	0	1	1	0	438.543	0	1	1	0	134.038	0	1	1
GO:0046890	regulation of lipid biosynthetic process	soft	8251	18165.6	0.454209	0.8779	0.965133	33446	9879.05	3.38555	0.0044	0.0260194	18722	13112	1.42785	0.2177	0.396146	33446	10287.8	3.25104	0.0065	0.0365386	23360	8721.73	2.67837	0.0316	0.126334	30334	10829.4	2.80109	0.0131	0.0574569
GO:0001936	regulation of endothelial cell proliferation	hard	1481	1498.29	0.98846	0.2828	1	0	50.1295	0	1	1	0	826.534	0	1	1	0	27.6456	0	1	1	0	468.206	0	1	1	0	124.022	0	1	1
GO:0001936	regulation of endothelial cell proliferation	soft	20274	19857.3	1.02099	0.4475	0.72671	19392	10838.2	1.78923	0.1035	0.209275	10376	14257.7	0.727747	0.6669	0.74428	27414	11516.2	2.38048	0.0209	0.0806229	29431	9272.18	3.17412	0.003	0.026	25597	11758.8	2.17684	0.0334	0.110943
GO:2000377	regulation of reactive oxygen species metabolic process	hard	297	1147.71	0.258777	0.323	1	0	31.2691	0	1	1	0	752.341	0	1	1	0	45.3829	0	1	1	0	522.459	0	1	1	0	131.242	0	1	1
GO:2000377	regulation of reactive oxygen species metabolic process	soft	26342	15880.4	1.65878	0.0851	0.556888	19319	9639.32	2.00419	0.0563	0.158229	28270	14258.1	1.98273	0.0369	0.181771	22029	10379.7	2.12231	0.0402	0.122994	28924	8401.92	3.44255	0.003	0.026	20342	9833.26	2.06869	0.0453	0.138101
GO:0046488	phosphatidylinositol metabolic process	hard	0	1395.44	0	1	1	0	56.3248	0	1	1	0	1045.91	0	1	1	0	56.7385	0	1	1	206	470.784	0.437568	0.1479	0.813273	0	162.943	0	1	1
GO:0046488	phosphatidylinositol metabolic process	soft	46130	22722.3	2.03017	0.0192	0.328691	32588	12378.9	2.63255	0.0092	0.0447571	34969	17580.2	1.98911	0.0407	0.192549	28556	13085.7	2.18222	0.0408	0.124072	24973	10664.7	2.34166	0.0394	0.146059	37127	12767.2	2.90799	0.0043	0.0258317
GO:0072319	vesicle uncoating	hard	0	0	inf	1	1	0	0	inf	1	1	0	0	inf	1	1	0	0	inf	1	1	206	35.3926	5.82043	0.0093	0.16926	0	28.334	0	1	1
GO:0072319	vesicle uncoating	soft	7038	680.215	10.3467	0.094	0.556888	7244	999.923	7.24456	0.0419	0.130893	7244	765.087	9.46821	0.0339	0.173305	7244	738.455	9.80966	0.0287	0.0989077	7038	427.025	16.4815	0.059	0.180483	7244	580.327	12.4826	0.0043	0.0258317
GO:0030900	forebrain development	hard	1481	5159.07	0.287067	0.6987	1	0	223.72	0	1	1	1862	3771.36	0.49372	0.5346	1	0	196.622	0	1	1	0	1820.02	0	1	1	1330	790.804	1.68183	0.1562	1
GO:0030900	forebrain development	soft	56489	72827.7	0.775653	0.8082	0.924165	68942	44772.7	1.53982	0.0631	0.169768	58779	62162.9	0.945564	0.557	0.660908	90780	46189.8	1.96537	0.004	0.0257335	57654	37337.5	1.54413	0.0789	0.206404	67794	46560.3	1.45605	0.0899	0.20361
GO:0030217	T cell differentiation	hard	4821	1655.4	2.91229	0.1362	1	0	73.1151	0	1	1	4349	1181.41	3.68119	0.1194	0.63063	0	172.539	0	1	1	0	679.612	0	1	1	0	336.772	0	1	1
GO:0030217	T cell differentiation	soft	38722	25240.3	1.53413	0.1038	0.556888	32224	14596.7	2.20763	0.0216	0.0834414	32869	20982	1.56653	0.1066	0.298467	41512	15627.4	2.65636	0.004	0.0257335	33303	13022.5	2.55733	0.0096	0.0588	27507	15130.5	1.81798	0.0713	0.182455
GO:0007224	smoothened signaling pathway	hard	0	215.642	0	1	1	0	8.6454	0	1	1	0	205.752	0	1	1	0	0	inf	1	1	0	59.1221	0	1	1	0	15.1144	0	1	1
GO:0007224	smoothened signaling pathway	soft	7089	3393.42	2.08904	0.1859	0.588968	7089	1885.09	3.76057	0.095	0.199966	106	3185.74	0.0332733	0.6821	0.75595	14739	2221.21	6.63556	0.004	0.0257335	4003	1798	2.22636	0.1919	0.322676	7089	2049.14	3.4595	0.0928	0.207756
GO:0022603	regulation of anatomical structure morphogenesis	hard	5238	10941.1	0.478744	0.7625	1	0	393.609	0	1	1	11262	7638.45	1.47438	0.2425	1	851	207.352	4.10412	0.063	1	6323	4250.24	1.48768	0.2668	1	851	1278.34	0.665708	0.3113	1
GO:0022603	regulation of anatomical structure morphogenesis	soft	154463	155926	0.990615	0.5058	0.75216	147254	92891.7	1.58522	0.0043	0.025578	191239	125899	1.51899	0.0039	0.0435142	130178	97389.9	1.33667	0.0588	0.156488	118071	77399.7	1.52547	0.0185	0.089958	113988	96711.6	1.17864	0.1907	0.308065
GO:0072089	stem cell proliferation	hard	0	719.404	0	1	1	0	22.335	0	1	1	0	503.781	0	1	1	0	1.9199	0	1	1	0	184.995	0	1	1	0	55.2813	0	1	1
GO:0072089	stem cell proliferation	soft	13431	9425.71	1.42493	0.2358	0.60673	19324	5025.93	3.84486	0.0043	0.025578	15440	7302.35	2.11439	0.0802	0.279765	13180	5139.09	2.56466	0.0576	0.154422	8462	4050.47	2.08914	0.1432	0.277823	14309	5482.8	2.6098	0.0505	0.147875
GO:0008209	androgen metabolic process	hard	0	189.522	0	1	1	0	1.7033	0	1	1	0	182.098	0	1	1	0	0	inf	1	1	0	NA	0	1	1	0	6.4728	0	1	1
GO:0008209	androgen metabolic process	soft	6512	2877.68	2.26293	0.1838	0.588968	11850	1844.06	6.42604	0.0043	0.025578	6868	2078.07	3.30499	0.0909	0.290493	356	2005.42	0.177519	0.5081	0.571559	0	NA	0	1	1	356	1876.62	0.189703	0.4895	0.56039
GO:0050870	positive regulation of T cell activation	hard	1250	1926.64	0.648797	0.4097	1	0	97.0865	0	1	1	0	1472.91	0	1	1	0	28.4175	0	1	1	1306	782.034	1.67	0.1946	0.986928	1029	193.246	5.32483	0.0481	0.684886
GO:0050870	positive regulation of T cell activation	soft	43025	29291.4	1.46886	0.1063	0.556888	23057	17745.9	1.29928	0.2358	0.339606	41948	24501.3	1.71207	0.0484	0.212338	46976	19198.9	2.44681	0.0039	0.0253753	32832	15370.6	2.13603	0.0263	0.113324	38698	18586.1	2.08209	0.0173	0.0697989
GO:1901215	negative regulation of neuron death	hard	1481	1903.25	0.778143	0.3563	1	0	74.2888	0	1	1	5956	962.549	6.18774	0.0379	0.393367	459	64.3216	7.13602	0.0257	1	5916	745.827	7.93213	0.0299	0.325739	459	343.341	1.33686	0.0989	0.889312
GO:1901215	negative regulation of neuron death	soft	40012	27794.7	1.43955	0.1484	0.564786	39697	15751.3	2.52024	0.0138	0.0595245	48243	22056.7	2.18722	0.0199	0.128902	48269	16380.1	2.9468	0.0039	0.0253753	29757	12990.4	2.29069	0.0367	0.13957	36428	15358.4	2.37186	0.0211	0.0802115
GO:0021761	limbic system development	hard	0	1112.8	0	1	1	0	52.445	0	1	1	1862	728.469	2.55605	0.1453	0.703818	0	125.833	0	1	1	0	385.334	0	1	1	0	210.623	0	1	1
GO:0021761	limbic system development	soft	5115	18150.6	0.281808	0.9579	1	16905	10103.7	1.67315	0.1538	0.261059	11940	14354.6	0.831788	0.5702	0.669861	33242	10211.1	3.25548	0.0039	0.0253753	14341	8488.64	1.68944	0.1716	0.30576	19059	10229.6	1.86313	0.1096	0.224519
GO:0071824	protein-DNA complex subunit organization	hard	2053	1180.98	1.73839	0.2287	1	1969	52.9143	37.2111	0.0126	1	1716	706.761	2.42798	0.1777	0.814704	0	50.3033	0	1	1	0	441.531	0	1	1	0	91.3151	0	1	1
GO:0071824	protein-DNA complex subunit organization	soft	38134	17630.8	2.16292	0.0156	0.300546	29298	10390.1	2.8198	0.0061	0.0325845	30298	13158.4	2.30256	0.0174	0.118922	26092	10649.8	2.45001	0.0152	0.0652965	19549	8034.79	2.43305	0.0344	0.133479	30566	10895.4	2.8054	0.0042	0.0253429
GO:0031060	regulation of histone methylation	hard	0	450.833	0	1	1	0	10.8533	0	1	1	0	291.916	0	1	1	2330	38.3606	60.7394	0.0076	1	6572	279.668	23.4993	0.0024	0.0758333	2330	120.629	19.3154	0.0249	0.62926
GO:0031060	regulation of histone methylation	soft	21211	9415.1	2.25287	0.0752	0.554667	27336	6515.12	4.19578	0.0065	0.0340891	25197	7593.88	3.31807	0.0186	0.123898	22058	5480.25	4.025	0.0123	0.056341	19699	5060.31	3.89285	0.032	0.127533	28636	6214.97	4.60759	0.0042	0.0253429
GO:1901657	glycosyl compound metabolic process	hard	529	1975.76	0.267746	0.5344	1	0	117.38	0	1	1	1116	1495.05	0.746465	0.3537	1	0	81.4616	0	1	1	5251	1000.43	5.24874	0.0611	0.471227	286	267.75	1.06816	0.1051	0.910197
GO:1901657	glycosyl compound metabolic process	soft	52408	31848.4	1.64554	0.0365	0.413733	33292	19620	1.69684	0.0739	0.179164	32215	26507.4	1.21532	0.2713	0.439815	39673	20078.6	1.97588	0.0257	0.0925751	25358	16252.8	1.56023	0.1303	0.263775	47969	20617.4	2.32663	0.0041	0.0253009
GO:0006163	purine nucleotide metabolic process	hard	4284	2888.89	1.48292	0.2638	1	0	144.539	0	1	1	9923	1864.1	5.3232	0.0305	0.361834	0	48.5662	0	1	1	4378	1141.49	3.83535	0.0992	0.637214	1742	295.655	5.892	0.0592	0.733972
GO:0006163	purine nucleotide metabolic process	soft	53458	41057.5	1.30203	0.1699	0.57406	40085	23998.9	1.67028	0.0721	0.178941	38929	30896.4	1.25999	0.2328	0.410342	49946	24624.3	2.02832	0.0173	0.0718533	30092	19347.1	1.55538	0.1342	0.268822	58208	24636.3	2.36269	0.0041	0.0253009
GO:0008283	cell proliferation	hard	297	3826.11	0.0776246	0.6734	1	0	131.095	0	1	1	1078	2890.69	0.372922	0.5191	1	0	113.785	0	1	1	0	1602.57	0	1	1	0	383.783	0	1	1
GO:0008283	cell proliferation	soft	69643	58110.3	1.19846	0.2295	0.603489	74153	35793.8	2.07167	0.0042	0.0251315	84394	49696.8	1.69818	0.0176	0.119922	68722	36900.2	1.86237	0.0159	0.0674362	48821	30492.5	1.60108	0.0759	0.202577	65124	37200.2	1.75063	0.0266	0.0949269
GO:0071407	cellular response to organic cyclic compound	hard	0	4375.04	0	1	1	0	107.486	0	1	1	21360	3082.59	6.92924	0.0057	0.322328	0	121.667	0	1	1	1534	1280.42	1.19805	0.2612	1	0	428.058	0	1	1
GO:0071407	cellular response to organic cyclic compound	soft	83684	55373.6	1.51126	0.0501	0.473542	73870	34444.1	2.14464	0.0042	0.0251315	89185	45706.7	1.95125	0.0043	0.0469215	69069	35765.8	1.93115	0.0138	0.0611841	52003	28848.9	1.8026	0.0362	0.138634	69719	35903.2	1.94186	0.0106	0.0489665
GO:0006401	RNA catabolic process	hard	11062	2122.34	5.21217	0.0213	0.995596	0	123.971	0	1	1	0	1301.58	0	1	1	0	160.654	0	1	1	3593	699.403	5.13724	0.0674	0.501173	0	294.044	0	1	1
GO:0006401	RNA catabolic process	soft	37680	28121.3	1.33991	0.1866	0.588968	47083	17799.7	2.64516	0.0042	0.0251315	40261	22849.2	1.76203	0.0602	0.240962	47466	18397.3	2.58005	0.0063	0.0356141	33772	14801.5	2.28166	0.0322	0.128196	46122	18297.8	2.52063	0.0073	0.0375968
GO:0071385	cellular response to glucocorticoid stimulus	hard	0	93.9969	0	1	1	0	11.862	0	1	1	0	106.83	0	1	1	0	1.5233	0	1	1	0	44.8602	0	1	1	0	8.5489	0	1	1
GO:0071385	cellular response to glucocorticoid stimulus	soft	1287	1890.57	0.680748	0.5127	0.75733	8995	1162.24	7.73937	0.0042	0.0251315	10535	1838.83	5.72919	0.0028	0.0351022	8995	1415.63	6.35407	0.0043	0.0269709	8995	1179.55	7.6258	0.0041	0.0333409	7708	1191.43	6.46956	0.0121	0.0541183
GO:0044262	cellular carbohydrate metabolic process	hard	1943	2117.14	0.917747	0.3707	1	0	57.356	0	1	1	0	1419.94	0	1	1	0	31.526	0	1	1	206	834.457	0.246867	0.274	1	0	276.542	0	1	1
GO:0044262	cellular carbohydrate metabolic process	soft	21287	33280.1	0.639631	0.8471	0.94704	35665	20205.9	1.76508	0.0514	0.149027	60110	25238.5	2.38168	0.0018	0.0251044	27021	19433.3	1.39045	0.1957	0.3011	25235	16094.7	1.56791	0.1346	0.268919	24826	19696.9	1.2604	0.2614	0.372685
GO:0006952	defense response	hard	12507	13561.9	0.922218	0.4852	1	0	641.572	0	1	1	9734	10265.4	0.948231	0.4451	1	0	408.404	0	1	1	7630	4907.81	1.55467	0.239	1	0	1542.74	0	1	1
GO:0006952	defense response	soft	188922	193684	0.975416	0.5553	0.771559	152088	117613	1.29312	0.0766	0.182151	209638	161155	1.30085	0.0439	0.200744	194845	123745	1.57457	0.0038	0.0250089	140939	98502.4	1.43082	0.0318	0.127001	187597	125523	1.49452	0.0078	0.0393765
GO:0031667	response to nutrient levels	hard	3141	4063.65	0.772951	0.4788	1	165	161.584	1.02114	0.0479	1	18374	3233.91	5.68167	0.0149	0.32696	0	129.052	0	1	1	633	1752.93	0.36111	0.3972	1	1646	507.325	3.24447	0.1004	0.890286
GO:0031667	response to nutrient levels	soft	45625	62143.9	0.734183	0.8373	0.940605	72835	37002.5	1.96838	0.0068	0.0352499	61490	50230.6	1.22415	0.2236	0.401419	81487	38657.8	2.1079	0.0038	0.0250089	47167	30935.2	1.5247	0.0999	0.22932	72403	39021.5	1.85546	0.0151	0.0632371
GO:0072522	purine-containing compound biosynthetic process	hard	0	1355.67	0	1	1	0	109.961	0	1	1	0	978.97	0	1	1	0	15.9334	0	1	1	0	715.926	0	1	1	2313	174.145	13.2821	0.0295	0.650091
GO:0072522	purine-containing compound biosynthetic process	soft	23899	21522.1	1.11044	0.3675	0.679165	26063	13046.6	1.99768	0.0654	0.171941	18481	16355.9	1.12993	0.3634	0.510499	31158	13277.6	2.34667	0.0232	0.0870652	11564	10423.8	1.10939	0.3726	0.470274	40203	13523.8	2.97276	0.004	0.0248341
GO:0006164	purine nucleotide biosynthetic process	hard	0	1122.12	0	1	1	0	85.3386	0	1	1	0	819.561	0	1	1	0	12.7519	0	1	1	0	586.794	0	1	1	1742	119.17	14.6177	0.0278	0.640656
GO:0006164	purine nucleotide biosynthetic process	soft	21173	18725.8	1.13069	0.3568	0.67329	21607	11140.7	1.93947	0.0926	0.19812	17910	13786.5	1.29909	0.2752	0.44308	26702	11185.9	2.38711	0.0307	0.102881	8790	8853.86	0.992788	0.426	0.512162	36318	11252	3.22769	0.004	0.0248341
GO:0009152	purine ribonucleotide biosynthetic process	hard	0	1122.12	0	1	1	0	85.3386	0	1	1	0	813.056	0	1	1	0	12.7519	0	1	1	0	586.794	0	1	1	1742	119.17	14.6177	0.0278	0.640656
GO:0009152	purine ribonucleotide biosynthetic process	soft	21173	18564.5	1.14051	0.3504	0.668653	21607	11025.9	1.95967	0.0904	0.196647	17910	13648.9	1.3122	0.27	0.439785	26702	11104.2	2.40468	0.0298	0.101305	8790	8774.76	1.00174	0.4217	0.50964	36318	11121.9	3.26546	0.004	0.0248341
GO:0043436	oxoacid metabolic process	hard	7541	10049.4	0.750389	0.594	1	0	334.174	0	1	1	12440	6439.5	1.93183	0.1263	0.64865	0	219.107	0	1	1	5251	3789.03	1.38584	0.3017	1	4755	1017.5	4.67321	0.0676	0.747264
GO:0043436	oxoacid metabolic process	soft	123470	138827	0.889383	0.7376	0.883745	130483	79452.5	1.64228	0.0041	0.0247906	130122	108881	1.19508	0.1508	0.341461	111000	82666.4	1.34275	0.0626	0.161455	84853	66971.5	1.267	0.138	0.272718	129602	83029	1.56092	0.0078	0.0393765
GO:0010638	positive regulation of organelle organization	hard	13741	4635.53	2.96428	0.0456	1	0	183.081	0	1	1	4590	2780.08	1.65103	0.2369	0.989041	2330	75.3831	30.9088	0.0154	1	9579	1352.79	7.0809	0.0112	0.191957	2330	412.266	5.65169	0.083	0.813839
GO:0010638	positive regulation of organelle organization	soft	48724	59430.9	0.819843	0.7442	0.887546	66108	33265.3	1.9873	0.0041	0.0247906	57625	41782.9	1.37915	0.1096	0.301088	45046	34184.2	1.31774	0.1699	0.275884	43038	27194.8	1.58258	0.071	0.196481	41404	34588.5	1.19705	0.2648	0.374002
GO:0060284	regulation of cell development	hard	2427	10486.3	0.231446	0.8953	1	1969	570.98	3.44846	0.1008	1	10353	7341.86	1.41013	0.2646	1	851	474.813	1.79228	0.1394	1	8993	4230.8	2.12561	0.1538	0.83552	1880	1552.25	1.21114	0.291	1
GO:0060284	regulation of cell development	soft	157772	148232	1.06436	0.3444	0.668239	139035	91821.2	1.51419	0.0134	0.058298	180683	122547	1.4744	0.0067	0.0640302	154321	95516	1.61566	0.0037	0.0245523	105065	75811.8	1.38587	0.0613	0.182353	135212	95439.6	1.41673	0.0321	0.108818
GO:0043255	regulation of carbohydrate biosynthetic process	hard	0	1059.96	0	1	1	0	57.645	0	1	1	0	743.615	0	1	1	0	8.977	0	1	1	0	359.255	0	1	1	0	108.638	0	1	1
GO:0043255	regulation of carbohydrate biosynthetic process	soft	14302	14977.5	0.954897	0.4902	0.742619	19677	7126.3	2.76118	0.0256	0.0937737	18769	11312.2	1.65918	0.1388	0.33168	16218	8013.24	2.0239	0.089	0.193235	16273	6430.96	2.53042	0.0461	0.158591	26758	7699.97	3.47508	0.0039	0.0244364
GO:0015749	monosaccharide transport	hard	0	634.963	0	1	1	0	74.8915	0	1	1	3874	491.387	7.88381	0.066	0.46872	0	13.8411	0	1	1	9563	288.095	33.1939	<0.0001	<0.01274	0	51.8043	0	1	1
GO:0015749	monosaccharide transport	soft	18247	10322.7	1.76766	0.1024	0.556888	17458	5647.89	3.09107	0.0132	0.0576767	23852	8233.02	2.89712	0.0049	0.0514558	19775	6365.45	3.10661	0.0075	0.0405121	3015	4778.99	0.630886	0.6347	0.690724	22012	6318.18	3.48391	0.0039	0.0244364
GO:0008645	hexose transport	hard	0	634.963	0	1	1	0	74.8915	0	1	1	3874	491.387	7.88381	0.066	0.46872	0	13.8411	0	1	1	9563	288.095	33.1939	<0.0001	<0.01274	0	51.8043	0	1	1
GO:0008645	hexose transport	soft	18247	10322.7	1.76766	0.1024	0.556888	17458	5647.89	3.09107	0.0132	0.0576767	23852	8233.02	2.89712	0.0049	0.0514558	19775	6365.45	3.10661	0.0075	0.0405121	3015	4778.99	0.630886	0.6347	0.690724	22012	6318.18	3.48391	0.0039	0.0244364
GO:0070192	chromosome organization involved in meiosis	hard	0	575.342	0	1	1	0	19.4132	0	1	1	0	183.654	0	1	1	0	5.9476	0	1	1	0	114.176	0	1	1	0	34.4598	0	1	1
GO:0070192	chromosome organization involved in meiosis	soft	10169	7101.86	1.43188	0.253	0.615485	9309	1911.24	4.87067	0.0069	0.0354042	10884	2320.83	4.68971	0.0061	0.0600978	3742	2002.93	1.86827	0.2028	0.308144	3922	1472.76	2.66302	0.1321	0.266492	11203	2172.4	5.15696	0.0039	0.0244364
GO:0048545	response to steroid hormone	hard	0	5101.49	0	1	1	0	177.225	0	1	1	21360	3636.68	5.87349	0.0025	0.232448	0	144.044	0	1	1	1534	1708.73	0.897743	0.3481	1	0	457.823	0	1	1
GO:0048545	response to steroid hormone	soft	68204	70006	0.97426	0.5265	0.761558	80550	41915	1.92175	0.004	0.0243686	80536	56878.5	1.41593	0.0632	0.247253	76987	44205.9	1.74156	0.0115	0.0538458	57798	35226	1.64078	0.0386	0.144212	67935	44177.8	1.53776	0.043	0.132877
GO:0043516	regulation of DNA damage response, signal transduction by p53 class mediator	hard	0	550.596	0	1	1	0	14.8152	0	1	1	0	279.36	0	1	1	0	4.9299	0	1	1	0	136.647	0	1	1	0	62.2563	0	1	1
GO:0043516	regulation of DNA damage response, signal transduction by p53 class mediator	soft	4172	5955.38	0.700543	0.5584	0.773066	19644	4106.68	4.78342	0.004	0.0243686	8633	4908.05	1.75895	0.2038	0.384112	9363	3968.11	2.35956	0.1079	0.213221	4389	2939.32	1.4932	0.2629	0.385417	12811	3963.03	3.23263	0.0377	0.121276
GO:0019048	modulation by virus of host morphology or physiology	hard	0	489.379	0	1	1	0	11.3036	0	1	1	0	186.557	0	1	1	0	0	inf	1	1	0	29.8004	0	1	1	0	25.69	0	1	1
GO:0019048	modulation by virus of host morphology or physiology	soft	10276	3325.35	3.0902	0.1234	0.557598	15655	2081.14	7.5223	0.004	0.0243686	12697	2402.4	5.28513	0.0355	0.177819	12697	2058.19	6.16901	0.0208	0.0803145	10276	1527.01	6.72951	0.0617	0.182663	12697	2102.81	6.03811	0.0242	0.0889295
GO:2000628	regulation of miRNA metabolic process	hard	0	139.464	0	1	1	0	3.7194	0	1	1	0	74.142	0	1	1	0	0	inf	1	1	0	20.1245	0	1	1	0	7.0576	0	1	1
GO:2000628	regulation of miRNA metabolic process	soft	10889	1435.45	7.5858	0.0355	0.410222	10889	522.309	20.8478	0.004	0.0243686	10889	1122.08	9.70429	0.0243	0.144794	10889	794.4	13.7072	0.0174	0.0719703	10889	685.559	15.8834	0.0103	0.0614144	10889	851.988	12.7807	0.0159	0.0656438
GO:0018209	peptidyl-serine modification	hard	4626	1714.74	2.69778	0.1458	1	0	37.0128	0	1	1	0	896.231	0	1	1	0	24.3728	0	1	1	0	530.133	0	1	1	0	167.474	0	1	1
GO:0018209	peptidyl-serine modification	soft	21008	21281.2	0.987162	0.4725	0.735213	28395	11676	2.43191	0.0232	0.0876082	45949	15337.5	2.99585	0.0017	0.0243176	17249	11933.1	1.44547	0.2238	0.326653	9493	9502.11	0.999042	0.4377	0.521312	19710	12272.4	1.60604	0.1604	0.279962
GO:0030518	intracellular steroid hormone receptor signaling pathway	hard	4438	1121.86	3.95595	0.0846	1	0	34.6073	0	1	1	4723	799.397	5.9082	0.047	0.421207	0	55.2611	0	1	1	4313	584.71	7.37631	0.0543	0.440256	0	235.823	0	1	1
GO:0030518	intracellular steroid hormone receptor signaling pathway	soft	18580	18827.9	0.986832	0.4639	0.731826	35243	10879	3.23954	0.0046	0.0267317	44525	14092.3	3.15953	0.0017	0.0243176	26111	11352.2	2.30009	0.0426	0.128088	15205	8826.18	1.72272	0.1664	0.300274	26015	11007.9	2.3633	0.0354	0.115241
GO:0051961	negative regulation of nervous system development	hard	699	3869.51	0.180643	0.6855	1	0	191.883	0	1	1	1862	2799.42	0.665139	0.4444	1	851	179.885	4.73081	0.0578	1	8360	1629.96	5.12897	0.0387	0.37541	851	566.885	1.50119	0.1573	1
GO:0051961	negative regulation of nervous system development	soft	71461	57745.3	1.23752	0.1887	0.588968	67788	36215.2	1.87181	0.009	0.0441033	71441	47513.1	1.50361	0.0517	0.220801	73817	36434.8	2.026	0.0036	0.0240881	34300	28685.1	1.19574	0.2898	0.408262	69036	37272.9	1.85218	0.0116	0.0524572
GO:0030098	lymphocyte differentiation	hard	4821	2640.87	1.82554	0.2249	1	0	126.302	0	1	1	4349	1894.97	2.29503	0.1895	0.849135	811	212.176	3.82229	0.0566	1	0	1051.48	0	1	1	1840	447.514	4.1116	0.0964	0.877713
GO:0030098	lymphocyte differentiation	soft	55359	40231.1	1.37603	0.1206	0.557598	45197	23215	1.94689	0.0221	0.0847237	45889	33796.3	1.35781	0.1481	0.337919	55696	24807	2.24517	0.0036	0.0240881	44498	20474.3	2.17336	0.0106	0.0625204	40662	23956.7	1.69731	0.0563	0.158816
GO:0060993	kidney morphogenesis	hard	0	972.751	0	1	1	0	49.0226	0	1	1	2158	763.25	2.82738	0.1486	0.713505	0	17.8469	0	1	1	0	319.968	0	1	1	0	71.509	0	1	1
GO:0060993	kidney morphogenesis	soft	7976	16703.7	0.4775	0.87	0.96102	14848	8314.45	1.78581	0.1269	0.231342	5018	12020.4	0.417458	0.8591	0.890837	28910	9338.9	3.09565	0.0036	0.0240881	8212	7521.5	1.0918	0.3956	0.487545	9833	9192.93	1.06963	0.4153	0.497799
GO:0016246	RNA interference	hard	0	109.009	0	1	1	0	1.1086	0	1	1	0	44.3146	0	1	1	0	0	inf	1	1	0	5.5316	0	1	1	0	2.6989	0	1	1
GO:0016246	RNA interference	soft	12227	1131.82	10.803	0.0036	0.13284	10889	309.701	35.1597	0.0039	0.0240133	10889	837.562	13.0008	0.0246	0.146191	10889	572.986	19.0039	0.0162	0.068419	10889	520.909	20.9038	0.0097	0.0590341	10889	617.88	17.6232	0.0142	0.0603981
GO:0051050	positive regulation of transport	hard	5019	8458.68	0.593355	0.6616	1	0	360.061	0	1	1	917	5315.41	0.172517	0.7873	1	0	109.056	0	1	1	0	2694.85	0	1	1	1029	844.946	1.21783	0.193	1
GO:0051050	positive regulation of transport	soft	132898	116503	1.14073	0.2284	0.60241	113110	65419.2	1.729	0.0042	0.0251315	125405	95316.5	1.31567	0.0773	0.276213	110002	69030.9	1.59352	0.0153	0.0655154	82278	56294.9	1.46155	0.0603	0.182187	121539	68957.7	1.76251	0.0038	0.0239941
GO:0009119	ribonucleoside metabolic process	hard	529	1698.52	0.311447	0.4774	1	0	94.232	0	1	1	873	1297.82	0.672666	0.3307	1	0	72.8166	0	1	1	5251	903.689	5.81062	0.0548	0.440938	286	247.302	1.15648	0.0943	0.870125
GO:0009119	ribonucleoside metabolic process	soft	47553	28256.9	1.68288	0.0412	0.440533	28680	16999.5	1.68711	0.0872	0.192489	27603	23048.8	1.19759	0.2988	0.46095	34586	17386.4	1.98926	0.0326	0.106749	20746	14141.9	1.46699	0.1804	0.312693	42882	17793.1	2.41004	0.0038	0.0239941
GO:0009259	ribonucleotide metabolic process	hard	4813	2765.17	1.74058	0.2216	1	0	139.843	0	1	1	9923	1814.16	5.46976	0.029	0.358008	0	57.6868	0	1	1	4378	1108.32	3.95012	0.0903	0.602315	1742	284.252	6.12835	0.0609	0.734934
GO:0009259	ribonucleotide metabolic process	soft	57353	39740.2	1.4432	0.0904	0.556888	39019	23580.2	1.65474	0.0776	0.18334	40162	30424.9	1.32004	0.1919	0.376541	48880	24128.8	2.0258	0.0174	0.0719703	30018	19069.9	1.57411	0.1271	0.258667	57142	23972.8	2.38361	0.0037	0.0235083
GO:0031668	cellular response to extracellular stimulus	hard	3141	2005.81	1.56595	0.2777	1	0	65.8653	0	1	1	0	1258.41	0	1	1	0	34.3703	0	1	1	0	794.219	0	1	1	0	188.072	0	1	1
GO:0031668	cellular response to extracellular stimulus	soft	27657	28017	0.98715	0.4839	0.738996	26659	16070.4	1.65888	0.1134	0.217058	29371	20002.3	1.46838	0.1568	0.346435	41771	15973.9	2.61496	0.0038	0.0250089	29751	12727.3	2.33757	0.0243	0.107743	43844	16779.1	2.61301	0.0037	0.0235083
GO:0006399	tRNA metabolic process	hard	529	1289.74	0.410161	0.3798	1	0	27.4817	0	1	1	2730	855.124	3.19252	0.1245	0.643851	0	230.671	0	1	1	0	409.778	0	1	1	3425	304.688	11.241	0.0135	0.587856
GO:0006399	tRNA metabolic process	soft	32134	20537.8	1.56463	0.0943	0.556888	31265	11099	2.81692	0.0037	0.0230279	13750	16360.1	0.84046	0.6037	0.695845	31396	11297.2	2.7791	0.005	0.0303177	12752	9337.15	1.36573	0.2467	0.371078	30148	11048.7	2.72865	0.0055	0.0307743
GO:1902117	positive regulation of organelle assembly	hard	0	262.449	0	1	1	0	31.079	0	1	1	0	120.828	0	1	1	0	5.8956	0	1	1	0	86.4538	0	1	1	0	8.8847	0	1	1
GO:1902117	positive regulation of organelle assembly	soft	1152	3497.66	0.329363	0.6745	0.846104	14538	2366.79	6.1425	0.0037	0.0230279	1152	2719.54	0.423601	0.5716	0.670271	6756	2482.07	2.72192	0.105	0.211371	10148	1861.67	5.45102	0.0169	0.0859444	6756	2515.43	2.68583	0.1141	0.228368
GO:0044028	DNA hypomethylation	hard	0	46.4683	0	1	1	0	0	inf	1	1	0	30.4659	0	1	1	0	0	inf	1	1	0	0	inf	1	1	0	0.9014	0	1	1
GO:0044028	DNA hypomethylation	soft	377	653.617	0.57679	0.1292	0.558555	377	16.3417	23.0698	0.0037	0.0230279	377	714.947	0.527312	0.1264	0.319798	377	246.082	1.53201	0.048	0.138406	377	207.466	1.81717	0.041	0.149668	377	131.7	2.86256	0.0268	0.0951412
GO:1901616	organic hydroxy compound catabolic process	hard	522	504.764	1.03415	0.1889	1	0	12.7444	0	1	1	0	412.954	0	1	1	0	28.9704	0	1	1	206	316.404	0.651065	0.1005	0.640822	0	88.8461	0	1	1
GO:1901616	organic hydroxy compound catabolic process	soft	11391	8106.41	1.40518	0.2493	0.613027	17025	6110.93	2.78599	0.0384	0.123302	14177	7283.01	1.94659	0.1157	0.306997	17025	5468.67	3.11319	0.0286	0.0987328	20056	4599.32	4.36065	0.0064	0.045214	22254	5496.65	4.04865	0.0036	0.0229444
GO:0046164	alcohol catabolic process	hard	522	504.764	1.03415	0.1889	1	0	12.7444	0	1	1	0	412.954	0	1	1	0	28.9704	0	1	1	206	316.404	0.651065	0.1005	0.640822	0	88.8461	0	1	1
GO:0046164	alcohol catabolic process	soft	11391	8106.41	1.40518	0.2493	0.613027	17025	6110.93	2.78599	0.0384	0.123302	14177	7283.01	1.94659	0.1157	0.306997	17025	5468.67	3.11319	0.0286	0.0987328	20056	4599.32	4.36065	0.0064	0.045214	22254	5496.65	4.04865	0.0036	0.0229444
GO:0050996	positive regulation of lipid catabolic process	hard	0	186.659	0	1	1	0	0	inf	1	1	9575	240.866	39.7524	0.0154	0.32696	0	0	inf	1	1	0	NA	0	1	1	0	14.1394	0	1	1
GO:0050996	positive regulation of lipid catabolic process	soft	7403	3060.58	2.41882	0.1206	0.557598	9575	1510.75	6.33792	0.0535	0.152917	566	2305.85	0.245463	0.4985	0.618125	9575	1740.49	5.50133	0.0725	0.176002	0	NA	0	1	1	15312	1813.82	8.44185	0.0036	0.0229444
GO:0072006	nephron development	hard	0	1956.97	0	1	1	0	79.8579	0	1	1	2158	1407.51	1.5332	0.2489	1	0	35.2622	0	1	1	0	580.168	0	1	1	0	155.887	0	1	1
GO:0072006	nephron development	soft	11084	30066.6	0.368648	0.9775	1	22981	16040.3	1.4327	0.1789	0.287566	11358	23209	0.489379	0.9083	0.933827	43032	17359.5	2.47888	0.0033	0.0225706	10730	14392.9	0.745508	0.6552	0.707394	23840	16931.7	1.40801	0.1913	0.308424
GO:0060443	mammary gland morphogenesis	hard	0	1126.47	0	1	1	0	15.7912	0	1	1	0	817.867	0	1	1	0	2.0807	0	1	1	0	276.286	0	1	1	0	75.6513	0	1	1
GO:0060443	mammary gland morphogenesis	soft	12731	14784	0.861132	0.5518	0.770897	32274	8647.43	3.73221	0.0036	0.0225447	37305	12049	3.09611	0.0031	0.037494	27565	9070.22	3.03907	0.0123	0.056341	13390	7203.45	1.85883	0.1557	0.289017	17253	9119.59	1.89186	0.1249	0.238291
GO:0009116	nucleoside metabolic process	hard	529	1915.77	0.276128	0.5228	1	0	113.51	0	1	1	1116	1446.63	0.77145	0.345	1	0	80.3304	0	1	1	5251	978.537	5.36617	0.0606	0.468853	286	255.812	1.11801	0.0957	0.875247
GO:0009116	nucleoside metabolic process	soft	52408	31066.8	1.68694	0.0313	0.404373	33292	19107.7	1.74234	0.0666	0.174075	32215	25689.8	1.254	0.2458	0.421963	39198	19559.7	2.00402	0.0246	0.0899606	25358	15862.6	1.59861	0.1206	0.251739	47494	20067	2.36677	0.0035	0.0225181
GO:0072091	regulation of stem cell proliferation	hard	1481	2240.2	0.661102	0.3788	1	0	50.3704	0	1	1	1862	1493.3	1.2469	0.2592	1	0	16.6729	0	1	1	0	514.326	0	1	1	0	230.85	0	1	1
GO:0072091	regulation of stem cell proliferation	soft	44783	27247.4	1.64357	0.0657	0.522585	28136	15357.2	1.83211	0.0839	0.189669	31155	21747.2	1.4326	0.1758	0.365476	43172	16025.9	2.69389	0.0053	0.0317051	33872	13103.1	2.58504	0.0145	0.0774008	43806	16312.9	2.68536	0.0035	0.0225181
GO:0033059	cellular pigmentation	hard	0	822.133	0	1	1	0	49.03	0	1	1	0	349.061	0	1	1	0	36.2749	0	1	1	0	154.152	0	1	1	0	104.53	0	1	1
GO:0033059	cellular pigmentation	soft	13586	8987.76	1.51161	0.2142	0.588968	15138	5344.73	2.83232	0.0247	0.0913062	28716	7861.98	3.65252	0.0015	0.0222409	15428	5401.49	2.85625	0.0236	0.0879078	4171	4700.1	0.887428	0.4756	0.553852	18798	5294.68	3.55035	0.006	0.032632
GO:0032652	regulation of interleukin-1 production	hard	0	NA	0	1	1	0	58.7422	0	1	1	0	314.864	0	1	1	0	NA	0	1	1	0	NA	0	1	1	0	84.2926	0	1	1
GO:0032652	regulation of interleukin-1 production	soft	0	NA	0	1	1	5847	3965.84	1.47434	0.2704	0.370171	21988	4974.01	4.42057	0.0015	0.0222409	0	NA	0	1	1	0	NA	0	1	1	5847	4109.72	1.42273	0.288	0.391976
GO:0015718	monocarboxylic acid transport	hard	0	NA	0	1	1	0	40.752	0	1	1	9575	652.991	14.6633	0.0157	0.32696	0	22.753	0	1	1	0	382.088	0	1	1	0	126.404	0	1	1
GO:0015718	monocarboxylic acid transport	soft	0	NA	0	1	1	28185	8041.83	3.5048	0.0035	0.0220555	5024	10566.6	0.475462	0.7917	0.841075	21458	8374.55	2.56229	0.0307	0.102881	207	6587.04	0.0314254	0.9141	0.936498	18922	8469.78	2.23406	0.0624	0.168006
GO:0090185	negative regulation of kidney development	hard	0	230.669	0	1	1	0	10.9565	0	1	1	0	111.209	0	1	1	0	3.7224	0	1	1	0	60.1473	0	1	1	0	16.991	0	1	1
GO:0090185	negative regulation of kidney development	soft	5120	2938.87	1.74217	0.1978	0.588968	10135	1542.63	6.56993	0.0035	0.0220555	6135	2587.77	2.37076	0.1228	0.315156	5120	1578.82	3.24293	0.0692	0.172056	9329	1407.84	6.62647	0.0064	0.045214	5120	1705.34	3.00233	0.0778	0.191634
GO:0014032	neural crest cell development	hard	1481	495.475	2.98905	0.1377	1	0	42.1331	0	1	1	0	529.492	0	1	1	0	5.3876	0	1	1	0	149.069	0	1	1	0	61.0824	0	1	1
GO:0014032	neural crest cell development	soft	5669	8501.25	0.666843	0.6362	0.822827	18779	5111.98	3.67353	0.0101	0.0475301	7235	7836.59	0.923233	0.4676	0.593712	23034	5458.72	4.21967	0.0034	0.0230969	5484	4542.64	1.20723	0.3314	0.438196	23034	5812.73	3.96268	0.0034	0.0220137
GO:0034728	nucleosome organization	hard	2053	823.861	2.49193	0.161	1	0	22.7778	0	1	1	0	492.628	0	1	1	0	33.828	0	1	1	0	290.481	0	1	1	0	72.6658	0	1	1
GO:0034728	nucleosome organization	soft	26814	12328.9	2.17488	0.0326	0.410023	23807	6733.3	3.53571	0.0034	0.0215262	25556	8602.71	2.97069	0.0051	0.0526882	23141	6805.77	3.4002	0.0045	0.0280062	15060	5179.58	2.90757	0.0269	0.115131	23106	6937.75	3.33047	0.0056	0.0312055
GO:0001906	cell killing	hard	0	185.528	0	1	1	0	2.3778	0	1	1	0	225.583	0	1	1	0	14.6123	0	1	1	0	118.286	0	1	1	0	20.2102	0	1	1
GO:0001906	cell killing	soft	2845	3881.72	0.732923	0.4881	0.740516	11300	1874.76	6.02745	0.0034	0.0215262	16072	4067.71	3.95111	0.0155	0.111216	2670	2684.92	0.994443	0.4435	0.51718	2670	2345.92	1.13815	0.3796	0.474904	11300	2494.69	4.52963	0.0174	0.070133
GO:0051149	positive regulation of muscle cell differentiation	hard	0	1139.96	0	1	1	0	60.9338	0	1	1	1716	757.71	2.26472	0.1498	0.7158	0	103.384	0	1	1	0	393.809	0	1	1	0	161.149	0	1	1
GO:0051149	positive regulation of muscle cell differentiation	soft	24532	15554.4	1.57717	0.1561	0.570414	25714	10250.9	2.50847	0.0379	0.122477	3548	13172.5	0.26935	0.8892	0.916616	36150	10433	3.46497	0.0031	0.0214962	11940	8148.84	1.46524	0.2472	0.371383	31477	10473.2	3.00547	0.0112	0.0511588
GO:0046849	bone remodeling	hard	0	272.729	0	1	1	0	0	inf	1	1	0	144.678	0	1	1	0	2.0304	0	1	1	0	48.0129	0	1	1	0	35.7115	0	1	1
GO:0046849	bone remodeling	soft	9975	3405.44	2.92913	0.035	0.410222	6412	2157.35	2.97216	0.0714	0.177751	4720	2364.57	1.99614	0.1878	0.373729	11130	1963.05	5.66975	0.0031	0.0214962	9145	1652.22	5.53499	0.0089	0.0565047	6412	2082.73	3.07865	0.066	0.174966
GO:1901135	carbohydrate derivative metabolic process	hard	7261	12340.4	0.588393	0.7189	1	0	537.61	0	1	1	12341	8321.25	1.48307	0.2253	0.953998	0	335.966	0	1	1	10258	4513.82	2.27258	0.1083	0.671783	1742	1423.6	1.22366	0.2609	1
GO:1901135	carbohydrate derivative metabolic process	soft	195563	178564	1.0952	0.263	0.619307	123029	105540	1.16571	0.2013	0.30837	152005	143114	1.06212	0.3472	0.500161	141120	108935	1.29545	0.0742	0.17808	99013	87508.2	1.13147	0.2676	0.388872	174394	109263	1.59609	0.0033	0.0214684
GO:0071897	DNA biosynthetic process	hard	0	201.579	0	1	1	0	0	inf	1	1	3540	129.865	27.2592	0.0172	0.32696	0	15.1015	0	1	1	3540	124.669	28.3953	0.0222	0.275482	0	18.3323	0	1	1
GO:0071897	DNA biosynthetic process	soft	16907	3339.52	5.06271	0.0007	0.0529455	4980	1945.97	2.55914	0.1128	0.216218	6607	2706.12	2.4415	0.106	0.298467	10430	1870.38	5.5764	0.0037	0.0245523	0	1742.37	0	1	1	11024	1812.55	6.08202	0.0033	0.0214684
GO:0007129	synapsis	hard	0	323.378	0	1	1	0	1.716	0	1	1	0	47.0546	0	1	1	0	NA	0	1	1	0	45.7778	0	1	1	0	1.8283	0	1	1
GO:0007129	synapsis	soft	5567	3469.83	1.6044	0.2527	0.615359	5567	704.169	7.90577	0.0092	0.0447571	5567	876.764	6.34949	0.0203	0.130546	0	NA	0	1	1	180	557.779	0.322708	0.2745	0.394998	7461	775.252	9.62397	0.0033	0.0214684
GO:0002681	somatic recombination of T cell receptor gene segments	hard	4821	161.541	29.8439	0.022	1	0	NA	0	1	1	0	135.767	0	1	1	0	NA	0	1	1	0	58.596	0	1	1	0	NA	0	1	1
GO:0002681	somatic recombination of T cell receptor gene segments	soft	6330	2030.04	3.11817	0.1641	0.572347	0	NA	0	1	1	17211	2062.93	8.343	0.0014	0.0211088	0	NA	0	1	1	4821	1355.2	3.55741	0.1634	0.296863	0	NA	0	1	1
GO:0002568	somatic diversification of T cell receptor genes	hard	4821	161.541	29.8439	0.022	1	0	NA	0	1	1	0	135.767	0	1	1	0	NA	0	1	1	0	58.596	0	1	1	0	NA	0	1	1
GO:0002568	somatic diversification of T cell receptor genes	soft	6330	2030.04	3.11817	0.1641	0.572347	0	NA	0	1	1	17211	2062.93	8.343	0.0014	0.0211088	0	NA	0	1	1	4821	1355.2	3.55741	0.1634	0.296863	0	NA	0	1	1
GO:0001654	eye development	hard	5699	5435.54	1.04847	0.3967	1	0	238.252	0	1	1	1862	3041.49	0.6122	0.484	1	0	206.846	0	1	1	1450	1792.22	0.809052	0.3295	1	0	665.933	0	1	1
GO:0001654	eye development	soft	63503	73382.6	0.865368	0.6948	0.854886	81389	41014.1	1.98442	0.0033	0.020992	80240	56836.5	1.41177	0.0766	0.275698	79438	42258.8	1.8798	0.0075	0.0405121	51728	34029.1	1.52011	0.0843	0.21211	70171	42634.9	1.64586	0.0278	0.0979242
GO:0061356	regulation of Wnt protein secretion	hard	0	9.8812	0	1	1	0	0	inf	1	1	0	16.5861	0	1	1	0	NA	0	1	1	0	NA	0	1	1	0	NA	0	1	1
GO:0061356	regulation of Wnt protein secretion	soft	1190	404.29	2.94343	0.1107	0.556888	1190	12.5258	95.0039	0.0033	0.020992	1190	565.172	2.10556	0.156	0.346432	0	NA	0	1	1	0	NA	0	1	1	0	NA	0	1	1
GO:0051054	positive regulation of DNA metabolic process	hard	0	1404.75	0	1	1	0	39.4886	0	1	1	5956	1092.35	5.45246	0.0562	0.447894	0	39.7161	0	1	1	0	697.586	0	1	1	1029	134.08	7.67452	0.0362	0.675145
GO:0051054	positive regulation of DNA metabolic process	soft	50689	20445.6	2.47922	0.0017	0.0862439	27918	12088.8	2.30942	0.0165	0.0685319	35503	15491	2.29185	0.011	0.0881382	18197	12432.9	1.46362	0.1973	0.302285	26899	9719.34	2.76757	0.0094	0.058134	35154	12618.5	2.7859	0.0032	0.0209515
GO:0097052	L-kynurenine metabolic process	hard	0	NA	0	1	1	0	NA	0	1	1	0	3.32	0	1	1	0	0	inf	1	1	0	NA	0	1	1	0	0.4588	0	1	1
GO:0097052	L-kynurenine metabolic process	soft	0	NA	0	1	1	0	NA	0	1	1	1084	86.4182	12.5437	0.0656	0.251739	1084	43.9288	24.6763	0.0341	0.109426	0	NA	0	1	1	1084	4.1166	263.324	0.0032	0.0209515
GO:0072073	kidney epithelium development	hard	0	2351.94	0	1	1	0	84.3615	0	1	1	2158	1499.48	1.43917	0.2688	1	0	130.522	0	1	1	1613	623.327	2.58773	0.1607	0.861424	0	293.75	0	1	1
GO:0072073	kidney epithelium development	soft	12609	34361.6	0.366951	0.9847	1	27210	19394	1.40301	0.1787	0.287474	18550	26394.3	0.702803	0.7823	0.836265	47573	20260.3	2.34809	0.003	0.0209113	15203	16415.4	0.926145	0.5211	0.594876	21399	19825.5	1.07937	0.4009	0.485244
GO:0043624	cellular protein complex disassembly	hard	2686	719.734	3.73193	0.1045	1	0	21.6258	0	1	1	0	477.851	0	1	1	0	121.771	0	1	1	206	290.13	0.710025	0.163	0.869412	0	224.634	0	1	1
GO:0043624	cellular protein complex disassembly	soft	10817	10747.6	1.00645	0.4484	0.72671	13116	7401	1.77219	0.1297	0.234565	15396	8914.53	1.72707	0.1153	0.306997	16024	7169.47	2.23503	0.0516	0.143898	21762	5665.47	3.84116	0.0023	0.0208308	19421	6874.45	2.8251	0.0117	0.0527924
GO:0015908	fatty acid transport	hard	0	NA	0	1	1	0	11.9148	0	1	1	0	NA	0	1	1	0	16.066	0	1	1	0	135.386	0	1	1	0	77.7588	0	1	1
GO:0015908	fatty acid transport	soft	0	NA	0	1	1	18610	3605.93	5.16095	0.0032	0.0205176	0	NA	0	1	1	11883	3690.75	3.21967	0.049	0.14028	207	3186.3	0.0649657	0.7229	0.763028	9347	3683.61	2.53746	0.1336	0.248158
GO:0050867	positive regulation of cell activation	hard	1250	2929.31	0.426722	0.5362	1	0	152.124	0	1	1	0	2084.91	0	1	1	0	204.803	0	1	1	1306	1125.99	1.15986	0.2557	1	1029	467.974	2.19884	0.1041	0.907991
GO:0050867	positive regulation of cell activation	soft	47368	44228.2	1.07099	0.3897	0.691699	38969	26225.5	1.48592	0.1059	0.210271	60055	37812.6	1.58823	0.042	0.195925	54358	28059	1.93727	0.012	0.0554101	40049	23205	1.72588	0.0542	0.171911	59521	27237.7	2.18524	0.0031	0.020395
GO:0010823	negative regulation of mitochondrion organization	hard	0	153.458	0	1	1	0	4.4396	0	1	1	0	79.7266	0	1	1	0	2.8954	0	1	1	0	70.1397	0	1	1	0	3.6691	0	1	1
GO:0010823	negative regulation of mitochondrion organization	soft	4487	2076.77	2.16057	0.1459	0.564786	4433	853.659	5.19294	0.0216	0.0834414	3273	1315.37	2.48828	0.1207	0.313188	4433	913.64	4.85202	0.0281	0.0975951	1270	726.14	1.74897	0.2394	0.365702	5777	955.089	6.04865	0.0031	0.020395
GO:0022037	metencephalon development	hard	0	2176.97	0	1	1	0	28.9509	0	1	1	9923	1175.52	8.4414	0.0238	0.344868	0	11.4058	0	1	1	0	477.982	0	1	1	1330	113.156	11.7537	0.0275	0.640656
GO:0022037	metencephalon development	soft	35293	23926.1	1.47508	0.1502	0.564786	32137	13891.2	2.31348	0.0248	0.0915081	16016	17417.5	0.919534	0.5165	0.632238	32080	13738.2	2.3351	0.0278	0.096889	38802	10964.3	3.53896	0.0022	0.0202125	35094	13922.8	2.52062	0.0141	0.0600981
GO:0005976	polysaccharide metabolic process	hard	0	1514.67	0	1	1	0	41.593	0	1	1	0	1024.12	0	1	1	0	32.0446	0	1	1	0	594.69	0	1	1	0	194.005	0	1	1
GO:0005976	polysaccharide metabolic process	soft	14249	23929.7	0.595454	0.8375	0.940605	19576	14281.6	1.37072	0.2188	0.32658	51933	19006.9	2.73232	0.0013	0.0200066	10932	14621.5	0.747666	0.6466	0.689248	16862	12145.1	1.38838	0.2354	0.362928	12891	14448.5	0.892202	0.5408	0.603982
GO:0009615	response to virus	hard	0	1482.52	0	1	1	0	69.6493	0	1	1	0	974.834	0	1	1	0	17.5419	0	1	1	0	524.569	0	1	1	0	183.951	0	1	1
GO:0009615	response to virus	soft	45034	20313.1	2.21699	0.0164	0.300546	39031	12222.4	3.1934	0.0036	0.0225447	53244	17132.3	3.10782	0.0013	0.0200066	35127	12727.8	2.75987	0.0096	0.0483377	30374	10251.2	2.96296	0.014	0.0757904	38799	13123.5	2.95646	0.0057	0.0314193
GO:0007548	sex differentiation	hard	959	3933.74	0.243789	0.6405	1	0	168.513	0	1	1	0	2504.37	0	1	1	0	183.552	0	1	1	2833	1440	1.96736	0.2044	1	0	606.066	0	1	1
GO:0007548	sex differentiation	soft	56279	57286.9	0.982406	0.5052	0.75216	75585	34794.7	2.17231	0.0031	0.0200037	64858	48091.6	1.34863	0.1287	0.321566	51484	35734.8	1.44072	0.1072	0.213204	40893	28633.6	1.42815	0.1444	0.279018	56959	35558.4	1.60185	0.0553	0.157081
GO:0046128	purine ribonucleoside metabolic process	hard	0	1528.24	0	1	1	0	91.4078	0	1	1	873	1178.73	0.740627	0.2962	1	0	57.7599	0	1	1	5251	853.44	6.15275	0.0539	0.440256	286	221.355	1.29205	0.0791	0.800618
GO:0046128	purine ribonucleoside metabolic process	soft	42444	25756.7	1.64788	0.0604	0.511351	25643	15204.1	1.68658	0.1035	0.209275	23983	20758.6	1.15533	0.3355	0.491898	32906	15754.8	2.08863	0.031	0.103454	15359	12778.7	1.20192	0.3228	0.432705	41202	16057.8	2.56585	0.003	0.0198653
GO:0042278	purine nucleoside metabolic process	hard	0	1528.24	0	1	1	0	91.4078	0	1	1	873	1178.73	0.740627	0.2962	1	0	57.7599	0	1	1	5251	853.44	6.15275	0.0539	0.440256	286	221.355	1.29205	0.0791	0.800618
GO:0042278	purine nucleoside metabolic process	soft	42444	25756.7	1.64788	0.0604	0.511351	25643	15204.1	1.68658	0.1035	0.209275	23983	20758.6	1.15533	0.3355	0.491898	32906	15754.8	2.08863	0.031	0.103454	15359	12778.7	1.20192	0.3228	0.432705	41202	16057.8	2.56585	0.003	0.0198653
GO:0001666	response to hypoxia	hard	1481	1518.97	0.975006	0.2981	1	0	108.796	0	1	1	0	1077.96	0	1	1	0	113.218	0	1	1	0	572.986	0	1	1	0	217.844	0	1	1
GO:0001666	response to hypoxia	soft	32164	24031.1	1.33843	0.2143	0.588968	25385	13248.1	1.91613	0.0878	0.193179	45140	19593.2	2.30386	0.0185	0.123601	36680	14460.6	2.53654	0.0176	0.0725728	23830	11819.4	2.01618	0.084	0.211913	46016	14485.2	3.17675	0.003	0.0198653
GO:0051168	nuclear export	hard	0	776.36	0	1	1	0	20.6346	0	1	1	6291	437.171	14.3902	0.0054	0.322328	0	56.3226	0	1	1	2736	286.669	9.5441	0.0614	0.471227	990	84.7764	11.6778	0.021	0.610443
GO:0051168	nuclear export	soft	24447	11165.3	2.18956	0.0251	0.361301	18621	5767.11	3.22883	0.0048	0.0275761	27396	8434.77	3.24799	0.0014	0.0211088	19321	6152.01	3.1406	0.0062	0.0351479	15536	5235.13	2.96764	0.0174	0.0863673	19980	6135.75	3.25633	0.003	0.0198653
GO:0042476	odontogenesis	hard	0	1423.73	0	1	1	0	38.2743	0	1	1	9606	1405.42	6.83496	0.0406	0.40216	0	30.7937	0	1	1	0	519.867	0	1	1	0	199.411	0	1	1
GO:0042476	odontogenesis	soft	14885	20837.4	0.714339	0.6786	0.846723	28618	14194.2	2.01617	0.0709	0.177162	11643	20017.6	0.581638	0.7678	0.824426	46222	14618	3.16199	0.0028	0.0196884	13182	11831.3	1.11416	0.3736	0.470448	28618	15035.9	1.90331	0.0856	0.199089
GO:0071345	cellular response to cytokine stimulus	hard	2440	5194.17	0.469757	0.6367	1	0	205.604	0	1	1	5590	3716.28	1.50419	0.2535	1	0	153.754	0	1	1	11440	1487.2	7.69229	0.018	0.25386	0	589.103	0	1	1
GO:0071345	cellular response to cytokine stimulus	soft	78533	72242.3	1.08708	0.3408	0.667671	86729	42392	2.04588	0.003	0.0193894	70796	57761.6	1.22566	0.2052	0.384112	72953	44038.1	1.65659	0.0309	0.103378	50951	34845.3	1.46221	0.1093	0.240221	85006	45137.9	1.88325	0.007	0.0366064
GO:0072111	cell proliferation involved in kidney development	hard	0	94.9716	0	1	1	0	10.9565	0	1	1	0	140.919	0	1	1	0	0	inf	1	1	0	48.2253	0	1	1	0	17.8402	0	1	1
GO:0072111	cell proliferation involved in kidney development	soft	5120	2412.96	2.12187	0.1355	0.560876	10135	1350.88	7.50253	0.003	0.0193894	1117	2306.26	0.484334	0.5003	0.619373	5120	1510.23	3.39021	0.0571	0.153905	5120	1304.24	3.92565	0.0501	0.168558	5120	1594.91	3.21021	0.0613	0.166141
GO:0033500	carbohydrate homeostasis	hard	2440	1774.09	1.37536	0.2995	1	0	58.4154	0	1	1	0	1238.63	0	1	1	0	64.6516	0	1	1	0	812.919	0	1	1	0	202.501	0	1	1
GO:0033500	carbohydrate homeostasis	soft	41030	28438.7	1.44275	0.1132	0.556888	34758	16512.4	2.10496	0.0219	0.084197	23006	23594.4	0.975062	0.4926	0.613491	40950	17321	2.36418	0.0068	0.0378008	37681	14454.9	2.6068	0.0066	0.0464552	43917	17548.8	2.50257	0.0029	0.0193602
GO:0046390	ribose phosphate biosynthetic process	hard	529	1325.73	0.399026	0.3624	1	0	92.994	0	1	1	0	928.079	0	1	1	0	23.7544	0	1	1	0	646.941	0	1	1	1742	152.877	11.3948	0.0378	0.675145
GO:0046390	ribose phosphate biosynthetic process	soft	26102	20895.8	1.24915	0.2699	0.619307	24820	12756.6	1.94565	0.0734	0.179164	23063	15728.8	1.46629	0.1832	0.372526	29915	12783.4	2.34014	0.0247	0.0899978	11313	10134.5	1.11628	0.3667	0.465933	39531	12935.2	3.05608	0.0029	0.0193602
GO:1901534	positive regulation of hematopoietic progenitor cell differentiation	hard	0	207.912	0	1	1	0	0	inf	1	1	0	96.6035	0	1	1	0	3.9043	0	1	1	0	22.7747	0	1	1	0	7.8983	0	1	1
GO:1901534	positive regulation of hematopoietic progenitor cell differentiation	soft	3140	2029.2	1.54741	0.2726	0.62002	8604	1362.46	6.31506	0.0113	0.0515531	3548	1800.59	1.97047	0.1873	0.373729	9047	1447.49	6.25013	0.0071	0.0389819	8604	1231.51	6.98654	0.01	0.06	10522	1514.86	6.94588	0.0029	0.0193602
GO:0043383	negative T cell selection	hard	0	113.484	0	1	1	0	1.1135	0	1	1	0	117.683	0	1	1	0	5.2391	0	1	1	0	50.8487	0	1	1	0	10.2167	0	1	1
GO:0043383	negative T cell selection	soft	4003	2265.83	1.76668	0.1947	0.588968	4404	1494.33	2.94715	0.1084	0.211606	401	2401.88	0.166953	0.5748	0.672962	12054	1598.93	7.5388	0.0027	0.0191194	4003	1403.6	2.85196	0.108	0.238682	4404	1425.77	3.08885	0.1035	0.218405
GO:0045837	negative regulation of membrane potential	hard	0	74.6237	0	1	1	0	4.1776	0	1	1	0	45.4125	0	1	1	0	4.4445	0	1	1	0	42.8104	0	1	1	0	11.7464	0	1	1
GO:0045837	negative regulation of membrane potential	soft	2963	1386.86	2.13648	0.2768	0.62603	8050	1026.2	7.84446	0.0038	0.0234692	3896	1269.03	3.07007	0.1218	0.314216	8050	842.377	9.55629	0.0027	0.0191194	2963	787.836	3.76094	0.175	0.30872	3896	907.929	4.29108	0.0942	0.208714
GO:0034032	purine nucleoside bisphosphate metabolic process	hard	0	181.433	0	1	1	0	8.3668	0	1	1	0	214.898	0	1	1	0	8.1437	0	1	1	4378	195.146	22.4345	0.0217	0.271037	0	20.1893	0	1	1
GO:0034032	purine nucleoside bisphosphate metabolic process	soft	14261	3937.47	3.62187	0.0199	0.333806	2972	2481.05	1.19788	0.3072	0.401731	419	4021.36	0.104194	0.7664	0.823608	4797	2904.98	1.6513	0.218	0.321703	3158	2223.95	1.41999	0.2347	0.362727	14958	2625.11	5.69805	0.0028	0.0189093
GO:0033875	ribonucleoside bisphosphate metabolic process	hard	0	181.433	0	1	1	0	8.3668	0	1	1	0	214.898	0	1	1	0	8.1437	0	1	1	4378	195.146	22.4345	0.0217	0.271037	0	20.1893	0	1	1
GO:0033875	ribonucleoside bisphosphate metabolic process	soft	14261	3937.47	3.62187	0.0199	0.333806	2972	2481.05	1.19788	0.3072	0.401731	419	4021.36	0.104194	0.7664	0.823608	4797	2904.98	1.6513	0.218	0.321703	3158	2223.95	1.41999	0.2347	0.362727	14958	2625.11	5.69805	0.0028	0.0189093
GO:0033865	nucleoside bisphosphate metabolic process	hard	0	181.433	0	1	1	0	8.3668	0	1	1	0	214.898	0	1	1	0	8.1437	0	1	1	4378	195.146	22.4345	0.0217	0.271037	0	20.1893	0	1	1
GO:0033865	nucleoside bisphosphate metabolic process	soft	14261	3937.47	3.62187	0.0199	0.333806	2972	2481.05	1.19788	0.3072	0.401731	419	4021.36	0.104194	0.7664	0.823608	4797	2904.98	1.6513	0.218	0.321703	3158	2223.95	1.41999	0.2347	0.362727	14958	2625.11	5.69805	0.0028	0.0189093
GO:0010828	positive regulation of glucose transport	hard	959	562.773	1.70406	0.1254	1	0	2.871	0	1	1	0	269.097	0	1	1	0	NA	0	1	1	0	61.6708	0	1	1	0	25.5901	0	1	1
GO:0010828	positive regulation of glucose transport	soft	8192	5804.62	1.41129	0.2793	0.626579	4977	1870.53	2.66074	0.1214	0.225625	6992	3719.23	1.87996	0.213	0.390719	0	NA	0	1	1	3414	2022.03	1.6884	0.2705	0.390722	14513	2308.09	6.28787	0.0028	0.0189093
GO:0002724	regulation of T cell cytokine production	hard	0	125.588	0	1	1	0	13.8688	0	1	1	0	93.6116	0	1	1	0	10.3435	0	1	1	0	71.5789	0	1	1	0	24.7928	0	1	1
GO:0002724	regulation of T cell cytokine production	soft	6200	2148.47	2.88578	0.0869	0.556888	6200	1594.55	3.88824	0.0503	0.147642	6200	2052.06	3.02136	0.0788	0.278236	6200	1463.43	4.23662	0.046	0.134673	6200	1254.12	4.94371	0.033	0.129759	11111	1628.33	6.82356	0.0028	0.0189093
GO:0034754	cellular hormone metabolic process	hard	237	1454.1	0.162988	0.3975	1	0	73.0209	0	1	1	0	782.558	0	1	1	0	3.8187	0	1	1	0	566.105	0	1	1	0	97.9668	0	1	1
GO:0034754	cellular hormone metabolic process	soft	21356	16589.8	1.2873	0.2582	0.619307	32913	10783.3	3.05222	0.0029	0.018864	17763	13348	1.33076	0.2521	0.42738	14402	11263.1	1.27869	0.2933	0.387079	6153	8532.46	0.721128	0.6109	0.66959	11644	10983.3	1.06016	0.4145	0.497278
GO:0007067	mitotic nuclear division	hard	8159	1239.64	6.58173	0.0162	0.995596	0	51.6971	0	1	1	3780	607.795	6.2192	0.0599	0.456002	2706	19.476	138.94	0.0048	1	5713	273.699	20.8733	0.0038	0.0919215	2706	90.7978	29.8025	0.0175	0.60229
GO:0007067	mitotic nuclear division	soft	34514	16841.3	2.04936	0.0233	0.351188	25473	8012.65	3.1791	0.0029	0.018864	21807	10312	2.11472	0.036	0.17852	22014	8042.55	2.73719	0.0091	0.0465214	11950	6525.34	1.83132	0.1294	0.26237	21336	8312.18	2.56684	0.016	0.0658567
GO:0000305	response to oxygen radical	hard	341	101.117	3.37233	0.0528	1	0	7.8184	0	1	1	0	94.2418	0	1	1	0	7.8399	0	1	1	0	114.397	0	1	1	0	30.8032	0	1	1
GO:0000305	response to oxygen radical	soft	966	1734.75	0.556851	0.5213	0.759317	7616	1207.07	6.30951	0.0029	0.018864	7616	2364.43	3.22107	0.0907	0.290493	11219	1548.53	7.24494	0.0097	0.0487799	10253	1207.45	8.49144	0.0131	0.0725626	6309	1263.43	4.99354	0.0222	0.0830007
GO:0072075	metanephric mesenchyme development	hard	0	123	0	1	1	0	10.9565	0	1	1	0	101.223	0	1	1	0	3.1857	0	1	1	0	65.7092	0	1	1	0	16.6196	0	1	1
GO:0072075	metanephric mesenchyme development	soft	5120	3019.99	1.69537	0.1907	0.588968	10135	1358.9	7.45825	0.0029	0.018864	5326	2109.1	2.52525	0.0906	0.290493	9671	1323.51	7.30711	0.0055	0.0323226	9329	1126.16	8.28391	0.0089	0.0565047	5120	1443.43	3.5471	0.0405	0.12737
GO:0008356	asymmetric cell division	hard	0	97.4756	0	1	1	0	0	inf	1	1	0	31.1756	0	1	1	0	0	inf	1	1	0	0	inf	1	1	0	0	inf	1	1
GO:0008356	asymmetric cell division	soft	10889	941.937	11.5602	0.0208	0.33538	10889	208.099	52.3262	0.0029	0.018864	10889	657.374	16.5644	0.0165	0.115422	10889	473.184	23.0122	0.0133	0.0595602	10889	436.555	24.943	0.0069	0.047775	10889	494.327	22.0279	0.0106	0.0489665
GO:0007369	gastrulation	hard	5629	1950.84	2.88543	0.1268	1	0	32.2499	0	1	1	0	1056.73	0	1	1	0	24.8942	0	1	1	0	375.777	0	1	1	0	154.104	0	1	1
GO:0007369	gastrulation	soft	36373	25284.9	1.43853	0.1383	0.561539	27469	14109.2	1.94689	0.0542	0.153936	50513	19027.4	2.65475	0.0012	0.0188577	21417	13321.8	1.60767	0.1422	0.250522	31326	11376.5	2.75357	0.0105	0.0623152	27469	14446.9	1.90137	0.0583	0.161553
GO:0009260	ribonucleotide biosynthetic process	hard	529	1260.36	0.41972	0.3403	1	0	92.994	0	1	1	0	909.016	0	1	1	0	23.7544	0	1	1	0	646.941	0	1	1	1742	152.877	11.3948	0.0378	0.675145
GO:0009260	ribonucleotide biosynthetic process	soft	26102	20536	1.27104	0.2576	0.619307	24820	12491.9	1.98688	0.0706	0.177071	23063	15408.7	1.49675	0.1735	0.363194	29915	12475.7	2.39787	0.0228	0.0861286	11313	9876.5	1.14545	0.3537	0.458226	39531	12586.6	3.14071	0.0027	0.0186035
GO:0010827	regulation of glucose transport	hard	959	904.624	1.06011	0.2028	1	0	13.2322	0	1	1	0	658.064	0	1	1	0	29.9724	0	1	1	0	350.172	0	1	1	0	78.8793	0	1	1
GO:0010827	regulation of glucose transport	soft	18453	12051.9	1.53113	0.1798	0.586968	15238	6274.33	2.42863	0.0536	0.153094	21322	9654.12	2.20859	0.0421	0.195925	10261	7168.18	1.43147	0.255	0.353769	13675	5451.62	2.50843	0.0633	0.184259	24774	6733.37	3.67928	0.0027	0.0186035
GO:0070099	regulation of chemokine-mediated signaling pathway	hard	1481	234.755	6.30871	0.0699	1	0	6.3767	0	1	1	0	146.196	0	1	1	0	2.8462	0	1	1	0	28.8432	0	1	1	0	30.0065	0	1	1
GO:0070099	regulation of chemokine-mediated signaling pathway	soft	6665	2572.94	2.59042	0.0704	0.542107	5528	1562.9	3.53701	0.0455	0.137764	8146	2603.06	3.12939	0.0465	0.208154	9783	1809.55	5.40631	0.0048	0.0293268	8062	1449.93	5.56028	0.0124	0.069593	9783	1709.51	5.72268	0.0027	0.0186035
GO:0030902	hindbrain development	hard	0	2509.06	0	1	1	0	42.697	0	1	1	9923	1491.74	6.65194	0.0371	0.391565	0	12.1668	0	1	1	0	698.543	0	1	1	1330	142.368	9.34197	0.0374	0.675145
GO:0030902	hindbrain development	soft	37105	29693.6	1.2496	0.2493	0.613027	32755	18076.4	1.81203	0.0684	0.176412	20820	22344.5	0.931774	0.5261	0.640127	35326	17836.7	1.98052	0.0433	0.129706	43217	13906.1	3.10776	0.002	0.0185534	36906	18169.5	2.0312	0.0361	0.116959
GO:0016485	protein processing	hard	0	1865.66	0	1	1	0	87.7352	0	1	1	0	1184.33	0	1	1	0	130.092	0	1	1	1877	670.779	2.79824	0.145	0.806681	0	328.501	0	1	1
GO:0016485	protein processing	soft	28975	23990.1	1.20779	0.2614	0.619307	36822	14980.5	2.45799	0.0028	0.0184516	29396	21177.2	1.38809	0.159	0.347778	35624	15644.1	2.27716	0.0064	0.0361285	20755	12331.7	1.68307	0.0985	0.227934	35387	15306.5	2.31189	0.0067	0.0353549
GO:0010799	regulation of peptidyl-threonine phosphorylation	hard	0	546.803	0	1	1	0	20.3308	0	1	1	0	228.232	0	1	1	0	1.4336	0	1	1	0	50.1165	0	1	1	0	29.7769	0	1	1
GO:0010799	regulation of peptidyl-threonine phosphorylation	soft	1916	5217.02	0.367259	0.7324	0.880531	15607	2931.79	5.32338	0.0028	0.0184516	1117	3881.33	0.287788	0.7305	0.794401	7830	2905.51	2.69488	0.0964	0.201655	1117	2349.79	0.475361	0.5379	0.610046	13677	2942.52	4.64805	0.0076	0.0389452
GO:0006383	transcription from RNA polymerase III promoter	hard	0	258.701	0	1	1	3452	14.4264	239.284	0.0039	1	0	200.331	0	1	1	0	2.538	0	1	1	0	104.356	0	1	1	0	12.755	0	1	1
GO:0006383	transcription from RNA polymerase III promoter	soft	7707	3005.25	2.56451	0.0834	0.556888	12174	2153.65	5.65273	0.0028	0.0184516	16421	2925.25	5.61354	0.002	0.0270485	5254	2258.6	2.32622	0.1439	0.252713	5947	1844.95	3.2234	0.068	0.191805	5254	2213.95	2.37314	0.1427	0.258421
GO:0061097	regulation of protein tyrosine kinase activity	hard	0	520.607	0	1	1	0	18.4193	0	1	1	4349	329.663	13.1923	0.024	0.344868	0	19.9249	0	1	1	0	192.024	0	1	1	0	66.6922	0	1	1
GO:0061097	regulation of protein tyrosine kinase activity	soft	3104	7109.32	0.43661	0.788	0.914133	4349	3882.69	1.1201	0.3909	0.474706	503	5412.47	0.0929335	0.8784	0.907057	3104	4051.36	0.766162	0.5713	0.624937	4349	3345.22	1.30006	0.323	0.432705	17177	4072.44	4.21787	0.0026	0.0180671
GO:0046321	positive regulation of fatty acid oxidation	hard	0	154.543	0	1	1	0	0	inf	1	1	9575	218.972	43.7271	0.0154	0.32696	0	0	inf	1	1	0	NA	0	1	1	0	11.6332	0	1	1
GO:0046321	positive regulation of fatty acid oxidation	soft	7403	2697.59	2.7443	0.1073	0.556888	9575	1269.98	7.53947	0.0534	0.152739	566	1930.56	0.29318	0.3627	0.510158	9575	1523.02	6.28683	0.0724	0.175973	0	NA	0	1	1	15312	1589.34	9.63419	0.0026	0.0180671
GO:0007272	ensheathment of neurons	hard	0	1818.3	0	1	1	0	58.8062	0	1	1	0	1084.02	0	1	1	0	84.2622	0	1	1	0	679.098	0	1	1	0	291.545	0	1	1
GO:0007272	ensheathment of neurons	soft	40253	26059.9	1.54464	0.1121	0.556888	40404	13628	2.96477	0.0044	0.0260194	53060	18841	2.81619	0.0021	0.0280608	43325	13749.7	3.15099	0.0025	0.0180216	40268	11619.7	3.46548	0.0023	0.0208308	38205	13769.7	2.77456	0.0099	0.0470106
GO:0014014	negative regulation of gliogenesis	hard	0	671.95	0	1	1	0	26.9954	0	1	1	1862	436.7	4.26379	0.0908	0.541936	0	8.5382	0	1	1	0	158.619	0	1	1	0	58.3644	0	1	1
GO:0014014	negative regulation of gliogenesis	soft	15125	7647.79	1.9777	0.1118	0.556888	13133	4892.9	2.68409	0.0558	0.157042	15812	6472.99	2.44277	0.0588	0.239409	23087	5025.14	4.5943	0.0025	0.0180216	10712	3921.28	2.73176	0.0778	0.204929	13133	5282.88	2.48596	0.0707	0.181489
GO:0015985	energy coupled proton transport, down electrochemical gradient	hard	0	63.7478	0	1	1	0	8.4456	0	1	1	0	72.6316	0	1	1	0	0	inf	1	1	0	45.5466	0	1	1	286	15.9661	17.913	0.0112	0.587856
GO:0015985	energy coupled proton transport, down electrochemical gradient	soft	1943	1668.84	1.16429	0.2917	0.632346	7848	1081.89	7.25397	0.0055	0.03022	9811	1611.94	6.08644	0.005	0.0518953	9419	1117.32	8.42997	0.0025	0.0180216	2330	909.683	2.56133	0.138	0.272718	8354	1145.52	7.29274	0.0049	0.0284717
GO:0006754	ATP biosynthetic process	hard	0	96.4596	0	1	1	0	8.4456	0	1	1	0	72.6316	0	1	1	0	0	inf	1	1	0	45.5466	0	1	1	286	15.9661	17.913	0.0112	0.587856
GO:0006754	ATP biosynthetic process	soft	1943	2672.06	0.727154	0.4283	0.715553	7848	1081.89	7.25397	0.0055	0.03022	9811	1611.94	6.08644	0.005	0.0518953	9419	1117.32	8.42997	0.0025	0.0180216	2330	909.683	2.56133	0.138	0.272718	8354	1145.52	7.29274	0.0049	0.0284717
GO:0033483	gas homeostasis	hard	1481	105.957	13.9774	0.036	1	0	0	inf	1	1	0	152.431	0	1	1	0	7.9127	0	1	1	0	26.3699	0	1	1	0	0	inf	1	1
GO:0033483	gas homeostasis	soft	504	1682.92	0.299479	0.4505	0.72671	4354	773.613	5.62813	0.0603	0.165435	5835	2351.54	2.48135	0.1512	0.341674	14671	1325.74	11.0663	0.0025	0.0180216	11393	1371.3	8.30816	0.0126	0.0705083	9113	1132.66	8.04564	0.009	0.0439653
GO:0007423	sensory organ development	hard	6658	8349.86	0.797378	0.5276	1	0	345.635	0	1	1	8025	4933.24	1.62672	0.2211	0.93978	0	295.632	0	1	1	1450	2692.9	0.538452	0.4616	1	0	988.136	0	1	1
GO:0007423	sensory organ development	soft	104028	112715	0.922933	0.6374	0.822836	116750	63779.7	1.83052	0.0027	0.0179688	119924	88105	1.36115	0.0576	0.23693	112507	66026.7	1.70396	0.0073	0.0397533	88952	53095.7	1.67531	0.0161	0.0831543	100923	66827.5	1.5102	0.0279	0.0981916
GO:0080171	lytic vacuole organization	hard	0	412.165	0	1	1	0	2.877	0	1	1	671	227.272	2.95242	0.0906	0.541936	0	NA	0	1	1	0	183.311	0	1	1	0	41.59	0	1	1
GO:0080171	lytic vacuole organization	soft	4215	6321.36	0.666787	0.6359	0.822813	14841	3431.95	4.32436	0.0027	0.0179688	18811	4676	4.02288	0.0058	0.0579092	0	NA	0	1	1	1671	3139.38	0.532271	0.5361	0.608365	11670	3226.73	3.61666	0.0135	0.0587689
GO:0001889	liver development	hard	0	282.25	0	1	1	0	11.8342	0	1	1	0	174.495	0	1	1	0	2.8478	0	1	1	0	86.2588	0	1	1	0	31.8995	0	1	1
GO:0001889	liver development	soft	8459	4358.71	1.94071	0.1678	0.57406	8990	2548.89	3.52702	0.0422	0.131321	10620	3070.28	3.45897	0.043	0.198664	6815	2383.4	2.85937	0.0974	0.203105	14063	1705.63	8.24503	0.0019	0.0177985	8990	2625.99	3.42348	0.0505	0.147875
GO:0032989	cellular component morphogenesis	hard	15068	15959	0.94417	0.4855	1	1604	593.035	2.70473	0.1048	1	4869	9979.3	0.48791	0.7439	1	0	390.459	0	1	1	4227	5261.06	0.80345	0.4809	1	0	1650.79	0	1	1
GO:0032989	cellular component morphogenesis	soft	200363	228124	0.878309	0.8028	0.922645	188111	125687	1.49666	0.0093	0.0447576	186786	175984	1.06138	0.3432	0.496789	206335	130926	1.57597	0.0024	0.0175854	159629	106563	1.49798	0.0138	0.075348	176682	130584	1.35301	0.0371	0.119535
GO:0002696	positive regulation of leukocyte activation	hard	1250	2774.35	0.450556	0.5154	1	0	147.711	0	1	1	0	2016.89	0	1	1	0	201.347	0	1	1	1306	1079.75	1.20954	0.2505	1	1029	457.753	2.24794	0.1011	0.893495
GO:0002696	positive regulation of leukocyte activation	soft	47368	42877.9	1.10472	0.3477	0.668578	38969	25450.1	1.53119	0.0929	0.198236	60055	36931.7	1.62611	0.0353	0.177215	54358	27285.2	1.99222	0.0102	0.0501615	40049	22610.1	1.77129	0.0479	0.163072	59521	26448.1	2.25049	0.0025	0.0174615
GO:1900078	positive regulation of cellular response to insulin stimulus	hard	959	148.771	6.44613	0.0287	1	0	0	inf	1	1	0	33.6207	0	1	1	0	NA	0	1	1	0	9.662	0	1	1	0	3.4852	0	1	1
GO:1900078	positive regulation of cellular response to insulin stimulus	soft	5737	1989.89	2.88307	0.1669	0.573675	959	45.1655	21.233	0.0461	0.138437	959	584.613	1.6404	0.1601	0.34872	0	NA	0	1	1	959	207.755	4.61601	0.0642	0.186312	6696	179.019	37.4037	0.0025	0.0174615
GO:0046326	positive regulation of glucose import	hard	959	51.8848	18.4833	0.0134	0.995596	0	0	inf	1	1	0	33.6207	0	1	1	0	NA	0	1	1	0	9.662	0	1	1	0	3.4852	0	1	1
GO:0046326	positive regulation of glucose import	soft	5737	862.606	6.65078	0.057	0.501311	959	45.1655	21.233	0.0461	0.138437	959	584.613	1.6404	0.1601	0.34872	0	NA	0	1	1	959	207.755	4.61601	0.0642	0.186312	6696	179.019	37.4037	0.0025	0.0174615
GO:0016577	histone demethylation	hard	0	162.207	0	1	1	0	20.2423	0	1	1	0	97.5414	0	1	1	0	3.9175	0	1	1	1450	133.564	10.8562	0.0422	0.394348	0	48.9954	0	1	1
GO:0016577	histone demethylation	soft	8250	2110.2	3.90958	0.0276	0.378931	8695	1460.19	5.95472	0.0026	0.0174183	6800	1825.35	3.72531	0.0423	0.196651	6800	1583.71	4.29372	0.0272	0.0958818	8695	1154.65	7.53041	0.0023	0.0208308	3117	1516.45	2.05546	0.1578	0.277084
GO:0021587	cerebellum morphogenesis	hard	0	1152.9	0	1	1	0	18.66	0	1	1	9923	372.043	26.6717	0.007	0.322933	0	8.3936	0	1	1	0	107.52	0	1	1	0	57.7306	0	1	1
GO:0021587	cerebellum morphogenesis	soft	14433	9872.31	1.46197	0.2465	0.611736	21118	4763.79	4.43302	0.0055	0.03022	4253	6172.75	0.688996	0.5478	0.654749	16129	4937.74	3.26647	0.0342	0.109571	21235	3747.08	5.66707	0.0018	0.017199	16731	4931.23	3.39287	0.0272	0.0963934
GO:0016032	viral process	hard	9932	4969.48	1.9986	0.1478	1	0	229.947	0	1	1	3007	3087.34	0.973978	0.3989	1	0	257.313	0	1	1	3007	1765.75	1.70296	0.2457	1	2692	773.27	3.48132	0.1138	0.951209
GO:0016032	viral process	soft	54870	67258.6	0.815807	0.7635	0.898489	75520	38230.5	1.97539	0.0028	0.0184516	87307	51203.9	1.70509	0.0117	0.0914485	74391	39564.6	1.88024	0.0057	0.0331576	48213	31176.4	1.54646	0.0746	0.20079	82077	39592.6	2.07304	0.0024	0.0170254
GO:0036294	cellular response to decreased oxygen levels	hard	1481	1469.14	1.00807	0.2846	1	0	108.796	0	1	1	0	1061.58	0	1	1	0	113.218	0	1	1	0	564.256	0	1	1	0	217.207	0	1	1
GO:0036294	cellular response to decreased oxygen levels	soft	29642	23602.4	1.25589	0.2668	0.619307	25385	13039.3	1.9468	0.084	0.189788	45140	19222.6	2.34827	0.0172	0.118462	36680	14152.1	2.59185	0.0168	0.0703599	23830	11568.8	2.05985	0.0811	0.208169	46016	14195.3	3.24163	0.0024	0.0170254
GO:0001842	neural fold formation	hard	1481	137.877	10.7415	0.0357	1	0	0	inf	1	1	0	59.2581	0	1	1	0	14.7039	0	1	1	0	37.8549	0	1	1	0	11.8776	0	1	1
GO:0001842	neural fold formation	soft	9421	1809.52	5.20636	0.1326	0.5587	9421	1295.33	7.27304	0.0965	0.20165	10902	1454.86	7.49353	0.019	0.125069	13676	1303.73	10.4899	0.0034	0.0230969	10902	1115.54	9.77281	0.0127	0.0708604	13676	1503.73	9.09469	0.0024	0.0170254
GO:0061024	membrane organization	hard	9404	7682.32	1.22411	0.3307	1	1604	285.063	5.62682	0.0561	1	4744	3971.28	1.19458	0.3353	1	1788	438.683	4.07584	0.1	1	15886	2181.02	7.28374	0.0031	0.0822792	2553	900.066	2.83646	0.1354	1
GO:0061024	membrane organization	soft	74126	98844.6	0.749925	0.8903	0.971321	85665	54070.8	1.58431	0.0224	0.0855485	116056	75885.6	1.52935	0.0159	0.112817	104772	56289.2	1.86132	0.0023	0.0169145	80190	46351.8	1.73003	0.0139	0.0756778	84139	55668	1.51144	0.042	0.13028
GO:1903037	regulation of leukocyte cell-cell adhesion	hard	2452	2894	0.847271	0.4239	1	0	132.468	0	1	1	0	2074.87	0	1	1	0	47.3116	0	1	1	1306	1128.13	1.15767	0.2403	1	1029	273.31	3.76495	0.0662	0.738901
GO:1903037	regulation of leukocyte cell-cell adhesion	soft	57775	44066.8	1.31108	0.157	0.570414	35074	25739.8	1.36264	0.1831	0.292221	53883	35594.9	1.51379	0.0778	0.277333	64913	27346.2	2.37374	0.0023	0.0169145	43717	21978.6	1.98907	0.0253	0.110637	54660	26612.8	2.0539	0.0101	0.0475726
GO:0048762	mesenchymal cell differentiation	hard	1481	2066.64	0.716622	0.4118	1	0	100.172	0	1	1	0	1598.45	0	1	1	0	40.4107	0	1	1	0	688.09	0	1	1	0	219.859	0	1	1
GO:0048762	mesenchymal cell differentiation	soft	17880	30674.5	0.582895	0.8922	0.973139	41532	17788.8	2.33473	0.0066	0.0345686	24566	25168.6	0.976056	0.491	0.612446	47407	18408.8	2.57524	0.0023	0.0169145	16658	15100.3	1.10315	0.3846	0.478496	39692	19279.3	2.05878	0.0164	0.0670969
GO:0010506	regulation of autophagy	hard	1166	1265.62	0.921285	0.233	1	0	40.7274	0	1	1	0	531.396	0	1	1	0	84.302	0	1	1	0	280.092	0	1	1	0	132.396	0	1	1
GO:0010506	regulation of autophagy	soft	15824	15892.6	0.995687	0.4627	0.730367	22096	6916.43	3.19471	0.0121	0.0544277	11414	9386.41	1.21601	0.3319	0.49093	27783	7033.49	3.9501	0.0023	0.0169145	13405	5983.83	2.2402	0.0903	0.216924	26717	7318.13	3.6508	0.0025	0.0174615
GO:0032107	regulation of response to nutrient levels	hard	0	559.554	0	1	1	0	42.0886	0	1	1	9606	495.014	19.4055	0.0158	0.32696	0	0.2016	0	1	1	0	233.116	0	1	1	0	25.133	0	1	1
GO:0032107	regulation of response to nutrient levels	soft	16009	10009.7	1.59934	0.1706	0.57406	20237	4743.04	4.26667	0.0055	0.03022	13680	5810.87	2.35421	0.081	0.281454	23240	4939.98	4.70447	0.0023	0.0169145	6280	3821.19	1.64347	0.2665	0.387872	20065	5372.92	3.73447	0.0093	0.0451067
GO:0032104	regulation of response to extracellular stimulus	hard	0	559.554	0	1	1	0	42.0886	0	1	1	9606	495.014	19.4055	0.0158	0.32696	0	0.2016	0	1	1	0	233.116	0	1	1	0	25.133	0	1	1
GO:0032104	regulation of response to extracellular stimulus	soft	16009	10009.7	1.59934	0.1706	0.57406	20237	4743.04	4.26667	0.0055	0.03022	13680	5810.87	2.35421	0.081	0.281454	23240	4939.98	4.70447	0.0023	0.0169145	6280	3821.19	1.64347	0.2665	0.387872	20065	5372.92	3.73447	0.0093	0.0451067
GO:0008610	lipid biosynthetic process	hard	3699	6219.96	0.594698	0.6152	1	0	303.408	0	1	1	0	4405.16	0	1	1	0	222.567	0	1	1	6979	2645.83	2.63774	0.1199	0.718272	0	725.808	0	1	1
GO:0008610	lipid biosynthetic process	soft	110151	94983.4	1.15969	0.2176	0.590347	101889	54815.5	1.85876	0.0025	0.0168042	129419	74686.9	1.73282	0.0034	0.0404645	86436	57740.3	1.49698	0.0429	0.128796	52590	46172.3	1.13899	0.3045	0.421652	92250	57474.7	1.60505	0.0179	0.0714424
GO:0010463	mesenchymal cell proliferation	hard	0	161.248	0	1	1	0	10.9565	0	1	1	0	144.351	0	1	1	0	0	inf	1	1	0	41.813	0	1	1	0	20.966	0	1	1
GO:0010463	mesenchymal cell proliferation	soft	5120	2585.88	1.97998	0.131	0.5587	10135	1540.28	6.57997	0.0025	0.0168042	5481	2579.98	2.12443	0.13	0.322465	9838	1608.71	6.11547	0.0072	0.0393155	5120	1381.88	3.70511	0.0444	0.15441	5120	1797.86	2.84783	0.0661	0.174966
GO:0050863	regulation of T cell activation	hard	2452	2877.65	0.852083	0.4219	1	0	132.468	0	1	1	0	2052.25	0	1	1	0	47.3116	0	1	1	1306	1121.43	1.16459	0.2389	1	1029	273.31	3.76495	0.0662	0.738901
GO:0050863	regulation of T cell activation	soft	57775	43705.6	1.32191	0.1511	0.565506	35074	25541.6	1.37321	0.1778	0.286369	53883	35294.4	1.52667	0.0742	0.27011	64913	27156.9	2.3903	0.0022	0.0165124	43717	21798	2.00555	0.0241	0.10698	54660	26437.6	2.06751	0.0096	0.0463413
GO:0008366	axon ensheathment	hard	0	1784.87	0	1	1	0	58.8062	0	1	1	0	1051.92	0	1	1	0	77.5752	0	1	1	0	635.409	0	1	1	0	284.858	0	1	1
GO:0008366	axon ensheathment	soft	40253	25496.4	1.57877	0.1014	0.556888	40404	13141.7	3.0745	0.0034	0.0215262	48602	18203.5	2.66992	0.005	0.0518953	43325	13276.2	3.26335	0.0022	0.0165124	40268	11259.5	3.57635	0.0019	0.0177985	38205	13336.4	2.86471	0.0089	0.043686
GO:0072135	kidney mesenchymal cell proliferation	hard	0	27.7134	0	1	1	0	2.431	0	1	1	0	37.8379	0	1	1	0	0	inf	1	1	0	10.2102	0	1	1	0	4.862	0	1	1
GO:0072135	kidney mesenchymal cell proliferation	soft	5120	685.999	7.46356	0.0108	0.247781	5120	401.817	12.7421	0.004	0.0243686	1117	700.391	1.59482	0.2001	0.382789	5120	363.396	14.0893	0.0022	0.0165124	5120	353.378	14.4887	0.0036	0.0299765	5120	475.529	10.7669	0.0042	0.0253429
GO:0051439	regulation of ubiquitin-protein ligase activity involved in mitotic cell cycle	hard	463	515.695	0.897818	0.2451	1	0	18.4118	0	1	1	0	285.083	0	1	1	0	113.207	0	1	1	0	149.242	0	1	1	1508	148.707	10.1408	0.043	0.678323
GO:0051439	regulation of ubiquitin-protein ligase activity involved in mitotic cell cycle	soft	12861	7350.78	1.74961	0.1111	0.556888	12845	4198.24	3.05962	0.013	0.056988	11949	5885.54	2.03023	0.071	0.264281	12555	4338.01	2.89418	0.0192	0.0769536	14926	3381.24	4.41436	0.0017	0.0164076	15186	4191.59	3.62297	0.0035	0.0225181
GO:0002377	immunoglobulin production	hard	4821	684.295	7.04521	0.0493	1	0	13.0592	0	1	1	0	420.681	0	1	1	811	204.9	3.95803	0.0493	1	0	215.297	0	1	1	811	236.752	3.42553	0.0553	0.703977
GO:0002377	immunoglobulin production	soft	20298	9929.42	2.04423	0.0552	0.490667	5737	5679.98	1.01004	0.457	0.528558	31051	8359.62	3.7144	0.001	0.016348	7052	6041.39	1.16728	0.3628	0.446866	12684	5164.51	2.45599	0.0697	0.194874	9509	5353.65	1.77617	0.1799	0.29709
GO:0071459	protein localization to chromosome, centromeric region	hard	0	140.132	0	1	1	0	0	inf	1	1	0	63.2906	0	1	1	0	0	inf	1	1	0	NA	0	1	1	0	2.0944	0	1	1
GO:0071459	protein localization to chromosome, centromeric region	soft	4298	965.928	4.44961	0.0336	0.410023	5660	869.806	6.5072	0.0045	0.0262262	6966	909.434	7.65971	0.001	0.016348	5660	790.712	7.15811	0.0022	0.0165124	0	NA	0	1	1	5660	745.05	7.5968	0.0025	0.0174615
GO:1902532	negative regulation of intracellular signal transduction	hard	1736	5811.47	0.29872	0.709	1	0	214.75	0	1	1	0	3098.72	0	1	1	851	187.688	4.53413	0.081	1	6323	1692.37	3.73618	0.0823	0.568808	851	626.062	1.35929	0.1883	1
GO:1902532	negative regulation of intracellular signal transduction	soft	55214	72688.7	0.759596	0.8232	0.931953	83619	39489.9	2.11748	0.0024	0.0162403	72442	55126.5	1.3141	0.1482	0.337975	62317	41808.2	1.49054	0.0807	0.186531	47121	34047.3	1.38399	0.1518	0.285711	68335	42474.9	1.60883	0.0436	0.134222
GO:0060173	limb development	hard	0	2905.19	0	1	1	0	137.831	0	1	1	0	2004.1	0	1	1	0	49.9273	0	1	1	0	1027	0	1	1	0	317.063	0	1	1
GO:0060173	limb development	soft	51406	37183.5	1.3825	0.1407	0.563342	56199	21769.3	2.58158	0.0024	0.0162403	41519	29546.2	1.40522	0.1565	0.346435	54192	22782.6	2.37866	0.0056	0.0327661	38086	17836.1	2.13533	0.0269	0.115131	46447	23271.9	1.99584	0.0234	0.0863007
GO:0035107	appendage morphogenesis	hard	0	2879.88	0	1	1	0	137.831	0	1	1	0	1984.86	0	1	1	0	49.9273	0	1	1	0	1027	0	1	1	0	317.063	0	1	1
GO:0035107	appendage morphogenesis	soft	51406	36947.1	1.39134	0.1377	0.561539	56199	21615.9	2.59989	0.0024	0.0162403	41519	29343.9	1.41491	0.1516	0.342404	54192	22637.2	2.39394	0.0055	0.0323226	38086	17722.9	2.14897	0.0265	0.113929	46447	23082.4	2.01223	0.0224	0.0833664
GO:1903846	positive regulation of cellular response to transforming growth factor beta stimulus	hard	128	723.532	0.17691	0.1897	1	0	16.0161	0	1	1	4349	352.087	12.3521	0.0358	0.385931	0	7.7169	0	1	1	0	257.472	0	1	1	0	64.7503	0	1	1
GO:1903846	positive regulation of cellular response to transforming growth factor beta stimulus	soft	0	8356.39	0	1	1	5159	4100.39	1.25817	0.3591	0.447806	13982	5238.62	2.66902	0.0784	0.278236	13055	4462.05	2.92578	0.0714	0.175411	4477	3364.42	1.33069	0.3041	0.421265	22272	4323.56	5.15131	0.0022	0.0157989
GO:0007176	regulation of epidermal growth factor-activated receptor activity	hard	0	348.88	0	1	1	0	18.4193	0	1	1	4349	188.984	23.0125	0.0221	0.341815	0	10.5424	0	1	1	0	98.2658	0	1	1	0	48.1156	0	1	1
GO:0007176	regulation of epidermal growth factor-activated receptor activity	soft	3104	4060.43	0.764452	0.5468	0.769992	4349	1960.69	2.2181	0.1981	0.305054	503	2516.18	0.199906	0.5797	0.676569	3104	2008.2	1.54567	0.3178	0.40812	4349	1552.38	2.8015	0.1522	0.285711	12487	2117.33	5.89751	0.0022	0.0157989
GO:2000026	regulation of multicellular organismal development	hard	6865	20939	0.327858	0.9436	1	1969	930.045	2.1171	0.1643	1	29677	13941	2.12875	0.0399	0.401067	851	687.017	1.23869	0.1946	1	15452	8063.63	1.91626	0.1275	0.746256	1880	2635.26	0.713402	0.4454	1
GO:2000026	regulation of multicellular organismal development	soft	326258	298438	1.09322	0.2117	0.588968	240803	178375	1.34998	0.016	0.0670073	310303	240473	1.29039	0.0171	0.118462	266390	184349	1.44503	0.0032	0.0220371	228251	147637	1.54603	0.0016	0.0157203	261103	185638	1.40651	0.0052	0.0295827
GO:0051444	negative regulation of ubiquitin-protein transferase activity	hard	463	484.415	0.955792	0.2255	1	0	14.399	0	1	1	0	278.973	0	1	1	0	113.207	0	1	1	0	145.777	0	1	1	1508	148.707	10.1408	0.043	0.678323
GO:0051444	negative regulation of ubiquitin-protein transferase activity	soft	12861	7133.07	1.80301	0.1032	0.556888	12845	4117.25	3.1198	0.0123	0.0548131	11949	5792.16	2.06296	0.068	0.256698	12555	4240.7	2.9606	0.0181	0.0742526	14926	3310.65	4.50848	0.0016	0.0157203	15186	4083.51	3.71886	0.0031	0.020395
GO:0021575	hindbrain morphogenesis	hard	0	1302.79	0	1	1	0	18.66	0	1	1	9923	487.343	20.3614	0.0084	0.322933	0	8.3936	0	1	1	0	110.501	0	1	1	0	57.878	0	1	1
GO:0021575	hindbrain morphogenesis	soft	19681	11226.1	1.75315	0.1419	0.564786	24460	5622.53	4.35035	0.0033	0.020992	7595	7289.26	1.04194	0.406	0.545777	21377	5800.53	3.68535	0.0116	0.0541874	24577	4454.92	5.51682	0.0016	0.0157203	21979	5915.99	3.71519	0.0111	0.0508729
GO:0006633	fatty acid biosynthetic process	hard	1519	767.364	1.9795	0.1504	1	0	21.8921	0	1	1	0	403.271	0	1	1	0	18.2131	0	1	1	0	443.155	0	1	1	0	84.4487	0	1	1
GO:0006633	fatty acid biosynthetic process	soft	18628	9036.93	2.06132	0.0747	0.554667	19045	4582.05	4.15644	0.0023	0.0156953	18628	6971.48	2.67203	0.0499	0.214758	18628	5211.86	3.57416	0.0127	0.057581	18628	3843.09	4.84715	0.0105	0.0623152	18628	4796.24	3.88388	0.0048	0.0282528
GO:1903409	reactive oxygen species biosynthetic process	hard	0	465.248	0	1	1	0	1.48	0	1	1	9923	217.43	45.6377	0.0082	0.322933	0	7.8399	0	1	1	0	76.9812	0	1	1	0	7.642	0	1	1
GO:1903409	reactive oxygen species biosynthetic process	soft	12093	3420.68	3.53526	0.0667	0.526512	18792	2571.31	7.30833	0.0023	0.0156953	8479	4037.43	2.1001	0.221	0.400456	21068	2998.14	7.02703	0.0036	0.0240881	20102	2262.05	8.88663	0.0028	0.0244888	17436	2788.15	6.25361	0.0051	0.0291357
GO:0048368	lateral mesoderm development	hard	0	20.2232	0	1	1	0	0.5136	0	1	1	0	NA	0	1	1	0	1.2516	0	1	1	0	9.2664	0	1	1	0	0.8344	0	1	1
GO:0048368	lateral mesoderm development	soft	4003	482.048	8.30414	0.0109	0.247781	4003	247.492	16.1742	0.0025	0.0168042	0	NA	0	1	1	4003	317.488	12.6083	0.0044	0.027555	4003	252.118	15.8775	0.0028	0.0244888	4003	258.245	15.5008	0.0021	0.0152418
GO:0033146	regulation of intracellular estrogen receptor signaling pathway	hard	0	399.759	0	1	1	0	33.2409	0	1	1	0	221.487	0	1	1	0	0	inf	1	1	0	NA	0	1	1	0	9.8619	0	1	1
GO:0033146	regulation of intracellular estrogen receptor signaling pathway	soft	6512	3765.44	1.72941	0.2437	0.609268	15802	2496.96	6.32848	0.0022	0.0150638	9623	2792.79	3.44566	0.0424	0.196706	356	2826.42	0.125954	0.6183	0.666885	0	NA	0	1	1	356	2886.14	0.123348	0.6461	0.696654
GO:0035196	production of miRNAs involved in gene silencing by miRNA	hard	0	305.965	0	1	1	0	2.338	0	1	1	0	109.072	0	1	1	0	4.4626	0	1	1	0	50.1254	0	1	1	0	14.4378	0	1	1
GO:0035196	production of miRNAs involved in gene silencing by miRNA	soft	21321	3105.45	6.86568	0.0012	0.0683836	14281	1261.38	11.3217	0.0022	0.0150638	11475	2219.66	5.16972	0.0231	0.139696	14281	1588.62	8.98956	0.005	0.0303177	10889	1400.09	7.77735	0.0144	0.0769745	14281	1485.1	9.61617	0.0049	0.0284717
GO:0016192	vesicle-mediated transport	hard	1943	11793	0.164759	0.9411	1	0	399.504	0	1	1	14610	7190.05	2.03197	0.1175	0.622806	937	329.116	2.84702	0.1042	1	9142	3806.04	2.40197	0.124	0.733635	1831	1290.97	1.41832	0.2425	1
GO:0016192	vesicle-mediated transport	soft	155466	164983	0.942316	0.625	0.813772	155282	93925.6	1.65325	0.0027	0.0179688	165922	127422	1.30215	0.0611	0.242175	156722	94961.4	1.65038	0.0032	0.0220371	123086	77183	1.59473	0.0128	0.0712105	162901	95396	1.70763	0.002	0.0147256
GO:0061371	determination of heart left/right asymmetry	hard	1481	887.364	1.66899	0.181	1	0	40.9112	0	1	1	0	525.901	0	1	1	0	14.4771	0	1	1	0	196.82	0	1	1	0	50.9965	0	1	1
GO:0061371	determination of heart left/right asymmetry	soft	19975	12332	1.61977	0.1513	0.565506	16578	7172.84	2.31122	0.062	0.168268	15443	10565.8	1.46161	0.2235	0.401401	22754	7495.8	3.03556	0.0126	0.0573873	21456	6037.93	3.55353	0.01	0.06	28316	7752.18	3.65265	0.002	0.0147256
GO:0003143	embryonic heart tube morphogenesis	hard	1481	887.364	1.66899	0.181	1	0	40.9112	0	1	1	0	525.901	0	1	1	0	14.4771	0	1	1	0	196.82	0	1	1	0	50.9965	0	1	1
GO:0003143	embryonic heart tube morphogenesis	soft	19975	12332	1.61977	0.1513	0.565506	16578	7172.84	2.31122	0.062	0.168268	15443	10565.8	1.46161	0.2235	0.401401	22754	7495.8	3.03556	0.0126	0.0573873	21456	6037.93	3.55353	0.01	0.06	28316	7752.18	3.65265	0.002	0.0147256
GO:0010906	regulation of glucose metabolic process	hard	0	934.053	0	1	1	0	44.4636	0	1	1	0	593.118	0	1	1	0	14.8032	0	1	1	0	328.721	0	1	1	0	82.2159	0	1	1
GO:0010906	regulation of glucose metabolic process	soft	14302	13295.1	1.07574	0.4044	0.69528	19677	6047.89	3.25353	0.0152	0.0644601	17634	9638.16	1.8296	0.111	0.301334	16218	6739.69	2.40634	0.0588	0.156488	18876	5397.15	3.4974	0.01	0.06	26758	6651.16	4.02306	0.002	0.0147256
GO:0051249	regulation of lymphocyte activation	hard	2452	3609.63	0.679293	0.4991	1	0	168.677	0	1	1	0	2689.34	0	1	1	0	217.241	0	1	1	1306	1477.34	0.884021	0.3087	1	1029	529.855	1.94204	0.1165	0.955559
GO:0051249	regulation of lymphocyte activation	soft	71925	56981	1.26226	0.1656	0.573125	51523	34249.8	1.50433	0.0855	0.190825	85948	48252.9	1.7812	0.009	0.0775425	78679	36178.2	2.17476	0.0019	0.0146165	52869	29724.7	1.77862	0.0333	0.130536	71109	35106.2	2.02554	0.0052	0.0295827
GO:0046543	development of secondary female sexual characteristics	hard	0	152.974	0	1	1	0	0	inf	1	1	0	140.252	0	1	1	0	0	inf	1	1	0	NA	0	1	1	0	6.6123	0	1	1
GO:0046543	development of secondary female sexual characteristics	soft	6512	1833.87	3.55096	0.147	0.564786	12715	1375.06	9.24686	0.0021	0.0144774	6868	1637.79	4.19347	0.0591	0.239537	356	1375.29	0.258854	0.3249	0.414581	0	NA	0	1	1	6203	1405.25	4.41416	0.1245	0.237862
GO:0042695	thelarche	hard	0	152.974	0	1	1	0	0	inf	1	1	0	140.252	0	1	1	0	0	inf	1	1	0	NA	0	1	1	0	6.6123	0	1	1
GO:0042695	thelarche	soft	6512	1833.87	3.55096	0.147	0.564786	12715	1375.06	9.24686	0.0021	0.0144774	6868	1637.79	4.19347	0.0591	0.239537	356	1375.29	0.258854	0.3249	0.414581	0	NA	0	1	1	6203	1405.25	4.41416	0.1245	0.237862
GO:1901293	nucleoside phosphate biosynthetic process	hard	529	2388.82	0.221448	0.5314	1	0	137.813	0	1	1	0	1698.28	0	1	1	0	75.4741	0	1	1	0	1112.19	0	1	1	1742	311.8	5.58692	0.0654	0.738901
GO:1901293	nucleoside phosphate biosynthetic process	soft	50864	35986.6	1.41341	0.1141	0.556888	45165	22249.2	2.02996	0.0217	0.0835875	36076	28299.6	1.27479	0.2276	0.405177	50290	22375.5	2.24755	0.0078	0.0416277	29458	17729.3	1.66154	0.0985	0.227934	58659	22652.4	2.58953	0.0019	0.0143787
GO:0044264	cellular polysaccharide metabolic process	hard	0	1483.1	0	1	1	0	41.593	0	1	1	0	982.687	0	1	1	0	30.191	0	1	1	0	582.84	0	1	1	0	191.663	0	1	1
GO:0044264	cellular polysaccharide metabolic process	soft	14249	23094.8	0.616979	0.8183	0.929836	19576	13882.4	1.41013	0.2032	0.310184	51933	18249.1	2.84578	0.0008	0.0141683	10932	14013.2	0.780122	0.6189	0.667353	16862	11631	1.44975	0.2118	0.342573	12891	13980.7	0.922057	0.5176	0.584359
GO:0032479	regulation of type I interferon production	hard	4626	1454.45	3.18058	0.1281	1	0	124.073	0	1	1	0	1012.18	0	1	1	0	115.764	0	1	1	0	651.789	0	1	1	0	223.152	0	1	1
GO:0032479	regulation of type I interferon production	soft	25121	19510.1	1.28759	0.2448	0.61005	18111	12653.4	1.43131	0.2089	0.316965	48670	17099.5	2.84628	0.0008	0.0141683	16093	13331.9	1.20711	0.3291	0.417674	24072	10501.2	2.29232	0.0336	0.131577	9715	13341.8	0.728163	0.6563	0.704857
GO:0007215	glutamate receptor signaling pathway	hard	0	379.228	0	1	1	0	14.5055	0	1	1	0	277.276	0	1	1	0	25.6646	0	1	1	0	234.901	0	1	1	0	89.1076	0	1	1
GO:0007215	glutamate receptor signaling pathway	soft	17697	6170.8	2.86786	0.0178	0.312439	13159	4065.24	3.23696	0.0248	0.0915081	21608	5169.81	4.17965	0.0008	0.0141683	12605	4085.49	3.08531	0.0308	0.10313	14054	3190.14	4.40545	0.0074	0.0496189	13724	4015.42	3.41783	0.0198	0.0766264
GO:0044282	small molecule catabolic process	hard	3025	2820.01	1.07269	0.3496	1	0	57.3249	0	1	1	0	1570.05	0	1	1	0	73.1205	0	1	1	206	781.848	0.263478	0.3031	1	0	251.441	0	1	1
GO:0044282	small molecule catabolic process	soft	34662	36748	0.943235	0.5421	0.766978	44201	20531.3	2.15285	0.0079	0.0398259	47282	27382.1	1.72675	0.0318	0.166577	30690	20408.3	1.5038	0.1196	0.225662	45507	16470	2.76303	0.0014	0.0140441	47846	20299.5	2.357	0.0022	0.0157989
GO:0001775	cell activation	hard	4821	8265.2	0.583289	0.6598	1	0	313.163	0	1	1	5427	5696.9	0.952623	0.4333	1	811	385.832	2.10195	0.1061	1	2593	3112.71	0.833037	0.4201	1	1840	1105.34	1.66464	0.2129	1
GO:0001775	cell activation	soft	135098	120014	1.12568	0.2439	0.609268	96809	69414	1.39466	0.0626	0.169213	114462	95699.8	1.19605	0.175	0.364624	131295	73132.6	1.7953	0.0018	0.0139544	90178	58750.8	1.53492	0.0319	0.127267	112024	71536.1	1.56598	0.0158	0.0654296
GO:0043065	positive regulation of apoptotic process	hard	6906	4209.42	1.64061	0.2377	1	0	143.382	0	1	1	13549	2644.4	5.12365	0.0088	0.322933	0	135.928	0	1	1	1877	1543.76	1.21586	0.3251	1	0	425.352	0	1	1
GO:0043065	positive regulation of apoptotic process	soft	82243	57325.8	1.43466	0.0498	0.473542	64591	32882.5	1.9643	0.004	0.0243686	71481	44234.7	1.61595	0.0214	0.133578	70215	33702.4	2.08338	0.0018	0.0139544	45116	26783.2	1.68449	0.0391	0.145229	58178	33571.8	1.73294	0.0198	0.0766264
GO:2001245	regulation of phosphatidylcholine biosynthetic process	hard	0	NA	0	1	1	0	0	inf	1	1	0	NA	0	1	1	0	0	inf	1	1	0	NA	0	1	1	0	NA	0	1	1
GO:2001245	regulation of phosphatidylcholine biosynthetic process	soft	0	NA	0	1	1	2536	5.6183	451.382	0.002	0.0138591	0	NA	0	1	1	2536	147.654	17.1753	0.0469	0.136017	0	NA	0	1	1	0	NA	0	1	1
GO:0090004	positive regulation of establishment of protein localization to plasma membrane	hard	0	NA	0	1	1	0	0	inf	1	1	0	NA	0	1	1	0	0	inf	1	1	0	NA	0	1	1	0	NA	0	1	1
GO:0090004	positive regulation of establishment of protein localization to plasma membrane	soft	0	NA	0	1	1	2536	5.6183	451.382	0.002	0.0138591	0	NA	0	1	1	2536	147.654	17.1753	0.0469	0.136017	0	NA	0	1	1	0	NA	0	1	1
GO:0071073	positive regulation of phospholipid biosynthetic process	hard	0	NA	0	1	1	0	0	inf	1	1	0	NA	0	1	1	0	0	inf	1	1	0	NA	0	1	1	0	NA	0	1	1
GO:0071073	positive regulation of phospholipid biosynthetic process	soft	0	NA	0	1	1	2536	5.6183	451.382	0.002	0.0138591	0	NA	0	1	1	2536	147.654	17.1753	0.0469	0.136017	0	NA	0	1	1	0	NA	0	1	1
GO:0071071	regulation of phospholipid biosynthetic process	hard	0	NA	0	1	1	0	0	inf	1	1	0	NA	0	1	1	0	0	inf	1	1	0	NA	0	1	1	0	NA	0	1	1
GO:0071071	regulation of phospholipid biosynthetic process	soft	0	NA	0	1	1	2536	5.6183	451.382	0.002	0.0138591	0	NA	0	1	1	2536	147.654	17.1753	0.0469	0.136017	0	NA	0	1	1	0	NA	0	1	1
GO:0043241	protein complex disassembly	hard	2686	855.936	3.13809	0.1273	1	0	21.6665	0	1	1	0	602.803	0	1	1	0	126.092	0	1	1	206	351.909	0.585379	0.1897	0.970594	0	230.289	0	1	1
GO:0043241	protein complex disassembly	soft	18818	12451.5	1.5113	0.143	0.564786	17666	8496.67	2.07917	0.0578	0.160542	19946	10424.3	1.91342	0.0597	0.24047	20574	8283.14	2.48384	0.0221	0.0841185	24089	6583.63	3.65892	0.0017	0.0164076	26298	7999.22	3.28757	0.0018	0.0136726
GO:0030855	epithelial cell differentiation	hard	1728	6614.29	0.261252	0.7796	1	0	332.006	0	1	1	5710	4150.74	1.37566	0.2934	1	0	185.614	0	1	1	9378	2310.88	4.05819	0.0593	0.463933	0	777.686	0	1	1
GO:0030855	epithelial cell differentiation	soft	84210	91312.5	0.922218	0.6192	0.811835	106664	53878.4	1.97972	0.0019	0.0133729	132456	73984.7	1.79031	0.0019	0.0262529	110460	55956.7	1.97403	0.0023	0.0169145	64877	44453	1.45945	0.0832	0.21045	84013	56253.9	1.49346	0.0515	0.150264
GO:2001251	negative regulation of chromosome organization	hard	0	1155.3	0	1	1	0	65.0734	0	1	1	0	506.047	0	1	1	2330	73.3538	31.7639	0.013	1	10980	253.818	43.2593	0.0001	0.01274	2330	109.722	21.2355	0.0167	0.599436
GO:2001251	negative regulation of chromosome organization	soft	24720	15981.4	1.5468	0.1455	0.564786	26460	7487.33	3.53397	0.0019	0.0133729	15516	10302.5	1.50604	0.1887	0.373729	24042	7821.24	3.07394	0.006	0.0346014	9145	6347.22	1.44079	0.2485	0.371882	18701	7623.44	2.45309	0.0318	0.108184
GO:0071451	cellular response to superoxide	hard	341	83.7429	4.07199	0.0461	1	0	7.8184	0	1	1	0	88.7678	0	1	1	0	7.8399	0	1	1	0	105.353	0	1	1	0	27.2332	0	1	1
GO:0071451	cellular response to superoxide	soft	966	1448.68	0.666815	0.4573	0.729475	7616	957.404	7.95485	0.0019	0.0133729	7616	2130.72	3.57439	0.0862	0.287914	11219	1381.69	8.11976	0.009	0.0461869	10253	1023.71	10.0155	0.0122	0.0686722	6309	1044.47	6.04036	0.0172	0.069602
GO:0071450	cellular response to oxygen radical	hard	341	83.7429	4.07199	0.0461	1	0	7.8184	0	1	1	0	88.7678	0	1	1	0	7.8399	0	1	1	0	105.353	0	1	1	0	27.2332	0	1	1
GO:0071450	cellular response to oxygen radical	soft	966	1448.68	0.666815	0.4573	0.729475	7616	957.404	7.95485	0.0019	0.0133729	7616	2130.72	3.57439	0.0862	0.287914	11219	1381.69	8.11976	0.009	0.0461869	10253	1023.71	10.0155	0.0122	0.0686722	6309	1044.47	6.04036	0.0172	0.069602
GO:0000303	response to superoxide	hard	341	83.7429	4.07199	0.0461	1	0	7.8184	0	1	1	0	88.7678	0	1	1	0	7.8399	0	1	1	0	105.353	0	1	1	0	27.2332	0	1	1
GO:0000303	response to superoxide	soft	966	1448.68	0.666815	0.4573	0.729475	7616	957.404	7.95485	0.0019	0.0133729	7616	2130.72	3.57439	0.0862	0.287914	11219	1381.69	8.11976	0.009	0.0461869	10253	1023.71	10.0155	0.0122	0.0686722	6309	1044.47	6.04036	0.0172	0.069602
GO:0007386	compartment pattern specification	hard	0	11.02	0	1	1	0	0.3054	0	1	1	0	5.9728	0	1	1	0	0	inf	1	1	0	NA	0	1	1	0	2.7387	0	1	1
GO:0007386	compartment pattern specification	soft	1182	147.585	8.00894	0.0552	0.490667	1182	6.2735	188.412	0.0019	0.0133729	613	136.13	4.50304	0.0855	0.287914	1182	107.759	10.9689	0.0405	0.123628	0	NA	0	1	1	1182	42.3024	27.9417	0.0156	0.0647329
GO:0021517	ventral spinal cord development	hard	0	825.462	0	1	1	0	12.1879	0	1	1	0	376.125	0	1	1	0	17.8698	0	1	1	0	243.229	0	1	1	0	111.123	0	1	1
GO:0021517	ventral spinal cord development	soft	19768	11739.8	1.68384	0.1397	0.562587	21860	6123.4	3.56991	0.0101	0.0475301	18626	7786.13	2.3922	0.058	0.238136	27418	5971.59	4.59141	0.0017	0.01336	19768	5083.47	3.88868	0.0134	0.0736904	19768	6072.69	3.25523	0.022	0.0825557
GO:0030030	cell projection organization	hard	14099	16000.6	0.881157	0.5252	1	1604	624.343	2.5691	0.113	1	7637	9794.51	0.779722	0.5514	1	851	335.549	2.53614	0.0948	1	9330	5521.14	1.68987	0.1989	1	851	1710.58	0.497492	0.3755	1
GO:0030030	cell projection organization	soft	197214	227657	0.866278	0.8225	0.931555	194727	126165	1.54343	0.0061	0.0325845	239616	174223	1.37534	0.0162	0.113859	192608	131072	1.46948	0.0118	0.0548659	184592	105531	1.74918	0.0013	0.0131793	185218	129866	1.42622	0.0199	0.0768675
GO:0043623	cellular protein complex assembly	hard	6375	2410.58	2.64459	0.1176	1	0	64.7139	0	1	1	0	1518.21	0	1	1	0	67.5958	0	1	1	206	1101.93	0.186944	0.3649	1	0	227.605	0	1	1
GO:0043623	cellular protein complex assembly	soft	51330	35996.5	1.42597	0.0971	0.556888	50743	21013	2.41484	0.0029	0.018864	50928	27823	1.83043	0.0229	0.139241	50217	21748.5	2.30899	0.0054	0.0319693	48667	17343.2	2.80612	0.0013	0.0131793	46092	21992.2	2.09584	0.0132	0.0577093
GO:1901699	cellular response to nitrogen compound	hard	5585	8197.79	0.681282	0.5872	1	0	340.052	0	1	1	13538	5410.2	2.50231	0.0802	0.515011	0	103.375	0	1	1	852	2723.65	0.312816	0.5132	1	852	740.466	1.15063	0.1723	1
GO:1901699	cellular response to nitrogen compound	soft	118158	102590	1.15175	0.2313	0.604382	85794	59751.1	1.43586	0.0697	0.177071	137853	80831.7	1.70543	0.0044	0.0475477	92509	63978.6	1.44594	0.0603	0.157653	82069	50637.7	1.62071	0.0307	0.124164	121146	63149.9	1.91839	0.0017	0.0130099
GO:0001841	neural tube formation	hard	1481	1908.45	0.776023	0.3322	1	0	74.6282	0	1	1	6163	1401.24	4.39826	0.0698	0.475466	0	61.2941	0	1	1	0	580.856	0	1	1	0	153.646	0	1	1
GO:0001841	neural tube formation	soft	36114	25290.2	1.42799	0.1691	0.57406	48654	16293.3	2.98614	0.003	0.0193894	39540	20807.1	1.90032	0.0563	0.233737	48496	16301	2.97502	0.0036	0.0240881	38201	13493.7	2.83102	0.011	0.0637967	52909	17454.4	3.03128	0.0017	0.0130099
GO:0043647	inositol phosphate metabolic process	hard	759	293.329	2.58754	0.064	1	0	7.6166	0	1	1	0	183.942	0	1	1	0	17.1502	0	1	1	206	204.456	1.00755	0.0679	0.5027	0	59.2587	0	1	1
GO:0043647	inositol phosphate metabolic process	soft	7038	5436.9	1.29449	0.3323	0.662688	16602	4298.06	3.86268	0.0205	0.0801906	8936	4660.13	1.91754	0.2047	0.384112	16089	3750.35	4.29	0.0196	0.0775114	16943	3014.46	5.62057	0.0073	0.0492943	21318	3596.27	5.92781	0.0017	0.0130099
GO:0046174	polyol catabolic process	hard	522	215.538	2.42185	0.0676	1	0	7.4146	0	1	1	0	205.778	0	1	1	0	14.7009	0	1	1	206	184.747	1.11504	0.0524	0.439195	0	66.0963	0	1	1
GO:0046174	polyol catabolic process	soft	7038	4177.04	1.68493	0.2579	0.619307	16089	3675.64	4.37719	0.0215	0.0833745	8699	4006.12	2.17143	0.1869	0.373729	16089	3155.15	5.09928	0.0154	0.065803	16943	2551.65	6.64003	0.0039	0.0319867	21318	3092.34	6.89382	0.0017	0.0130099
GO:0097193	intrinsic apoptotic signaling pathway	hard	4626	2186.48	2.11573	0.1705	1	0	85.3589	0	1	1	0	1494.2	0	1	1	0	38.4998	0	1	1	0	778.515	0	1	1	0	195.397	0	1	1
GO:0097193	intrinsic apoptotic signaling pathway	soft	52334	27591.8	1.89673	0.0416	0.441469	38941	18212.2	2.13818	0.0363	0.11912	72981	25189	2.89733	0.0007	0.0129631	38192	18760.8	2.03573	0.0506	0.1425	35384	15048.4	2.35135	0.0361	0.138528	21791	18926.1	1.15137	0.3487	0.441038
GO:2000345	regulation of hepatocyte proliferation	hard	0	59.5648	0	1	1	0	0	inf	1	1	0	94.0923	0	1	1	0	2.3439	0	1	1	0	NA	0	1	1	0	2.447	0	1	1
GO:2000345	regulation of hepatocyte proliferation	soft	6512	1307.02	4.98234	0.1338	0.5587	6868	1093.34	6.28166	0.0345	0.115276	11733	1274.89	9.20313	0.0007	0.0129631	356	1099.11	0.323897	0.2946	0.387901	0	NA	0	1	1	356	1067.46	0.333503	0.3018	0.40415
GO:0006694	steroid biosynthetic process	hard	237	1248.46	0.189833	0.3887	1	0	50.8389	0	1	1	0	660.255	0	1	1	0	26.9388	0	1	1	0	503.899	0	1	1	0	90.6971	0	1	1
GO:0006694	steroid biosynthetic process	soft	23853	15731.2	1.51628	0.1444	0.564786	31314	9099.22	3.4414	0.0018	0.0129401	20397	10915.9	1.86855	0.0856	0.287914	17873	9363.02	1.90889	0.0932	0.197853	9661	7455.91	1.29575	0.2995	0.4173	17471	9523.52	1.83451	0.106	0.221958
GO:0050688	regulation of defense response to virus	hard	0	825.809	0	1	1	0	34.3384	0	1	1	870	562.221	1.54744	0.1416	0.692939	0	20.0942	0	1	1	0	358.684	0	1	1	0	136.952	0	1	1
GO:0050688	regulation of defense response to virus	soft	32027	12208.3	2.62338	0.0097	0.24019	29743	7864.84	3.78177	0.0018	0.0129401	27722	10383.4	2.66985	0.014	0.10243	28768	7576.23	3.79714	0.0022	0.0165124	17291	6240.43	2.7708	0.036	0.138283	19576	7555.59	2.59093	0.0379	0.121728
GO:0071333	cellular response to glucose stimulus	hard	0	22.7667	0	1	1	0	0	inf	1	1	0	0	inf	1	1	0	0	inf	1	1	0	4.2427	0	1	1	0	0	inf	1	1
GO:0071333	cellular response to glucose stimulus	soft	6061	367.462	16.4942	0.0141	0.288946	6061	227.448	26.6478	0.0018	0.0129401	869	444.104	1.95675	0.1356	0.328232	869	242.184	3.58819	0.0777	0.183189	869	254.914	3.40899	0.0811	0.208169	869	228.237	3.80745	0.0714	0.182482
GO:0030073	insulin secretion	hard	0	22.7667	0	1	1	0	0	inf	1	1	0	0	inf	1	1	0	0	inf	1	1	0	4.2427	0	1	1	0	0	inf	1	1
GO:0030073	insulin secretion	soft	6061	367.462	16.4942	0.0141	0.288946	6061	227.448	26.6478	0.0018	0.0129401	869	444.104	1.95675	0.1356	0.328232	869	242.184	3.58819	0.0777	0.183189	869	254.914	3.40899	0.0811	0.208169	869	228.237	3.80745	0.0714	0.182482
GO:0044802	single-organism membrane organization	hard	7412	6997.57	1.05923	0.3945	1	1604	252.856	6.34354	0.0503	1	3874	3676.58	1.0537	0.3697	1	1788	420.893	4.24811	0.0955	1	15886	2011.65	7.89701	0.0028	0.0786882	2553	863.168	2.95771	0.1294	0.994016
GO:0044802	single-organism membrane organization	soft	69012	90754.1	0.760429	0.8683	0.960272	80897	49306.2	1.64071	0.0198	0.0779818	100942	69029.6	1.4623	0.0366	0.180493	100004	51284.2	1.95	0.0016	0.0126986	72906	42202.2	1.72754	0.0192	0.0920733	82059	50753.3	1.61682	0.0262	0.0942414
GO:0072028	nephron morphogenesis	hard	0	829.799	0	1	1	0	49.0226	0	1	1	2158	560.853	3.84771	0.1144	0.611992	0	17.8469	0	1	1	0	301.217	0	1	1	0	71.509	0	1	1
GO:0072028	nephron morphogenesis	soft	7976	14750.5	0.540726	0.8136	0.927281	14848	7261.97	2.04462	0.0843	0.190253	5018	10720.8	0.468063	0.8174	0.859782	28910	8120.96	3.55992	0.0016	0.0126986	8212	6684.77	1.22846	0.3302	0.437292	9833	7817.55	1.25781	0.3166	0.414047
GO:0022900	electron transport chain	hard	0	668.794	0	1	1	503	36.5183	13.7739	0.0208	1	0	533.062	0	1	1	0	109.608	0	1	1	0	355.644	0	1	1	503	168.43	2.98641	0.0649	0.738901
GO:0022900	electron transport chain	soft	21420	11616.1	1.844	0.0654	0.522585	19730	6724.93	2.93386	0.0103	0.0480786	28226	10353.8	2.72614	0.0119	0.0926871	27673	7219.99	3.83283	0.0016	0.0126986	21684	6317.33	3.43246	0.0073	0.0492943	21519	6755.57	3.18537	0.0051	0.0291357
GO:0044728	DNA methylation or demethylation	hard	0	484.994	0	1	1	0	18.6181	0	1	1	0	302.915	0	1	1	0	4.5159	0	1	1	4510	136.906	32.9424	0.0059	0.1239	0	72.0647	0	1	1
GO:0044728	DNA methylation or demethylation	soft	19653	8561.48	2.29552	0.0854	0.556888	27457	4529.93	6.06124	0.0041	0.0247906	27457	5938.07	4.62389	0.0077	0.0707101	27457	4055.49	6.77032	0.0016	0.0126986	19971	3937.47	5.07204	0.0199	0.0940146	26979	4788.59	5.63401	0.003	0.0198653
GO:0046112	nucleobase biosynthetic process	hard	0	109.238	0	1	1	0	0	inf	1	1	0	71.9741	0	1	1	0	0	inf	1	1	0	19.6023	0	1	1	2027	31.3986	64.557	0.0108	0.587856
GO:0046112	nucleobase biosynthetic process	soft	2389	1740.87	1.3723	0.2703	0.619307	10416	1500.39	6.94222	0.0166	0.0688763	2027	1795.68	1.12882	0.332	0.49093	13336	1186.93	11.2357	0.0016	0.0126986	2027	792.48	2.55779	0.1776	0.3108	11309	1125.56	10.0474	0.0055	0.0307743
GO:0006468	protein phosphorylation	hard	7971	5478.06	1.45508	0.2686	1	0	219.206	0	1	1	11977	3651.41	3.28011	0.0637	0.465291	0	168.205	0	1	1	0	1944.53	0	1	1	0	735.735	0	1	1
GO:0006468	protein phosphorylation	soft	65536	70838.2	0.92515	0.5878	0.790064	94044	45245.8	2.07851	0.0017	0.0124205	100971	58277.9	1.73258	0.0097	0.0824592	83741	46282.2	1.80936	0.012	0.0554101	49888	36079.4	1.38273	0.1497	0.283763	85631	47139.3	1.81655	0.0106	0.0489665
GO:0060602	branch elongation of an epithelium	hard	0	328.204	0	1	1	0	6.2072	0	1	1	0	245.949	0	1	1	0	0.5574	0	1	1	0	213.685	0	1	1	0	39.2222	0	1	1
GO:0060602	branch elongation of an epithelium	soft	10968	4717.03	2.32519	0.1104	0.556888	17018	2637.88	6.4514	0.0017	0.0124205	11232	3845.63	2.92072	0.0599	0.240624	4659	3038.78	1.53318	0.2834	0.380398	4003	2093.27	1.91232	0.2591	0.382053	10206	2888.69	3.53309	0.0556	0.157714
GO:0014020	primary neural tube formation	hard	1481	1880.15	0.787704	0.3282	1	0	71.2986	0	1	1	6163	1356.7	4.54263	0.0684	0.471823	0	61.2941	0	1	1	0	559.63	0	1	1	0	146.154	0	1	1
GO:0014020	primary neural tube formation	soft	36114	24817.4	1.45519	0.1599	0.570414	48654	15993.6	3.04209	0.0027	0.0179688	39540	20374.6	1.94065	0.0525	0.223363	48496	15945.2	3.04142	0.0033	0.0225706	38201	13245.2	2.88413	0.0103	0.0614144	52909	17077.7	3.09813	0.0016	0.0124076
GO:2000779	regulation of double-strand break repair	hard	0	544.778	0	1	1	0	0	inf	1	1	0	255.177	0	1	1	0	0	inf	1	1	8650	7.0226	1231.74	0.0006	0.0395379	0	14.1256	0	1	1
GO:2000779	regulation of double-strand break repair	soft	23434	5879.19	3.98592	0.0035	0.132364	12719	2157.01	5.89659	0.0045	0.0262262	13471	3270.96	4.11837	0.0184	0.123302	10920	2113.53	5.1667	0.0132	0.0593112	5799	1648.72	3.51727	0.0934	0.22069	14449	2268.01	6.3708	0.0016	0.0124076
GO:0045595	regulation of cell differentiation	hard	6865	20109.9	0.341374	0.9332	1	1969	915.255	2.15131	0.1572	1	24651	14063	1.7529	0.1145	0.611992	851	768.471	1.10739	0.2049	1	14430	7840.71	1.84039	0.1578	0.851729	2103	2614.9	0.804238	0.4106	1
GO:0045595	regulation of cell differentiation	soft	302475	286008	1.05757	0.3211	0.657378	248169	173654	1.4291	0.0069	0.0354042	301278	231278	1.30267	0.0178	0.120915	272672	178877	1.52435	0.0015	0.0120966	207243	141821	1.4613	0.007	0.0479462	263065	179880	1.46245	0.0031	0.020395
GO:0007005	mitochondrion organization	hard	5053	2194.65	2.30242	0.1577	1	0	100.857	0	1	1	0	1679.46	0	1	1	0	140.118	0	1	1	0	976.817	0	1	1	0	266.505	0	1	1
GO:0007005	mitochondrion organization	soft	35779	32737.6	1.0929	0.373	0.682906	31804	18154.5	1.75185	0.064	0.170709	36637	27939.5	1.3113	0.2038	0.384112	53852	20048	2.68615	0.0015	0.0120966	25819	16395.5	1.57476	0.1332	0.268002	32096	19380.8	1.65608	0.0764	0.188527
GO:0009127	purine nucleoside monophosphate biosynthetic process	hard	0	458.113	0	1	1	0	8.4456	0	1	1	0	327.948	0	1	1	0	7.178	0	1	1	0	237.373	0	1	1	1742	63.2827	27.5273	0.0145	0.587856
GO:0009127	purine nucleoside monophosphate biosynthetic process	soft	9651	8439.3	1.14358	0.3685	0.679387	18096	4933.64	3.66788	0.011	0.0504699	16754	5768.48	2.9044	0.0305	0.163215	22640	4535.16	4.99211	0.0015	0.0120966	4189	3557.89	1.17738	0.3265	0.434936	20119	4750.18	4.23542	0.0041	0.0253009
GO:1902750	negative regulation of cell cycle G2/M phase transition	hard	0	92.964	0	1	1	0	5.805	0	1	1	0	38.8634	0	1	1	0	0	inf	1	1	0	38.1774	0	1	1	0	18.2311	0	1	1
GO:1902750	negative regulation of cell cycle G2/M phase transition	soft	7177	1194.49	6.00843	0.1265	0.557598	7177	1071.77	6.69641	0.1124	0.215848	7177	1042.6	6.88373	0.1079	0.299849	9974	886.858	11.2464	0.0015	0.0120966	7177	774.535	9.26621	0.0811	0.208169	7177	1002.16	7.16156	0.1025	0.217081
GO:0050732	negative regulation of peptidyl-tyrosine phosphorylation	hard	0	282.694	0	1	1	0	NA	0	1	1	0	132.129	0	1	1	0	11.2749	0	1	1	0	NA	0	1	1	0	20.2147	0	1	1
GO:0050732	negative regulation of peptidyl-tyrosine phosphorylation	soft	3104	3427.91	0.905509	0.4643	0.731901	0	NA	0	1	1	503	2581.22	0.194869	0.6685	0.74532	3104	1893.89	1.63896	0.2809	0.378309	0	NA	0	1	1	12263	1952.11	6.28194	0.0015	0.0117663
GO:0035108	limb morphogenesis	hard	0	2676.9	0	1	1	0	109.324	0	1	1	0	1872.87	0	1	1	0	45.8827	0	1	1	0	874.218	0	1	1	0	231.344	0	1	1
GO:0035108	limb morphogenesis	soft	51406	34453.4	1.49204	0.0937	0.556888	56199	20136.5	2.7909	0.0016	0.0117537	41519	27585.4	1.50511	0.1149	0.306514	54192	21137.9	2.56374	0.0034	0.0230969	38086	16719	2.27801	0.0172	0.0859826	46447	21537	2.15662	0.0141	0.0600981
GO:0034614	cellular response to reactive oxygen species	hard	341	471.971	0.722502	0.1589	1	0	23.1772	0	1	1	0	405.537	0	1	1	0	18.7889	0	1	1	0	282.749	0	1	1	0	87.1066	0	1	1
GO:0034614	cellular response to reactive oxygen species	soft	13342	7709.96	1.73049	0.1352	0.560606	19895	4747.06	4.19102	0.0016	0.0117537	22853	7869.29	2.90407	0.0196	0.127329	23595	5300.88	4.45114	0.0025	0.0180216	25422	4229.49	6.01065	0.0016	0.0157203	18717	4978.8	3.75934	0.0045	0.0268748
GO:1903046	meiotic cell cycle process	hard	1257	1628.09	0.77207	0.3373	1	0	55.9039	0	1	1	0	916.094	0	1	1	0	108.358	0	1	1	0	411.975	0	1	1	2434	179.557	13.5556	0.0382	0.675145
GO:1903046	meiotic cell cycle process	soft	20810	20888.1	0.996259	0.4727	0.735213	27724	10196.9	2.71886	0.0127	0.0561613	40542	12665.8	3.20089	0.0006	0.0116426	19490	11040.6	1.76531	0.1079	0.213221	9047	8557.7	1.05718	0.4078	0.4978	23139	11106.1	2.08346	0.0479	0.142616
GO:0002244	hematopoietic progenitor cell differentiation	hard	4821	765.357	6.29902	0.0582	1	0	32.9808	0	1	1	0	610.085	0	1	1	0	58.9234	0	1	1	0	433.793	0	1	1	0	119.905	0	1	1
GO:0002244	hematopoietic progenitor cell differentiation	soft	28009	11443.2	2.44765	0.0212	0.3379	18815	7462.77	2.52118	0.0499	0.147003	38871	10672.2	3.64227	0.0006	0.0116426	18524	7689.4	2.40903	0.0564	0.152737	16768	6173.67	2.71605	0.0439	0.153859	17996	7255.89	2.48019	0.0477	0.142228
GO:0006405	RNA export from nucleus	hard	0	523.622	0	1	1	0	7.4177	0	1	1	3555	303.705	11.7054	0.0258	0.346823	0	25.9177	0	1	1	0	220.393	0	1	1	990	40.7566	24.2905	0.0127	0.587856
GO:0006405	RNA export from nucleus	soft	21711	7690.05	2.82326	0.0109	0.247781	15885	3894.04	4.07931	0.0043	0.025578	24690	5801.43	4.25585	0.0006	0.0116426	16585	4186.57	3.96148	0.0043	0.0269709	12830	3628.54	3.53586	0.0181	0.0884632	17244	4257.3	4.05045	0.0028	0.0189093
GO:0051028	mRNA transport	hard	0	508.323	0	1	1	0	7.4177	0	1	1	3555	293.149	12.1269	0.0255	0.344868	0	25.9177	0	1	1	0	220.393	0	1	1	990	39.0962	25.3222	0.0113	0.587856
GO:0051028	mRNA transport	soft	21711	7553.89	2.87415	0.0104	0.247781	15885	3793.94	4.18694	0.004	0.0243686	24690	5662.08	4.36059	0.0006	0.0116426	16585	4104.74	4.04045	0.0041	0.0261253	12830	3550.5	3.61358	0.0176	0.0869085	17244	4164.08	4.14113	0.0027	0.0186035
GO:0044765	single-organism transport	hard	18477	37350.7	0.49469	0.9301	1	503	1527.23	0.329354	0.3939	1	43292	24356.7	1.77741	0.0651	0.46786	1748	1101.34	1.58716	0.2631	1	28396	12638.2	2.24685	0.0484	0.421289	3431	4072.62	0.842456	0.4244	1
GO:0044765	single-organism transport	soft	417037	511268	0.815691	0.9778	1	403194	304778	1.32291	0.008	0.0400795	460004	408483	1.12613	0.1214	0.314092	431600	312149	1.38267	0.0014	0.0114514	306117	251043	1.21938	0.0637	0.185142	413685	315928	1.30943	0.0084	0.041582
GO:0009267	cellular response to starvation	hard	3141	673.278	4.66523	0.091	1	0	36.8701	0	1	1	0	436.493	0	1	1	0	24.0479	0	1	1	0	313.444	0	1	1	0	91.7124	0	1	1
GO:0009267	cellular response to starvation	soft	26639	11478	2.32088	0.0294	0.389503	26659	7057.75	3.77727	0.0042	0.0251315	25734	9284.38	2.77175	0.0195	0.127049	29526	7093.69	4.16229	0.0014	0.0114514	22212	5946.11	3.73555	0.01	0.06	27603	7351.65	3.75467	0.0034	0.0220137
GO:0009168	purine ribonucleoside monophosphate biosynthetic process	hard	0	458.113	0	1	1	0	8.4456	0	1	1	0	323.331	0	1	1	0	7.178	0	1	1	0	237.373	0	1	1	1742	63.2827	27.5273	0.0145	0.587856
GO:0009168	purine ribonucleoside monophosphate biosynthetic process	soft	9651	8284.79	1.16491	0.3596	0.674757	18096	4823.91	3.75131	0.0109	0.0501251	16754	5635.82	2.97277	0.0288	0.157711	22640	4460.06	5.07617	0.0014	0.0114514	4189	3483.56	1.20251	0.3211	0.431655	20119	4627.68	4.34754	0.004	0.0248341
GO:0045995	regulation of embryonic development	hard	0	1445.64	0	1	1	0	45.8495	0	1	1	6163	964.887	6.38728	0.0437	0.411898	0	17.1728	0	1	1	0	316.528	0	1	1	0	113.288	0	1	1
GO:0045995	regulation of embryonic development	soft	23987	18473.2	1.29847	0.2468	0.611736	27611	10885.1	2.53658	0.0177	0.0721781	32844	14643.8	2.24286	0.0173	0.118922	19830	10608.3	1.8693	0.0877	0.192498	34636	9008.04	3.84501	0.0011	0.0113321	22052	11818.3	1.86592	0.082	0.196069
GO:0051352	negative regulation of ligase activity	hard	463	507.625	0.91209	0.2363	1	0	23.0318	0	1	1	0	288.731	0	1	1	0	113.207	0	1	1	0	160.928	0	1	1	1508	158.208	9.53173	0.0432	0.678323
GO:0051352	negative regulation of ligase activity	soft	14145	7584.11	1.86508	0.0834	0.556888	14129	4387.22	3.22049	0.0083	0.041224	11949	6291.36	1.89927	0.0877	0.287914	13839	4564.21	3.03207	0.0112	0.0532498	16210	3553.06	4.56226	0.0011	0.0113321	16470	4432.62	3.71564	0.0028	0.0189093
GO:0000187	activation of MAPK activity	hard	2483	823.476	3.01527	0.1535	1	0	59.2048	0	1	1	0	699.341	0	1	1	0	14.8463	0	1	1	0	483.763	0	1	1	0	106.438	0	1	1
GO:0000187	activation of MAPK activity	soft	24991	11049.1	2.26181	0.0361	0.413721	26284	7609.18	3.45425	0.0048	0.0275761	28433	9562.87	2.97327	0.0065	0.0627911	22707	8232.32	2.75827	0.0217	0.082832	28050	6012.16	4.66554	0.0011	0.0113321	29534	8313.37	3.55259	0.0023	0.0164303
GO:0048753	pigment granule organization	hard	0	179.098	0	1	1	0	11.7889	0	1	1	0	127.35	0	1	1	0	36.2749	0	1	1	0	NA	0	1	1	0	72.0656	0	1	1
GO:0048753	pigment granule organization	soft	2345	2786.49	0.84156	0.5006	0.749668	9189	1819.23	5.05104	0.0015	0.0111614	19968	3133.45	6.37252	0.001	0.016348	2345	1964.62	1.19362	0.378	0.459377	0	NA	0	1	1	8455	1693.08	4.99385	0.0036	0.0229444
GO:0018196	peptidyl-asparagine modification	hard	0	1501.76	0	1	1	0	84.3114	0	1	1	368	765.284	0.480867	0.214	0.920091	0	25.2345	0	1	1	2090	347.668	6.01148	0.0506	0.429763	0	140.625	0	1	1
GO:0018196	peptidyl-asparagine modification	soft	40113	20624.4	1.94493	0.0399	0.433333	27109	11870.2	2.28378	0.0461	0.138437	20737	16505.9	1.25634	0.2983	0.460821	33331	11692.5	2.85062	0.0113	0.0533456	22259	9739.47	2.28544	0.0618	0.182676	44560	12335.4	3.61236	0.0014	0.0111535
GO:0006662	glycerol ether metabolic process	hard	0	121.237	0	1	1	0	0	inf	1	1	0	66.3074	0	1	1	0	0.8232	0	1	1	0	12.4586	0	1	1	0	1.0258	0	1	1
GO:0006662	glycerol ether metabolic process	soft	3358	1733.17	1.93749	0.2112	0.588968	3408	595.56	5.72234	0.0794	0.183738	3691	925.72	3.98717	0.0615	0.243544	5314	609.526	8.71825	0.0017	0.01336	283	559.701	0.505627	0.4318	0.516293	5314	640.708	8.29394	0.0014	0.0111535
GO:0048565	digestive tract development	hard	1481	2442.48	0.606352	0.4106	1	0	119.813	0	1	1	0	1305.19	0	1	1	0	45.4017	0	1	1	0	665.359	0	1	1	0	262.956	0	1	1
GO:0048565	digestive tract development	soft	35860	28945.8	1.23887	0.2614	0.619307	35247	17293.5	2.03816	0.0437	0.133719	43408	24860	1.7461	0.0631	0.247253	54960	18090.7	3.03803	0.0013	0.0107653	36168	14429.9	2.50646	0.0183	0.0893264	35072	18350.5	1.91123	0.0563	0.158816
GO:0002831	regulation of response to biotic stimulus	hard	0	1145	0	1	1	0	50.0677	0	1	1	870	807.36	1.07759	0.2013	0.885125	0	24.8292	0	1	1	0	583.982	0	1	1	0	186.381	0	1	1
GO:0002831	regulation of response to biotic stimulus	soft	43882	17895.4	2.45214	0.0041	0.136448	34463	11881.1	2.90066	0.0045	0.0262262	39832	15126	2.63335	0.0034	0.0404645	36214	11572.9	3.1292	0.0013	0.0107653	22011	9196.99	2.39328	0.0352	0.135893	31431	11517.5	2.72899	0.0081	0.0403911
GO:0072088	nephron epithelium morphogenesis	hard	0	816.484	0	1	1	0	49.0226	0	1	1	2158	538.808	4.00514	0.1087	0.595249	0	17.8469	0	1	1	0	294.849	0	1	1	0	69.7256	0	1	1
GO:0072088	nephron epithelium morphogenesis	soft	7976	14306.6	0.557504	0.7974	0.921563	14848	7100.11	2.09123	0.0791	0.183738	5018	10314	0.486521	0.7984	0.845777	28910	7807.81	3.7027	0.0013	0.0107653	8212	6425.3	1.27807	0.3118	0.424682	9833	7609.05	1.29228	0.3013	0.403746
GO:0048066	developmental pigmentation	hard	0	701.822	0	1	1	0	31.1617	0	1	1	0	314.135	0	1	1	0	40.5989	0	1	1	0	154.822	0	1	1	0	98.7646	0	1	1
GO:0048066	developmental pigmentation	soft	3755	8352.47	0.449568	0.7487	0.890257	8293	4558.02	1.81943	0.1665	0.273856	15577	8070.25	1.93018	0.1109	0.301246	25056	5282.73	4.743	0.0013	0.0107653	11021	4454.09	2.47436	0.0822	0.209725	8031	4561.27	1.76069	0.1759	0.292378
GO:0050931	pigment cell differentiation	hard	0	677.116	0	1	1	0	26.2009	0	1	1	0	292.727	0	1	1	0	40.5989	0	1	1	0	151.022	0	1	1	0	90.3358	0	1	1
GO:0050931	pigment cell differentiation	soft	3755	7893.91	0.475683	0.716	0.870503	8293	4309.09	1.92453	0.1521	0.258936	13929	7695.91	1.80992	0.1427	0.334841	25056	5024.23	4.98703	0.0013	0.0107653	11021	4255.41	2.58988	0.0763	0.20336	8031	4301.45	1.86705	0.1602	0.279733
GO:0051240	positive regulation of multicellular organismal process	hard	10792	16864.7	0.639915	0.7268	1	1969	758.284	2.59665	0.1398	1	16126	11420.5	1.41203	0.2374	0.990202	0	604.067	0	1	1	6785	6381.44	1.06324	0.394	1	1029	2224.41	0.462594	0.4541	1
GO:0051240	positive regulation of multicellular organismal process	soft	242091	244456	0.990325	0.5189	0.75797	183060	146081	1.25314	0.0696	0.177071	284555	197145	1.44338	0.0021	0.0280608	189113	150506	1.25651	0.066	0.167635	200336	121250	1.65226	0.001	0.0105	191985	151846	1.26434	0.0589	0.162333
GO:0051130	positive regulation of cellular component organization	hard	20647	9658.43	2.13772	0.0662	1	0	468.094	0	1	1	12415	6207.16	2.00011	0.1276	0.651578	3267	245.595	13.3024	0.0204	1	9579	3548.81	2.69922	0.0928	0.609684	3359	1190.8	2.82079	0.127	0.982985
GO:0051130	positive regulation of cellular component organization	soft	129827	133902	0.969569	0.5552	0.771559	124427	80013.5	1.55507	0.0122	0.0544277	139384	105688	1.31883	0.0592	0.239537	103049	82765.2	1.24508	0.1377	0.247073	125276	65945	1.8997	0.001	0.0105	111094	83280.2	1.33398	0.07	0.180145
GO:0090030	regulation of steroid hormone biosynthetic process	hard	0	88.4287	0	1	1	0	0	inf	1	1	0	121.639	0	1	1	0	11.4973	0	1	1	0	78.3144	0	1	1	0	23.2849	0	1	1
GO:0090030	regulation of steroid hormone biosynthetic process	soft	1976	2349.42	0.841058	0.4705	0.735213	9684	1677.57	5.77263	0.0041	0.0247906	12447	2365.13	5.26271	0.0023	0.0299268	9684	1709.04	5.66633	0.0052	0.0313408	12447	1512.17	8.23122	0.001	0.0105	9684	1625.75	5.95664	0.0057	0.0314193
GO:0050865	regulation of cell activation	hard	2452	4764.58	0.514631	0.5901	1	0	197.65	0	1	1	9923	3431.38	2.89184	0.0891	0.536644	0	231.761	0	1	1	1306	1836.54	0.71112	0.3552	1	1029	615.748	1.67114	0.1351	1
GO:0050865	regulation of cell activation	soft	86615	70839.2	1.2227	0.1844	0.588968	74219	43055.6	1.72379	0.0209	0.0814393	93346	60030.5	1.55498	0.029	0.158417	92432	45479	2.03241	0.0015	0.0120966	66622	36876.8	1.80661	0.0213	0.0980585	91646	43955.5	2.08497	0.0013	0.0104179
GO:0071375	cellular response to peptide hormone stimulus	hard	5585	4654.82	1.19983	0.3303	1	0	237.887	0	1	1	13538	3277.96	4.13	0.0281	0.352801	0	67.1104	0	1	1	852	1777.26	0.47939	0.3756	1	852	415.89	2.04862	0.0974	0.883783
GO:0071375	cellular response to peptide hormone stimulus	soft	73138	60460.9	1.20968	0.2174	0.590347	53371	35711.7	1.4945	0.0958	0.200917	87997	48347.3	1.8201	0.0081	0.0724455	53491	38456.4	1.39095	0.1366	0.246175	52100	30099.3	1.73094	0.0443	0.154343	85515	38009.8	2.24981	0.0013	0.0104179
GO:0070482	response to oxygen levels	hard	1481	4275.36	0.346404	0.6245	1	0	173.929	0	1	1	13955	2935.73	4.75351	0.0296	0.358008	0	219.135	0	1	1	0	1379.74	0	1	1	0	559.053	0	1	1
GO:0070482	response to oxygen levels	soft	69249	59304.8	1.16768	0.2622	0.619307	72765	34641	2.10055	0.0086	0.0425047	73151	48679.1	1.50272	0.0738	0.269093	83314	35733.8	2.33152	0.0015	0.0120966	59406	29584.9	2.00799	0.0194	0.0925678	86474	36754	2.35278	0.0013	0.0104179
GO:0009165	nucleotide biosynthetic process	hard	529	2356.15	0.224519	0.5279	1	0	137.813	0	1	1	0	1624.98	0	1	1	0	75.4741	0	1	1	0	1062.61	0	1	1	1742	304.327	5.7241	0.0635	0.738901
GO:0009165	nucleotide biosynthetic process	soft	50444	35018.6	1.44049	0.1034	0.556888	45165	21875.6	2.06463	0.019	0.0757933	35656	27506.9	1.29626	0.2173	0.395841	50290	21722.8	2.31508	0.0062	0.0351479	29458	17261.6	1.70656	0.09	0.216924	58659	22233.8	2.63828	0.0013	0.0104179
GO:0090598	male anatomical structure morphogenesis	hard	0	17.8908	0	1	1	0	0	inf	1	1	0	30.7052	0	1	1	0	0	inf	1	1	1220	31.9232	38.2167	0.0142	0.223343	0	0	inf	1	1
GO:0090598	male anatomical structure morphogenesis	soft	5698	527.419	10.8035	0.0166	0.301555	5698	340.336	16.7423	0.0065	0.0340891	5698	499.468	11.4081	0.0135	0.0999179	1220	398.519	3.06133	0.1379	0.247073	311	290.94	1.06895	0.1491	0.28309	6918	414.382	16.6947	0.0013	0.0104179
GO:0030539	male genitalia development	hard	0	17.8908	0	1	1	0	0	inf	1	1	0	30.7052	0	1	1	0	0	inf	1	1	1220	31.9232	38.2167	0.0142	0.223343	0	0	inf	1	1
GO:0030539	male genitalia development	soft	5698	527.419	10.8035	0.0166	0.301555	5698	340.336	16.7423	0.0065	0.0340891	5698	499.468	11.4081	0.0135	0.0999179	1220	398.519	3.06133	0.1379	0.247073	311	290.94	1.06895	0.1491	0.28309	6918	414.382	16.6947	0.0013	0.0104179
GO:0006310	DNA recombination	hard	4821	2603.16	1.85198	0.2189	1	0	70.7215	0	1	1	0	1277.93	0	1	1	0	210.787	0	1	1	0	639.104	0	1	1	2434	313.837	7.75561	0.0571	0.721086
GO:0006310	DNA recombination	soft	60162	31308.4	1.92159	0.0133	0.281535	49330	17334.1	2.84583	0.0019	0.0133729	66399	22722.9	2.92211	0.0005	0.0101895	43840	17963.8	2.44046	0.0088	0.0454515	43357	14348	3.02183	0.0025	0.022377	48058	17530.1	2.74146	0.0021	0.0152418
GO:0001892	embryonic placenta development	hard	0	848.057	0	1	1	0	32.7579	0	1	1	0	795.956	0	1	1	0	11.0348	0	1	1	0	269.747	0	1	1	0	106.391	0	1	1
GO:0001892	embryonic placenta development	soft	6226	13298.5	0.468173	0.8425	0.943643	10168	7313.87	1.39023	0.2626	0.364441	36006	10743.2	3.35151	0.0005	0.0101895	9526	7829.81	1.21663	0.3362	0.42454	6854	6333.49	1.08218	0.3998	0.491014	16211	8044.06	2.01528	0.0868	0.199581
GO:0002449	lymphocyte mediated immunity	hard	0	808.975	0	1	1	0	16.0817	0	1	1	0	460.523	0	1	1	811	102.596	7.90483	0.0351	1	0	369.462	0	1	1	811	125.03	6.48642	0.0408	0.678323
GO:0002449	lymphocyte mediated immunity	soft	16560	12740.3	1.29981	0.2711	0.619774	24352	6878.43	3.54034	0.0039	0.0240133	39184	10937.5	3.58254	0.0005	0.0101895	15897	7976.3	1.99303	0.0959	0.200819	19582	6674.02	2.93406	0.0213	0.0980585	24352	7400.21	3.29072	0.0065	0.0346129
GO:0071496	cellular response to external stimulus	hard	3141	2934.14	1.0705	0.3755	1	0	87.2436	0	1	1	0	1982.73	0	1	1	0	56.3284	0	1	1	0	1317.47	0	1	1	0	283.826	0	1	1
GO:0071496	cellular response to external stimulus	soft	43493	42424.9	1.02518	0.4447	0.725759	39133	24784.2	1.57895	0.0947	0.199543	48151	31206.3	1.54299	0.0791	0.278236	61231	24926.1	2.4565	0.0012	0.0101468	52541	19524.8	2.69099	0.002	0.0185534	59575	25887.1	2.30134	0.0039	0.0244364
GO:0009124	nucleoside monophosphate biosynthetic process	hard	529	637.006	0.830448	0.2073	1	0	16.101	0	1	1	0	427.764	0	1	1	0	11.5485	0	1	1	0	294.179	0	1	1	1742	92.3472	18.8636	0.0231	0.613166
GO:0009124	nucleoside monophosphate biosynthetic process	soft	15000	10256.4	1.4625	0.2044	0.588968	21309	6373.41	3.34342	0.0075	0.0381431	22327	7454.66	2.99504	0.0107	0.0863546	25853	5888.67	4.39029	0.0012	0.0101468	6712	4589.53	1.46246	0.2562	0.378799	23332	6126.02	3.80867	0.0035	0.0225181
GO:0046148	pigment biosynthetic process	hard	4221	716.878	5.88803	0.0482	1	0	18.9498	0	1	1	0	316.067	0	1	1	0	4.5247	0	1	1	0	208.059	0	1	1	2027	67.8618	29.8695	0.0141	0.587856
GO:0046148	pigment biosynthetic process	soft	11444	7841.91	1.45934	0.2368	0.60673	16684	4593.63	3.63199	0.0058	0.0315673	16602	5827.17	2.84907	0.0226	0.13874	19604	4224.11	4.64098	0.0012	0.0101468	14925	3174.56	4.70144	0.004	0.0326667	15564	4216.16	3.69151	0.009	0.0439653
GO:0050673	epithelial cell proliferation	hard	297	1001.59	0.296528	0.2647	1	0	16.0405	0	1	1	0	670.313	0	1	1	0	13.2457	0	1	1	0	377.971	0	1	1	0	53.179	0	1	1
GO:0050673	epithelial cell proliferation	soft	14000	12734.6	1.09937	0.3928	0.691699	30502	8208.94	3.71571	0.0013	0.00974517	23977	11133.6	2.15357	0.0429	0.198407	17045	8693.98	1.96055	0.0975	0.203105	12637	6709.51	1.88345	0.1389	0.273703	16615	8578.46	1.93683	0.1019	0.216471
GO:0033135	regulation of peptidyl-serine phosphorylation	hard	0	997.735	0	1	1	0	27.1703	0	1	1	3389	748.273	4.5291	0.0723	0.483046	0	21.384	0	1	1	7765	215.297	36.0664	0.003	0.0813191	0	75.3716	0	1	1
GO:0033135	regulation of peptidyl-serine phosphorylation	soft	9736	14853.5	0.65547	0.6696	0.844102	26954	6511.78	4.13927	0.0013	0.00974517	10987	12425.4	0.88424	0.4714	0.597474	13581	8524.83	1.59311	0.1692	0.275113	4190	6918.83	0.605594	0.6009	0.661094	19428	8170.01	2.37797	0.0575	0.161087
GO:0003209	cardiac atrium morphogenesis	hard	0	236.234	0	1	1	0	4.3932	0	1	1	0	207.888	0	1	1	0	16.5284	0	1	1	0	97.962	0	1	1	0	31.6403	0	1	1
GO:0003209	cardiac atrium morphogenesis	soft	4876	3879.6	1.25683	0.3748	0.683546	16327	2595.19	6.29126	0.0013	0.00974517	8982	3671.13	2.44666	0.0883	0.288494	10480	2670.62	3.92418	0.0293	0.100286	10480	2210.59	4.74082	0.0203	0.0951983	16327	2753.84	5.92882	0.0015	0.0117663
GO:0042593	glucose homeostasis	hard	0	555.268	0	1	1	0	20.2887	0	1	1	0	400.687	0	1	1	0	22.6002	0	1	1	0	269.694	0	1	1	0	80.424	0	1	1
GO:0042593	glucose homeostasis	soft	19143	9495.23	2.01607	0.0543	0.487879	19143	5598.54	3.41928	0.0042	0.0251315	11563	8146.09	1.41945	0.2407	0.41702	22039	5967.48	3.69319	0.0025	0.0180216	23328	5103.94	4.57059	0.0009	0.00971695	16267	5643.72	2.88232	0.0175	0.0703276
GO:0009062	fatty acid catabolic process	hard	237	637.539	0.371742	0.2449	1	0	7.0436	0	1	1	0	317.993	0	1	1	0	14.8352	0	1	1	0	184.648	0	1	1	0	57.449	0	1	1
GO:0009062	fatty acid catabolic process	soft	7983	8627.59	0.925287	0.4998	0.749668	15537	4496.71	3.45519	0.0104	0.0483774	16808	6767.58	2.48361	0.036	0.17852	3816	4674.56	0.816333	0.4977	0.562703	19079	3629.33	5.25689	0.0009	0.00971695	15537	4191.26	3.707	0.0101	0.0475726
GO:0009991	response to extracellular stimulus	hard	3141	4602.61	0.682439	0.5189	1	165	163.961	1.00634	0.0485	1	18374	3582.24	5.1292	0.0169	0.32696	0	136.364	0	1	1	633	2070.64	0.305703	0.4437	1	1646	547.022	3.00902	0.1081	0.928295
GO:0009991	response to extracellular stimulus	soft	46591	70351.9	0.662257	0.9169	0.98765	79405	41876.9	1.89615	0.0088	0.0434399	66665	55990.2	1.19065	0.2462	0.421963	96268	43452.6	2.21547	0.0011	0.00950172	58279	34692.2	1.67989	0.0466	0.159592	86218	44006.3	1.95922	0.005	0.0289702
GO:0070925	organelle assembly	hard	15514	5418.91	2.86294	0.0698	1	1604	249.102	6.43912	0.0412	1	1185	2485.74	0.47672	0.4922	1	0	69.955	0	1	1	0	1485.87	0	1	1	0	518.65	0	1	1
GO:0070925	organelle assembly	soft	73109	66513.6	1.09916	0.3389	0.665954	68624	34021.9	2.01706	0.0093	0.0447576	83563	47712.7	1.75138	0.018	0.121718	85526	35009.4	2.44294	0.0011	0.00950172	63281	28039.2	2.25688	0.0073	0.0492943	69930	35517.5	1.96889	0.0112	0.0511588
GO:0000226	microtubule cytoskeleton organization	hard	8159	3768.2	2.16522	0.1505	1	0	87.0068	0	1	1	3007	1869.37	1.60857	0.2304	0.969157	0	126.883	0	1	1	5044	1273.12	3.96191	0.0751	0.535508	0	321.987	0	1	1
GO:0000226	microtubule cytoskeleton organization	soft	49211	47169.4	1.04328	0.419	0.707116	52892	26172.2	2.02092	0.0267	0.0970975	66748	34391	1.94085	0.0202	0.130278	74698	26516.5	2.81704	0.0011	0.00950172	41635	21306.1	1.95414	0.0499	0.168181	55408	26060.4	2.12614	0.0186	0.0733038
GO:0009895	negative regulation of catabolic process	hard	0	2745.76	0	1	1	0	112.153	0	1	1	9575	1446.66	6.61868	0.0325	0.366282	0	53.703	0	1	1	0	749.165	0	1	1	0	194.575	0	1	1
GO:0009895	negative regulation of catabolic process	soft	23402	35295.5	0.66303	0.8225	0.931555	48637	18000.4	2.702	0.0024	0.0162403	14969	23101.1	0.647979	0.7795	0.834271	52196	18369.7	2.84141	0.0011	0.00950172	16086	14704.4	1.09396	0.396	0.487758	46341	18786.6	2.46671	0.0056	0.0312055
GO:0072078	nephron tubule morphogenesis	hard	0	806.018	0	1	1	0	49.0226	0	1	1	2158	530.958	4.06435	0.1067	0.590089	0	17.8469	0	1	1	0	292.98	0	1	1	0	69.7256	0	1	1
GO:0072078	nephron tubule morphogenesis	soft	7976	14060.3	0.567271	0.7875	0.914133	14848	7002.18	2.12048	0.0759	0.181342	5018	10053.1	0.499148	0.7866	0.837851	28910	7654.55	3.77684	0.0011	0.00950172	8212	6302.32	1.30301	0.3022	0.419989	9833	7510	1.30932	0.2949	0.398706
GO:0006304	DNA modification	hard	0	616.905	0	1	1	0	23.4196	0	1	1	0	384.552	0	1	1	0	10.0353	0	1	1	4510	178.606	25.2511	0.0078	0.151328	0	80.7025	0	1	1
GO:0006304	DNA modification	soft	19653	10629.6	1.8489	0.125	0.557598	27457	5519.56	4.97449	0.0059	0.0320252	27457	7296.09	3.76325	0.0115	0.09036	29266	5068.9	5.77364	0.0011	0.00950172	19971	4723.54	4.22798	0.0245	0.108504	28788	5806.43	4.95796	0.0029	0.0193602
GO:0010256	endomembrane system organization	hard	494	5183.3	0.0953061	0.7867	1	0	179.482	0	1	1	3874	2505.18	1.5464	0.2511	1	937	166.674	5.62176	0.0574	1	9563	1450.07	6.59484	0.025	0.29953	0	424.728	0	1	1
GO:0010256	endomembrane system organization	soft	56823	69436	0.818351	0.7497	0.890546	86367	36131.3	2.39037	0.0012	0.00909699	77865	50149.1	1.55267	0.0468	0.20866	76775	37129.3	2.06778	0.0046	0.0284519	46841	31064.2	1.50788	0.1094	0.240303	79547	37300	2.13263	0.0051	0.0291357
GO:0021697	cerebellar cortex formation	hard	0	917.51	0	1	1	0	10.6964	0	1	1	9923	267.921	37.0371	0.0065	0.322328	0	2.8478	0	1	1	0	57.0425	0	1	1	0	31.869	0	1	1
GO:0021697	cerebellar cortex formation	soft	14433	6475.3	2.22893	0.1125	0.556888	21118	3578.26	5.90174	0.0012	0.00909699	4019	4485.93	0.895911	0.3996	0.539285	16129	3665.33	4.40042	0.0183	0.0746908	19629	2722.12	7.21093	0.001	0.0105	16731	3598.29	4.64971	0.011	0.0505282
GO:0021696	cerebellar cortex morphogenesis	hard	0	1000.05	0	1	1	0	10.6964	0	1	1	9923	267.921	37.0371	0.0065	0.322328	0	2.8478	0	1	1	0	57.0425	0	1	1	0	31.869	0	1	1
GO:0021696	cerebellar cortex morphogenesis	soft	14433	7566.52	1.90748	0.1574	0.570414	21118	3578.26	5.90174	0.0012	0.00909699	4019	4485.93	0.895911	0.3996	0.539285	16129	3665.33	4.40042	0.0183	0.0746908	19629	2722.12	7.21093	0.001	0.0105	16731	3598.29	4.64971	0.011	0.0505282
GO:0021533	cell differentiation in hindbrain	hard	0	917.51	0	1	1	0	10.6964	0	1	1	9923	267.921	37.0371	0.0065	0.322328	0	2.8478	0	1	1	0	57.0425	0	1	1	0	31.869	0	1	1
GO:0021533	cell differentiation in hindbrain	soft	14433	6475.3	2.22893	0.1125	0.556888	21118	3578.26	5.90174	0.0012	0.00909699	4019	4485.93	0.895911	0.3996	0.539285	16129	3665.33	4.40042	0.0183	0.0746908	19629	2722.12	7.21093	0.001	0.0105	16731	3598.29	4.64971	0.011	0.0505282
GO:0002228	natural killer cell mediated immunity	hard	0	124.583	0	1	1	0	0	inf	1	1	0	119.339	0	1	1	0	14.6123	0	1	1	0	99.6964	0	1	1	0	10.6814	0	1	1
GO:0002228	natural killer cell mediated immunity	soft	2670	2628.34	1.01585	0.397	0.692002	11125	1067.03	10.4262	0.0012	0.00909699	16072	2955.68	5.43766	0.0088	0.0770086	2670	1701.17	1.56951	0.289	0.383928	2670	1547.19	1.72571	0.2492	0.371903	11125	1588.42	7.00381	0.0061	0.0329126
GO:0001909	leukocyte mediated cytotoxicity	hard	0	124.583	0	1	1	0	0	inf	1	1	0	119.339	0	1	1	0	14.6123	0	1	1	0	99.6964	0	1	1	0	10.6814	0	1	1
GO:0001909	leukocyte mediated cytotoxicity	soft	2670	2628.34	1.01585	0.397	0.692002	11125	1067.03	10.4262	0.0012	0.00909699	16072	2955.68	5.43766	0.0088	0.0770086	2670	1701.17	1.56951	0.289	0.383928	2670	1547.19	1.72571	0.2492	0.371903	11125	1588.42	7.00381	0.0061	0.0329126
GO:0002694	regulation of leukocyte activation	hard	2452	4461.64	0.549574	0.5594	1	0	181.653	0	1	1	9923	3191.89	3.10882	0.0807	0.516668	0	226.667	0	1	1	1306	1673.13	0.780573	0.3345	1	1029	575.757	1.78721	0.1276	0.985758
GO:0002694	regulation of leukocyte activation	soft	83052	66226	1.25407	0.1618	0.570414	70656	40084.1	1.76269	0.021	0.08175	89783	56377.1	1.59254	0.0263	0.150862	88869	42443.6	2.09382	0.0016	0.0126986	63059	34723.1	1.81605	0.0232	0.10383	88083	40839.3	2.15682	0.0011	0.00904617
GO:1901653	cellular response to peptide	hard	5585	5029.05	1.11055	0.3593	1	0	250.447	0	1	1	13538	3464.77	3.90733	0.0302	0.361834	0	70.595	0	1	1	852	1836.99	0.463801	0.3912	1	852	421.393	2.02186	0.1004	0.890286
GO:1901653	cellular response to peptide	soft	73138	64161.8	1.1399	0.2864	0.629143	53371	38116.2	1.40022	0.133	0.237867	93618	51266.7	1.8261	0.0063	0.0613906	53491	40882.9	1.30839	0.1789	0.2833	52100	32057.2	1.62522	0.0628	0.183503	89511	40594.6	2.205	0.0011	0.00904617
GO:0070228	regulation of lymphocyte apoptotic process	hard	1181	538.992	2.19113	0.1696	1	0	0.6174	0	1	1	0	284.509	0	1	1	0	3.7057	0	1	1	0	166.287	0	1	1	1029	30.1687	34.1082	0.0094	0.587856
GO:0070228	regulation of lymphocyte apoptotic process	soft	14898	6230.01	2.39133	0.0432	0.452911	16190	4071.71	3.97622	0.0046	0.0267317	11625	5354.18	2.1712	0.0882	0.288378	13811	4022.03	3.43384	0.0161	0.0680684	13073	3338.9	3.91536	0.0132	0.0729052	18629	4011.76	4.64359	0.0011	0.00904617
GO:2000272	negative regulation of receptor activity	hard	0	244.155	0	1	1	0	NA	0	1	1	0	95.3008	0	1	1	0	11.7167	0	1	1	0	NA	0	1	1	0	21.6901	0	1	1
GO:2000272	negative regulation of receptor activity	soft	3104	2574.84	1.20551	0.417	0.705171	0	NA	0	1	1	503	1489.64	0.337666	0.4199	0.556915	3104	1235.29	2.51276	0.2431	0.342617	0	NA	0	1	1	11399	1362.39	8.36693	0.0011	0.00904617
GO:0030182	neuron differentiation	hard	8346	16469.3	0.506762	0.8134	1	1604	605.66	2.64835	0.1117	1	14792	10522.8	1.40571	0.2402	0.99908	851	487.47	1.74575	0.1267	1	9330	5825.58	1.60156	0.2145	1	851	1900.07	0.447878	0.4272	1
GO:0030182	neuron differentiation	soft	204568	233052	0.87778	0.8053	0.922853	202972	132826	1.5281	0.0045	0.0262262	225161	183156	1.22934	0.0749	0.271692	220218	139188	1.58217	0.001	0.00888692	178421	111605	1.59869	0.0042	0.0339374	194260	137353	1.41432	0.0161	0.0662015
GO:2000177	regulation of neural precursor cell proliferation	hard	1481	1085.11	1.36484	0.2417	1	0	27.8792	0	1	1	1862	702.721	2.6497	0.1357	0.67442	0	21.3884	0	1	1	0	312.312	0	1	1	0	102.483	0	1	1
GO:2000177	regulation of neural precursor cell proliferation	soft	17712	16453.1	1.07652	0.4088	0.698846	21077	9167.69	2.29905	0.0411	0.129094	5038	12339.5	0.408283	0.8612	0.8926	34135	9071.29	3.76297	0.001	0.00888692	20876	7801.62	2.67585	0.0278	0.117665	25951	9206.01	2.81892	0.0101	0.0475726
GO:0015031	protein transport	hard	8895	11816.1	0.752788	0.5946	1	0	344.107	0	1	1	5397	6801.97	0.793446	0.5102	1	811	374.446	2.16586	0.1011	1	9691	3660.94	2.64713	0.0929	0.609684	2642	1249.88	2.1138	0.18	1
GO:0015031	protein transport	soft	162694	154400	1.05372	0.3673	0.679097	132728	87794.3	1.51181	0.0167	0.0690781	167882	119331	1.40686	0.0225	0.138316	146424	90376.1	1.62016	0.0054	0.0319693	136682	74338.6	1.83864	0.0008	0.00883699	150205	90787.1	1.65447	0.004	0.0248341
GO:0051962	positive regulation of nervous system development	hard	1481	5902.39	0.250915	0.7779	1	1969	330.835	5.95161	0.0656	1	6908	3881.15	1.77989	0.2048	0.893473	0	290.34	0	1	1	633	2308.62	0.27419	0.4915	1	1029	982.585	1.04724	0.2329	1
GO:0051962	positive regulation of nervous system development	soft	80702	81404.7	0.991368	0.4998	0.749668	72355	51112.2	1.41561	0.0794	0.183738	111026	69290.7	1.60232	0.0101	0.0842548	100822	53175.5	1.89602	0.002	0.0152686	94700	42556.3	2.22529	0.0008	0.00883699	87830	53295.4	1.64799	0.0143	0.0605708
GO:0034284	response to monosaccharide	hard	0	1840.91	0	1	1	0	31.7343	0	1	1	8768	1323.75	6.62361	0.0272	0.352138	0	60.6263	0	1	1	0	654.23	0	1	1	0	200.108	0	1	1
GO:0034284	response to monosaccharide	soft	27472	25485.6	1.07794	0.3865	0.690356	41176	14313.8	2.87666	0.0083	0.041224	38974	21969.8	1.77398	0.0779	0.277468	47260	15072.4	3.13553	0.0036	0.0240881	48758	12750	3.82416	0.0008	0.00883699	36539	14880	2.45557	0.0273	0.09658
GO:0019395	fatty acid oxidation	hard	237	611.37	0.387654	0.2396	1	0	7.0436	0	1	1	0	307.829	0	1	1	0	14.8352	0	1	1	0	174.115	0	1	1	0	56.2378	0	1	1
GO:0019395	fatty acid oxidation	soft	7983	8228.4	0.970176	0.4714	0.735213	15537	4252.16	3.65391	0.0091	0.0444852	16808	6399.44	2.62648	0.0298	0.160819	3816	4395.8	0.868101	0.4634	0.534477	19079	3418.22	5.58156	0.0008	0.00883699	15537	3984.78	3.89909	0.009	0.0439653
GO:0051055	negative regulation of lipid biosynthetic process	hard	0	209.839	0	1	1	0	0	inf	1	1	0	158.249	0	1	1	0	11.1683	0	1	1	0	94.2701	0	1	1	0	30.7587	0	1	1
GO:0051055	negative regulation of lipid biosynthetic process	soft	8251	4318.72	1.91052	0.1542	0.57021	13855	2474.99	5.59801	0.0036	0.0225447	11014	3104.7	3.54752	0.0271	0.152327	13855	2395.31	5.78421	0.0023	0.0169145	15652	2105.97	7.43222	0.0008	0.00883699	12889	2556.06	5.04252	0.0046	0.0272724
GO:0009628	response to abiotic stimulus	hard	6302	13858.1	0.454752	0.8115	1	0	599.26	0	1	1	25155	9648.26	2.60721	0.0463	0.417448	851	469.337	1.81319	0.1122	1	9863	5176.98	1.90516	0.158	0.851729	851	1567.52	0.542894	0.3358	1
GO:0009628	response to abiotic stimulus	soft	204837	192241	1.06552	0.3293	0.658917	199932	117118	1.7071	0.0011	0.00848241	217409	158853	1.36862	0.0256	0.149742	193048	119847	1.61079	0.0029	0.0202848	141987	96239.9	1.47535	0.0274	0.116488	195685	122723	1.59452	0.0033	0.0214684
GO:1902806	regulation of cell cycle G1/S phase transition	hard	4901	1144.8	4.28109	0.0812	1	0	67.6186	0	1	1	6119	817.066	7.48899	0.0262	0.351143	0	315.851	0	1	1	6079	420.339	14.4621	0.004	0.0932195	1508	416.427	3.62128	0.1143	0.953435
GO:1902806	regulation of cell cycle G1/S phase transition	soft	30532	16674.6	1.83105	0.0461	0.457699	33872	10540.3	3.21358	0.0011	0.00848241	31773	14682.4	2.16402	0.0211	0.133327	35564	10991.3	3.23565	0.0013	0.0107653	31454	8662.19	3.63118	0.0008	0.00883699	27172	11022.8	2.46507	0.0156	0.0647329
GO:0030330	DNA damage response, signal transduction by p53 class mediator	hard	463	786.78	0.588475	0.2525	1	0	13.6428	0	1	1	3112	605.142	5.14259	0.0805	0.516195	0	121.574	0	1	1	0	285.677	0	1	1	1508	139.752	10.7905	0.0449	0.678323
GO:0030330	DNA damage response, signal transduction by p53 class mediator	soft	23375	10970.3	2.13076	0.0548	0.490094	30477	7492.27	4.06779	0.0011	0.00848241	32262	10253.9	3.14633	0.0074	0.068236	25553	7742.79	3.30023	0.0096	0.0483377	27328	5935.97	4.6038	0.0031	0.0264469	25058	7594.85	3.29934	0.0086	0.042469
GO:0070670	response to interleukin-4	hard	0	369.727	0	1	1	0	11.3285	0	1	1	0	160.318	0	1	1	0	5.5033	0	1	1	0	78.1379	0	1	1	0	29.7476	0	1	1
GO:0070670	response to interleukin-4	soft	5374	3797.28	1.41522	0.2713	0.619774	14381	2369.11	6.07021	0.0011	0.00848241	7831	3120.84	2.50926	0.0864	0.287914	14381	2382.24	6.03676	0.001	0.00888692	9065	1803.55	5.02621	0.0184	0.0897	6179	2322.98	2.65994	0.118	0.232973
GO:0015909	long-chain fatty acid transport	hard	0	NA	0	1	1	0	7.0616	0	1	1	0	NA	0	1	1	0	16.066	0	1	1	0	105.421	0	1	1	0	57.5008	0	1	1
GO:0015909	long-chain fatty acid transport	soft	0	NA	0	1	1	18610	2880.74	6.46015	0.0011	0.00848241	0	NA	0	1	1	11883	2924.38	4.06342	0.0335	0.108719	207	2609.55	0.0793241	0.6448	0.698731	9347	2988.65	3.1275	0.1199	0.23468
GO:1901224	positive regulation of NIK/NF-kappaB signaling	hard	0	184.544	0	1	1	0	25.9038	0	1	1	0	218.422	0	1	1	0	10.9565	0	1	1	0	109.076	0	1	1	0	55.1832	0	1	1
GO:1901224	positive regulation of NIK/NF-kappaB signaling	soft	12887	3489.06	3.69354	0.0207	0.335066	12887	2445.16	5.27041	0.0093	0.0447576	14022	3284.66	4.26894	0.0089	0.0771276	12887	2456.76	5.24553	0.0088	0.0454515	6200	2034.26	3.04779	0.099	0.227939	17798	2610.4	6.81811	0.001	0.00841031
GO:0038061	NIK/NF-kappaB signaling	hard	0	184.544	0	1	1	0	25.9038	0	1	1	0	218.422	0	1	1	0	10.9565	0	1	1	0	109.076	0	1	1	0	55.1832	0	1	1
GO:0038061	NIK/NF-kappaB signaling	soft	12887	3489.06	3.69354	0.0207	0.335066	12887	2445.16	5.27041	0.0093	0.0447576	14022	3284.66	4.26894	0.0089	0.0771276	12887	2456.76	5.24553	0.0088	0.0454515	6200	2034.26	3.04779	0.099	0.227939	17798	2610.4	6.81811	0.001	0.00841031
GO:0001819	positive regulation of cytokine production	hard	6107	3812.45	1.60186	0.2498	1	0	215.349	0	1	1	4349	2679.7	1.62294	0.2632	1	0	150.971	0	1	1	1306	1458.23	0.895606	0.3083	1	1029	545.358	1.88684	0.1217	0.971457
GO:0001819	positive regulation of cytokine production	soft	64812	52279.7	1.23972	0.1867	0.588968	59094	32204.5	1.83496	0.0164	0.0683277	93149	42670.6	2.18298	0.0004	0.00838122	51527	33475.5	1.53924	0.068	0.170447	53252	26555.2	2.00533	0.0122	0.0686722	67942	33087	2.05344	0.0036	0.0229444
GO:0006900	membrane budding	hard	0	447.077	0	1	1	0	7.9038	0	1	1	0	254.531	0	1	1	0	10.8872	0	1	1	0	124.638	0	1	1	1702	70.5916	24.1105	0.0215	0.610443
GO:0006900	membrane budding	soft	11700	6532.68	1.791	0.1281	0.558555	5630	3559.25	1.5818	0.2338	0.338326	20948	4983.64	4.20335	0.0004	0.00838122	7605	3646.17	2.08575	0.1261	0.23323	14261	3001.21	4.75175	0.0024	0.0216851	6756	3558.73	1.89843	0.1626	0.282232
GO:0031641	regulation of myelination	hard	0	283.982	0	1	1	0	0	inf	1	1	0	127.798	0	1	1	0	7.0056	0	1	1	0	75.7614	0	1	1	0	37.3889	0	1	1
GO:0031641	regulation of myelination	soft	14783	4216.6	3.5059	0.0347	0.410222	15976	2715.22	5.88387	0.0052	0.0291272	24166	3117.29	7.75224	0.0004	0.00838122	19870	2285.84	8.69265	0.0017	0.01336	14783	2269.12	6.51486	0.006	0.0435142	15716	2657.5	5.91384	0.0061	0.0329126
GO:0007017	microtubule-based process	hard	16908	8232.05	2.05392	0.1115	1	0	228.21	0	1	1	4159	4791.81	0.867938	0.4488	1	2706	276.721	9.77879	0.0413	1	7750	3345.07	2.31685	0.1468	0.810176	15126	888.48	17.0246	0.0056	0.516673
GO:0007017	microtubule-based process	soft	99791	108274	0.92165	0.628	0.814872	111725	64432	1.734	0.0112	0.0511547	162485	82908.4	1.95981	0.0009	0.0151574	134886	65071.8	2.07288	0.0009	0.00812432	101399	51886.2	1.95426	0.0053	0.0398752	99547	63866.6	1.55867	0.0339	0.112057
GO:1903706	regulation of hemopoiesis	hard	5919	3453.43	1.71395	0.2128	1	0	91.7903	0	1	1	3007	2600.1	1.15649	0.3264	1	0	65.6491	0	1	1	4620	1444.2	3.199	0.1182	0.713159	1029	349.077	2.94777	0.0911	0.856214
GO:1903706	regulation of hemopoiesis	soft	78882	52159	1.51234	0.0457	0.454813	55216	32252.3	1.712	0.0343	0.114894	58576	43122.4	1.35837	0.1305	0.32285	77218	33479.1	2.30645	0.0009	0.00812432	52321	26589.1	1.96776	0.0173	0.0859826	66667	33179.6	2.00928	0.0046	0.0272724
GO:0072080	nephron tubule development	hard	0	967.181	0	1	1	0	54.4797	0	1	1	2158	750.494	2.87544	0.1422	0.693594	0	22.2119	0	1	1	0	344.905	0	1	1	0	89.1384	0	1	1
GO:0072080	nephron tubule development	soft	7976	18036.4	0.442217	0.8943	0.974115	14848	8969.16	1.65545	0.1598	0.265982	5018	12656.8	0.396466	0.8725	0.902008	34682	9752.03	3.55639	0.0009	0.00812432	8212	8058.11	1.0191	0.4301	0.514988	13183	9910.35	1.33022	0.2769	0.383914
GO:0061326	renal tubule development	hard	0	967.181	0	1	1	0	54.4797	0	1	1	2158	750.494	2.87544	0.1422	0.693594	0	22.2119	0	1	1	0	344.905	0	1	1	0	89.1384	0	1	1
GO:0061326	renal tubule development	soft	7976	18036.4	0.442217	0.8943	0.974115	14848	8969.16	1.65545	0.1598	0.265982	5018	12656.8	0.396466	0.8725	0.902008	34682	9752.03	3.55639	0.0009	0.00812432	8212	8058.11	1.0191	0.4301	0.514988	13183	9910.35	1.33022	0.2769	0.383914
GO:0009156	ribonucleoside monophosphate biosynthetic process	hard	529	573.811	0.921907	0.1856	1	0	16.101	0	1	1	0	407.098	0	1	1	0	11.5485	0	1	1	0	286.577	0	1	1	1742	92.3472	18.8636	0.0231	0.613166
GO:0009156	ribonucleoside monophosphate biosynthetic process	soft	14580	9942.79	1.46639	0.2057	0.588968	21309	6054.08	3.51977	0.0057	0.0312338	21907	7161.9	3.05882	0.0106	0.0863281	25853	5594.26	4.62134	0.0009	0.00812432	6712	4381.63	1.53185	0.2421	0.367915	23332	5864.79	3.97832	0.0028	0.0189093
GO:0009743	response to carbohydrate	hard	0	2035.8	0	1	1	0	45.7209	0	1	1	8768	1555.35	5.6373	0.0322	0.364743	0	97.9025	0	1	1	0	898.726	0	1	1	0	256.939	0	1	1
GO:0009743	response to carbohydrate	soft	30722	29279.3	1.04928	0.4135	0.701417	41752	16753.3	2.49216	0.0173	0.0708334	43094	25205.7	1.7097	0.0753	0.272117	51086	17728	2.88166	0.0039	0.0253753	52584	14419.1	3.64682	0.0007	0.00786882	40365	17479.6	2.30927	0.0276	0.0973879
GO:0016573	histone acetylation	hard	0	934.14	0	1	1	0	37.9608	0	1	1	0	478.047	0	1	1	0	151.202	0	1	1	0	321.188	0	1	1	0	243.314	0	1	1
GO:0016573	histone acetylation	soft	35739	15410.8	2.31909	0.0296	0.390908	26618	7495.63	3.55114	0.018	0.0731057	39480	10291.3	3.83625	0.0014	0.0211088	31234	7571.3	4.12531	0.0056	0.0327661	35496	6504.33	5.45729	0.0007	0.00786882	28598	7290.96	3.92239	0.009	0.0439653
GO:0022011	myelination in peripheral nervous system	hard	0	233.08	0	1	1	0	0	inf	1	1	0	110.59	0	1	1	0	5.841	0	1	1	0	37.5626	0	1	1	0	14.9108	0	1	1
GO:0022011	myelination in peripheral nervous system	soft	15572	3001.91	5.18737	0.0114	0.256346	11678	1268.38	9.207	0.0053	0.0295233	15572	2190.18	7.10991	0.0036	0.0413028	15572	1661.91	9.36995	0.0018	0.0139544	17622	1475.47	11.9433	0.0007	0.00786882	14606	1630.56	8.95768	0.0027	0.0186035
GO:0022409	positive regulation of cell-cell adhesion	hard	1250	2455.76	0.509007	0.4803	1	0	118.31	0	1	1	0	1699.65	0	1	1	0	47.7661	0	1	1	1306	903.933	1.4448	0.2189	1	1029	221.129	4.6534	0.055	0.703977
GO:0022409	positive regulation of cell-cell adhesion	soft	51806	37256.7	1.39051	0.1229	0.557598	39607	22733.8	1.74221	0.0505	0.147906	56809	31285.9	1.8158	0.0185	0.123601	49703	24034.1	2.06802	0.0115	0.0538458	40895	19544.8	2.09237	0.0187	0.0902417	59662	23676.8	2.51986	0.0009	0.00766409
GO:0009108	coenzyme biosynthetic process	hard	0	900.997	0	1	1	0	41.9475	0	1	1	0	602.79	0	1	1	0	31.3805	0	1	1	4378	488.695	8.95855	0.0406	0.386942	1330	146.718	9.06499	0.0417	0.678323
GO:0009108	coenzyme biosynthetic process	soft	21069	15341.4	1.37334	0.2077	0.588968	15081	8741.33	1.72525	0.116	0.219398	8001	12487.2	0.640738	0.7426	0.804532	19346	9443.55	2.04859	0.0474	0.136873	6825	7491.41	0.911043	0.4966	0.573242	29620	8965.05	3.30394	0.0009	0.00766409
GO:0051101	regulation of DNA binding	hard	0	1053.84	0	1	1	0	65.1347	0	1	1	9606	922.578	10.4121	0.0247	0.344868	0	58.3568	0	1	1	6880	583.223	11.7965	0.0334	0.341323	0	240.487	0	1	1
GO:0051101	regulation of DNA binding	soft	21322	16473.5	1.29432	0.2688	0.619307	26887	9799.56	2.74369	0.0161	0.0673561	34524	13326.3	2.59068	0.0133	0.099427	36533	10680.3	3.42061	0.0023	0.0169145	16714	8252.25	2.02539	0.1015	0.231464	38855	10685.2	3.63635	0.0009	0.00766409
GO:1903077	negative regulation of protein localization to plasma membrane	hard	0	66.5736	0	1	1	0	5.6232	0	1	1	0	71.1398	0	1	1	0	2.9564	0	1	1	0	37.2161	0	1	1	0	10.929	0	1	1
GO:1903077	negative regulation of protein localization to plasma membrane	soft	4353	1148.72	3.78943	0.0549	0.490094	1898	703.725	2.69708	0.2266	0.331126	4353	1111.75	3.91544	0.0493	0.212997	1898	772.646	2.45649	0.2536	0.352559	4353	637.017	6.83341	0.0191	0.0918242	6721	790.875	8.49818	0.0009	0.00766409
GO:0072594	establishment of protein localization to organelle	hard	5028	3485.89	1.44239	0.2685	1	0	83.8514	0	1	1	0	1985.74	0	1	1	0	169.483	0	1	1	6955	1042.12	6.67391	0.0311	0.330178	0	432.987	0	1	1
GO:0072594	establishment of protein localization to organelle	soft	45475	47389.5	0.959601	0.5408	0.766018	36501	23764.7	1.53593	0.0906	0.196763	31848	32519.3	0.979356	0.4945	0.615046	59610	24736.3	2.40982	0.0008	0.00735413	27090	20483.4	1.32254	0.2131	0.343948	29369	24008.9	1.22325	0.2629	0.373991
GO:0036293	response to decreased oxygen levels	hard	1481	4086.5	0.362413	0.6044	1	0	166.162	0	1	1	13955	2787.69	5.00594	0.028	0.352801	0	202.424	0	1	1	0	1247	0	1	1	0	521.767	0	1	1
GO:0036293	response to decreased oxygen levels	soft	58617	56110.8	1.04467	0.4118	0.699961	72765	32287.4	2.25366	0.005	0.0283216	71402	45521.2	1.56855	0.0605	0.241297	83314	33399.9	2.49444	0.0008	0.00735413	59406	27776.1	2.13874	0.014	0.0757904	86474	34445.7	2.51045	0.0009	0.00766409
GO:0043523	regulation of neuron apoptotic process	hard	1481	2290.49	0.646586	0.4268	1	0	80.1527	0	1	1	5956	1290.55	4.61508	0.05	0.430792	459	87.8635	5.22401	0.0334	1	5916	1065.96	5.54993	0.0406	0.386942	459	408.588	1.12338	0.1249	0.976629
GO:0043523	regulation of neuron apoptotic process	soft	50439	36003.9	1.40093	0.1317	0.5587	50880	20549.2	2.47601	0.0053	0.0295233	66313	28447.1	2.3311	0.0028	0.0351022	62702	21288.5	2.94534	0.0008	0.00735413	45989	16980.5	2.70834	0.0054	0.0403102	52728	20065	2.62786	0.004	0.0248341
GO:0035113	embryonic appendage morphogenesis	hard	0	2303.22	0	1	1	0	102.349	0	1	1	0	1612.66	0	1	1	0	35.4397	0	1	1	0	744.021	0	1	1	0	207.899	0	1	1
GO:0035113	embryonic appendage morphogenesis	soft	46530	29893.6	1.55652	0.085	0.556888	51323	17398.1	2.94993	0.0009	0.00715917	32279	24032.6	1.34313	0.2072	0.385466	49316	18197.7	2.71002	0.0033	0.0225706	33210	14525.6	2.28631	0.0232	0.10383	41571	18705.7	2.22238	0.0159	0.0656438
GO:1901796	regulation of signal transduction by p53 class mediator	hard	0	626.905	0	1	1	0	14.8152	0	1	1	0	291.363	0	1	1	0	5.9124	0	1	1	0	139.717	0	1	1	0	63.1965	0	1	1
GO:1901796	regulation of signal transduction by p53 class mediator	soft	4172	6903.29	0.60435	0.6411	0.825945	23679	4263.7	5.55363	0.0009	0.00715917	8633	5277.24	1.63589	0.2263	0.404314	9363	4231.85	2.21251	0.1218	0.228653	4389	3197.86	1.37248	0.2874	0.406512	12811	4171.51	3.07107	0.0413	0.128991
GO:0072148	epithelial cell fate commitment	hard	0	116.275	0	1	1	0	5.7884	0	1	1	0	138.003	0	1	1	0	2.8192	0	1	1	1613	91.8996	17.5518	0.0354	0.353261	0	15.2843	0	1	1
GO:0072148	epithelial cell fate commitment	soft	3516	2431.22	1.44619	0.2492	0.613027	12531	1602.04	7.82189	0.0009	0.00715917	5022	2240.81	2.24115	0.1525	0.342859	8536	1618.98	5.27245	0.0146	0.0639528	8456	1313.81	6.43626	0.0204	0.095433	10439	1684.28	6.1979	0.0045	0.0268748
GO:1902882	regulation of response to oxidative stress	hard	0	112.837	0	1	1	0	0.6759	0	1	1	0	93.675	0	1	1	0	8.8064	0	1	1	0	52.2738	0	1	1	0	8.4107	0	1	1
GO:1902882	regulation of response to oxidative stress	soft	4336	2495.49	1.73754	0.189	0.588968	8690	1028.03	8.45305	0.0009	0.00715917	6437	2502.85	2.57187	0.1034	0.296295	14248	1309.77	10.8783	0.0046	0.0284519	13489	1205.06	11.1936	0.0062	0.0445421	7724	1003.92	7.69382	0.0057	0.0314193
GO:1900407	regulation of cellular response to oxidative stress	hard	0	112.837	0	1	1	0	0.6759	0	1	1	0	93.675	0	1	1	0	8.8064	0	1	1	0	52.2738	0	1	1	0	8.4107	0	1	1
GO:1900407	regulation of cellular response to oxidative stress	soft	4336	2495.49	1.73754	0.189	0.588968	8690	1028.03	8.45305	0.0009	0.00715917	6437	2502.85	2.57187	0.1034	0.296295	14248	1309.77	10.8783	0.0046	0.0284519	13489	1205.06	11.1936	0.0062	0.0445421	7724	1003.92	7.69382	0.0057	0.0314193
GO:0072203	cell proliferation involved in metanephros development	hard	0	86.499	0	1	1	0	10.9565	0	1	1	0	105.239	0	1	1	0	0	inf	1	1	0	42.5769	0	1	1	0	15.6436	0	1	1
GO:0072203	cell proliferation involved in metanephros development	soft	5120	1723.23	2.97116	0.0754	0.554912	10135	932.679	10.8665	0.0009	0.00715917	1117	1639.71	0.68122	0.3832	0.52606	5120	1085.85	4.71519	0.0318	0.105665	5120	916.94	5.58379	0.0275	0.116783	5120	1110.83	4.60916	0.0301	0.104049
GO:0072141	renal interstitial fibroblast development	hard	0	NA	0	1	1	0	8.8621	0	1	1	0	NA	0	1	1	0	NA	0	1	1	0	NA	0	1	1	0	9.027	0	1	1
GO:0072141	renal interstitial fibroblast development	soft	0	NA	0	1	1	6698	510.318	13.1252	0.0009	0.00715917	0	NA	0	1	1	0	NA	0	1	1	0	NA	0	1	1	1683	549.116	3.06493	0.0959	0.210197
GO:0072071	kidney interstitial fibroblast differentiation	hard	0	NA	0	1	1	0	8.8621	0	1	1	0	NA	0	1	1	0	NA	0	1	1	0	NA	0	1	1	0	9.027	0	1	1
GO:0072071	kidney interstitial fibroblast differentiation	soft	0	NA	0	1	1	6698	510.318	13.1252	0.0009	0.00715917	0	NA	0	1	1	0	NA	0	1	1	0	NA	0	1	1	1683	549.116	3.06493	0.0959	0.210197
GO:0072007	mesangial cell differentiation	hard	0	NA	0	1	1	0	8.8621	0	1	1	0	NA	0	1	1	0	NA	0	1	1	0	NA	0	1	1	0	9.027	0	1	1
GO:0072007	mesangial cell differentiation	soft	0	NA	0	1	1	6698	510.318	13.1252	0.0009	0.00715917	0	NA	0	1	1	0	NA	0	1	1	0	NA	0	1	1	1683	549.116	3.06493	0.0959	0.210197
GO:0044281	small molecule metabolic process	hard	14290	19027.2	0.751031	0.6598	1	0	814.853	0	1	1	23540	12274.5	1.91779	0.0831	0.523835	0	456.971	0	1	1	5762	7216.61	0.798436	0.523	1	7520	2042.37	3.68199	0.0668	0.742445
GO:0044281	small molecule metabolic process	soft	270151	265960	1.01576	0.4404	0.723564	231943	155907	1.4877	0.0029	0.018864	241499	208338	1.15917	0.1268	0.319899	224161	159448	1.40585	0.0087	0.0452852	183967	128828	1.428	0.0126	0.0705083	248152	161764	1.53404	0.0008	0.00700257
GO:0009719	response to endogenous stimulus	hard	11026	19308	0.571059	0.7933	1	0	853.528	0	1	1	48985	13399.3	3.65578	0.0016	0.22315	0	481.78	0	1	1	11262	6767.93	1.66402	0.1903	0.972362	852	2124.77	0.400985	0.4595	1
GO:0009719	response to endogenous stimulus	soft	257690	265712	0.96981	0.5804	0.783543	233064	158102	1.47414	0.0055	0.03022	304094	213307	1.42562	0.0042	0.046283	242119	165405	1.4638	0.0055	0.0323226	206629	132615	1.55811	0.0034	0.028435	262707	166778	1.57519	0.0008	0.00700257
GO:1901698	response to nitrogen compound	hard	5585	11230.2	0.497318	0.7551	1	0	499.506	0	1	1	30834	7736.46	3.98554	0.0051	0.322328	0	186.21	0	1	1	852	3965.61	0.214847	0.67	1	852	1202.43	0.708566	0.285	1
GO:1901698	response to nitrogen compound	soft	164046	149858	1.09468	0.2829	0.628553	124847	87674.4	1.42399	0.037	0.120631	191007	119322	1.60076	0.0018	0.0251044	134710	92475.2	1.45671	0.0266	0.0941809	117923	74182.8	1.58963	0.015	0.0790759	165944	92874.6	1.78675	0.0008	0.00700257
GO:0090407	organophosphate biosynthetic process	hard	2709	4753.17	0.569936	0.5839	1	0	239.76	0	1	1	0	3468.92	0	1	1	0	151.995	0	1	1	2296	1968.71	1.16624	0.3058	1	1742	566.486	3.0751	0.1113	0.944166
GO:0090407	organophosphate biosynthetic process	soft	91787	73057.5	1.25637	0.1389	0.561539	75937	43437.9	1.74817	0.0135	0.0585435	86264	57195.1	1.50824	0.0389	0.187764	78247	44592.1	1.75473	0.0158	0.0672255	48317	35646.4	1.35545	0.1567	0.289887	95171	44896.5	2.11979	0.0008	0.00700257
GO:0002697	regulation of immune effector process	hard	0	2525.38	0	1	1	0	92.0631	0	1	1	870	1875.67	0.463835	0.418	1	0	59.1214	0	1	1	1306	1077.33	1.21226	0.2562	1	1029	328.997	3.12769	0.0842	0.819694
GO:0002697	regulation of immune effector process	soft	63907	36192.2	1.76577	0.016	0.300546	54897	23307.6	2.35533	0.0032	0.0205176	51320	31282	1.64056	0.046	0.206745	45186	23872.4	1.89281	0.0273	0.0960798	33911	18844.6	1.79951	0.0596	0.180643	58262	23726.9	2.45553	0.0008	0.00700257
GO:0043406	positive regulation of MAP kinase activity	hard	3442	2835.96	1.2137	0.3345	1	0	143.5	0	1	1	0	1984.9	0	1	1	0	156.046	0	1	1	0	1070.77	0	1	1	0	469.31	0	1	1
GO:0043406	positive regulation of MAP kinase activity	soft	42270	38757.9	1.09062	0.3646	0.677417	57641	23437.4	2.45936	0.0011	0.00848241	56848	31584.9	1.79985	0.0192	0.1262	47987	24466.4	1.96135	0.0141	0.0621703	42401	19001.1	2.2315	0.0081	0.05292	62963	24889.3	2.52973	0.0008	0.00700257
GO:0046328	regulation of JNK cascade	hard	2483	2135.89	1.16251	0.3194	1	0	111.592	0	1	1	0	1550.6	0	1	1	0	38.8131	0	1	1	0	880.215	0	1	1	0	265.699	0	1	1
GO:0046328	regulation of JNK cascade	soft	37909	31077.3	1.21983	0.2729	0.620363	42975	18021.5	2.38465	0.0079	0.0398259	57202	25003.9	2.28772	0.0048	0.0508846	38680	18789.4	2.05861	0.0274	0.0960798	37631	15139.3	2.48565	0.0095	0.0585629	56309	19335.2	2.91225	0.0008	0.00700257
GO:0006469	negative regulation of protein kinase activity	hard	0	2223.27	0	1	1	0	37.5229	0	1	1	3389	1268.43	2.67181	0.1514	0.721129	0	42.8866	0	1	1	8224	675.058	12.1827	0.0088	0.1617	0	161.243	0	1	1
GO:0006469	negative regulation of protein kinase activity	soft	21295	26866.5	0.792623	0.6647	0.842738	27998	13906.5	2.0133	0.0424	0.131842	30291	18676.6	1.62187	0.101	0.29597	36080	14301.5	2.52281	0.0077	0.0412588	6651	11229.8	0.592265	0.721	0.761864	44919	14846.6	3.02555	0.0008	0.00700257
GO:2001022	positive regulation of response to DNA damage stimulus	hard	0	823.351	0	1	1	0	18.5635	0	1	1	5956	506.355	11.7625	0.0252	0.344868	0	11.9259	0	1	1	0	212.43	0	1	1	0	67.3106	0	1	1
GO:2001022	positive regulation of response to DNA damage stimulus	soft	23544	8620.32	2.73122	0.0134	0.281535	24350	5770.16	4.21999	0.0018	0.0129401	13343	7483.39	1.78302	0.1415	0.334489	19834	5651.28	3.50965	0.0072	0.0393155	16506	4547.67	3.62955	0.0143	0.0766544	26890	5742.58	4.68256	0.0008	0.00700257
GO:0015936	coenzyme A metabolic process	hard	0	66.1293	0	1	1	0	4.3645	0	1	1	0	66.9438	0	1	1	0	0	inf	1	1	0	58.0146	0	1	1	0	0.9185	0	1	1
GO:0015936	coenzyme A metabolic process	soft	10580	1131.36	9.35161	0.0062	0.185554	2972	788.452	3.76941	0.0545	0.154679	419	1420.34	0.295	0.4806	0.603692	419	962.619	0.435271	0.4056	0.484544	419	747.473	0.560556	0.3108	0.424682	10580	830.783	12.735	0.0008	0.00700257
GO:0008284	positive regulation of cell proliferation	hard	1481	6039.68	0.245212	0.7941	1	0	222.821	0	1	1	1862	4276.75	0.435378	0.6183	1	0	235.792	0	1	1	4242	2219.8	1.91098	0.2213	1	1029	701.946	1.46592	0.1605	1
GO:0008284	positive regulation of cell proliferation	soft	112185	88221.9	1.27162	0.1073	0.556888	68371	51163.9	1.33631	0.123	0.22711	117464	70014.2	1.67772	0.0052	0.0534737	98327	53587.5	1.83489	0.0036	0.0240881	92601	42983	2.15436	0.0006	0.00699146	77283	53659.8	1.44024	0.0602	0.164361
GO:0034655	nucleobase-containing compound catabolic process	hard	16397	4188.59	3.91469	0.0211	0.995596	0	237.192	0	1	1	4879	2713.07	1.79833	0.2079	0.901708	0	284.613	0	1	1	3593	1538.41	2.33553	0.1707	0.897408	0	594.822	0	1	1
GO:0034655	nucleobase-containing compound catabolic process	soft	64676	58312.9	1.10912	0.3239	0.657889	72127	36982.5	1.9503	0.0071	0.0362919	68440	47295.6	1.44707	0.0737	0.269093	82412	38004.2	2.16849	0.0018	0.0139544	73597	29902.6	2.46122	0.0006	0.00699146	85231	37612.5	2.26603	0.0009	0.00766409
GO:0007254	JNK cascade	hard	2483	813.954	3.05054	0.1524	1	0	52.2097	0	1	1	0	701.144	0	1	1	0	14.8463	0	1	1	0	469.169	0	1	1	0	116.928	0	1	1
GO:0007254	JNK cascade	soft	24991	11315.6	2.20854	0.0385	0.425957	26284	7533.64	3.48888	0.0044	0.0260194	23947	9642.42	2.4835	0.0264	0.150862	22707	8096.38	2.80459	0.0189	0.0761319	28050	5966.67	4.70112	0.0006	0.00699146	29534	8188.96	3.60656	0.0019	0.0143787
GO:0043507	positive regulation of JUN kinase activity	hard	2483	751.925	3.30219	0.1385	1	0	46.644	0	1	1	0	673.322	0	1	1	0	14.8463	0	1	1	0	464.922	0	1	1	0	106.438	0	1	1
GO:0043507	positive regulation of JUN kinase activity	soft	24991	10328.9	2.41952	0.0279	0.381789	26284	7200.95	3.65007	0.0038	0.0234692	23947	9140.74	2.61981	0.0227	0.138781	22707	7723.16	2.94012	0.0167	0.0700142	28050	5669.43	4.94759	0.0006	0.00699146	29534	7826.64	3.77352	0.0016	0.0124076
GO:0002200	somatic diversification of immune receptors	hard	4821	640.295	7.52934	0.0579	1	0	4.9608	0	1	1	0	390.221	0	1	1	0	184.594	0	1	1	0	172.372	0	1	1	0	245.246	0	1	1
GO:0002200	somatic diversification of immune receptors	soft	29023	9664.4	3.00308	0.0051	0.159519	12544	5236.22	2.39562	0.0818	0.186173	32988	7920.65	4.16481	0.0003	0.0066945	14850	5427.17	2.73623	0.0444	0.131721	18680	4841.86	3.85802	0.01	0.06	13535	4841.3	2.79574	0.0483	0.143493
GO:0016444	somatic cell DNA recombination	hard	4821	581.78	8.28664	0.057	1	0	4.9608	0	1	1	0	348.486	0	1	1	0	184.594	0	1	1	0	149.12	0	1	1	0	245.246	0	1	1
GO:0016444	somatic cell DNA recombination	soft	29023	8954.87	3.24103	0.0038	0.13284	12544	4889.98	2.56525	0.0705	0.177071	32988	7495.01	4.40133	0.0003	0.0066945	14850	5090.8	2.91703	0.0398	0.122049	18680	4537.12	4.11715	0.0084	0.0544149	13535	4490.31	3.01427	0.0402	0.12672
GO:0002562	somatic diversification of immune receptors via germline recombination within a single locus	hard	4821	581.78	8.28664	0.057	1	0	4.9608	0	1	1	0	348.486	0	1	1	0	184.594	0	1	1	0	149.12	0	1	1	0	245.246	0	1	1
GO:0002562	somatic diversification of immune receptors via germline recombination within a single locus	soft	29023	8954.87	3.24103	0.0038	0.13284	12544	4889.98	2.56525	0.0705	0.177071	32988	7495.01	4.40133	0.0003	0.0066945	14850	5090.8	2.91703	0.0398	0.122049	18680	4537.12	4.11715	0.0084	0.0544149	13535	4490.31	3.01427	0.0402	0.12672
GO:0000726	non-recombinational repair	hard	4626	358.694	12.8968	0.0379	1	0	23.3681	0	1	1	0	217.433	0	1	1	0	10.9003	0	1	1	0	132.425	0	1	1	0	11.4866	0	1	1
GO:0000726	non-recombinational repair	soft	14389	4718.62	3.04941	0.0302	0.396315	5737	2411.04	2.37947	0.2613	0.363137	21105	3240.7	6.51249	0.0003	0.0066945	7924	2726.37	2.90643	0.0885	0.193235	10363	2184	4.74496	0.0406	0.148491	7396	2660.24	2.7802	0.0915	0.205183
GO:0016458	gene silencing	hard	5441	1337.53	4.06794	0.0953	1	165	38.982	4.23272	0.0112	1	2654	1268.08	2.09293	0.1531	0.726899	0	152.093	0	1	1	7164	666.872	10.7427	0.0194	0.26108	2278	236.641	9.6264	0.0492	0.684886
GO:0016458	gene silencing	soft	36544	21494	1.7002	0.109	0.556888	51228	13143	3.89773	0.0008	0.00655772	36384	16886.7	2.15459	0.0456	0.205568	45058	13589.2	3.31573	0.0054	0.0319693	30588	11143.2	2.74499	0.0367	0.13957	35671	13971.3	2.55316	0.0326	0.109535
GO:0045069	regulation of viral genome replication	hard	0	495.653	0	1	1	0	20.2912	0	1	1	0	470.582	0	1	1	0	18.8662	0	1	1	0	248.897	0	1	1	0	63.3386	0	1	1
GO:0045069	regulation of viral genome replication	soft	18895	8448.04	2.23661	0.0725	0.552381	27532	5029.19	5.47444	0.0008	0.00655772	18895	6836.7	2.76376	0.0396	0.190037	16739	5253.85	3.18605	0.031	0.103454	15880	4154.48	3.82238	0.0253	0.110637	22187	5567.19	3.98532	0.007	0.0366064
GO:0022008	neurogenesis	hard	15569	22769	0.68378	0.7266	1	3573	930.217	3.84104	0.0967	1	29446	14593.5	2.01774	0.0529	0.438081	851	906.697	0.938571	0.2372	1	12000	8269.39	1.45114	0.2421	1	1880	2892.61	0.649932	0.4818	1
GO:0022008	neurogenesis	soft	307236	324722	0.946151	0.6712	0.844835	269281	187583	1.43553	0.0038	0.0234692	347172	256689	1.3525	0.0053	0.0541279	302066	195765	1.543	0.0007	0.00653986	250195	157542	1.58812	0.0007	0.00786882	273980	193568	1.41542	0.0056	0.0312055
GO:0010942	positive regulation of cell death	hard	12809	8239.85	1.55452	0.2068	1	0	261.57	0	1	1	13549	5380.97	2.51795	0.0716	0.481923	0	348.227	0	1	1	1877	2779.48	0.675307	0.4784	1	0	1081.29	0	1	1
GO:0010942	positive regulation of cell death	soft	143076	113147	1.26451	0.0849	0.556888	109541	68619.2	1.59636	0.0122	0.0544277	158202	91765.5	1.72398	0.0017	0.0243176	128109	69160.4	1.85235	0.0007	0.00653986	95823	55118.9	1.73848	0.0077	0.0510927	109910	69400.3	1.58371	0.0114	0.051898
GO:0045944	positive regulation of transcription from RNA polymerase II promoter	hard	1481	889.83	1.66436	0.1988	1	0	13.6492	0	1	1	9575	794.141	12.0571	0.0198	0.32696	0	22.627	0	1	1	0	310.663	0	1	1	0	64.1768	0	1	1
GO:0045944	positive regulation of transcription from RNA polymerase II promoter	soft	12400	13639.1	0.909149	0.516	0.757966	20748	8093.47	2.56355	0.0329	0.111594	12198	10297.3	1.18458	0.3494	0.501783	34347	8306.75	4.13483	0.0007	0.00653986	18980	6480.97	2.92857	0.0277	0.117372	32603	8564.86	3.8066	0.0018	0.0136726
GO:0051294	establishment of spindle orientation	hard	0	107.934	0	1	1	0	10.1633	0	1	1	0	65.424	0	1	1	0	0.2178	0	1	1	0	NA	0	1	1	0	24.3126	0	1	1
GO:0051294	establishment of spindle orientation	soft	7264	1643.58	4.41963	0.0128	0.275896	5660	1028.74	5.50189	0.0136	0.0587246	9186	1524.82	6.0243	0.0018	0.0251044	9186	1065.46	8.62166	0.0007	0.00653986	0	NA	0	1	1	5660	1127.05	5.02198	0.0224	0.0833664
GO:0040001	establishment of mitotic spindle localization	hard	0	107.934	0	1	1	0	10.1633	0	1	1	0	65.424	0	1	1	0	0.2178	0	1	1	0	NA	0	1	1	0	24.3126	0	1	1
GO:0040001	establishment of mitotic spindle localization	soft	7264	1643.58	4.41963	0.0128	0.275896	5660	1028.74	5.50189	0.0136	0.0587246	9186	1524.82	6.0243	0.0018	0.0251044	9186	1065.46	8.62166	0.0007	0.00653986	0	NA	0	1	1	5660	1127.05	5.02198	0.0224	0.0833664
GO:0071495	cellular response to endogenous stimulus	hard	11026	14903.2	0.739842	0.6297	1	0	673.047	0	1	1	40153	10486.7	3.82896	0.0024	0.232448	0	404.913	0	1	1	10151	5109.12	1.98684	0.1485	0.8143	852	1636.04	0.52077	0.3713	1
GO:0071495	cellular response to endogenous stimulus	soft	210504	199816	1.05349	0.3501	0.668578	189808	119583	1.58725	0.0045	0.0262262	241605	161969	1.49167	0.0036	0.0413028	190424	126196	1.50896	0.0078	0.0416277	159450	100401	1.58814	0.0083	0.0540419	218526	127118	1.71908	0.0007	0.0064746
GO:0045860	positive regulation of protein kinase activity	hard	3442	6150.61	0.55962	0.6231	1	0	360.777	0	1	1	4349	4514.51	0.963337	0.4178	1	0	221.032	0	1	1	0	2233.47	0	1	1	0	906.972	0	1	1
GO:0045860	positive regulation of protein kinase activity	soft	82847	85588.7	0.967967	0.5443	0.768858	102626	51873.9	1.97837	0.0013	0.00974517	109491	71002.5	1.54207	0.0178	0.120915	93012	53984.5	1.72294	0.0094	0.0476901	90722	42707.7	2.12425	0.0007	0.00786882	112835	54799.1	2.05907	0.0007	0.0064746
GO:0002252	immune effector process	hard	0	4024.72	0	1	1	0	193.666	0	1	1	5219	2911.55	1.79251	0.207	0.901308	811	162.511	4.99045	0.0583	1	7630	1726.68	4.41888	0.0561	0.447493	811	559.197	1.4503	0.1532	1
GO:0002252	immune effector process	soft	87299	59591.4	1.46496	0.0539	0.485333	79724	35534.8	2.24355	0.0015	0.0111614	108188	51349.7	2.10689	0.0007	0.0129631	81429	38148	2.13456	0.0024	0.0175854	66147	30294	2.1835	0.0059	0.0431163	86488	37564.6	2.30238	0.0007	0.0064746
GO:0032984	macromolecular complex disassembly	hard	2686	897.258	2.99356	0.1348	1	0	26.1618	0	1	1	0	637.196	0	1	1	0	126.092	0	1	1	206	376.703	0.54685	0.1947	0.986928	0	240.483	0	1	1
GO:0032984	macromolecular complex disassembly	soft	18818	13104.4	1.43601	0.17	0.57406	20017	8908.32	2.247	0.0354	0.117601	19946	11031.8	1.80804	0.0761	0.274341	22925	8745.05	2.62148	0.011	0.0526738	27132	6911.98	3.92536	0.0005	0.00608599	28649	8441.94	3.39365	0.0007	0.0064746
GO:2000045	regulation of G1/S transition of mitotic cell cycle	hard	4901	1088.14	4.50402	0.0767	1	0	67.6186	0	1	1	6119	787.754	7.76765	0.0254	0.344868	0	123.812	0	1	1	6079	417.565	14.5582	0.004	0.0932195	1508	210.627	7.15958	0.0618	0.734934
GO:2000045	regulation of G1/S transition of mitotic cell cycle	soft	30532	14814.3	2.06099	0.0255	0.364536	33872	9652.62	3.5091	0.0008	0.00655772	31773	13042.1	2.43619	0.0109	0.0876517	35564	10053.9	3.53732	0.0007	0.00653986	31454	7587.39	4.14556	0.0005	0.00608599	27172	10390.7	2.61503	0.0124	0.0550377
GO:0060251	regulation of glial cell proliferation	hard	0	460.101	0	1	1	0	22.5624	0	1	1	0	349.459	0	1	1	0	0	inf	1	1	0	185.529	0	1	1	0	22.6002	0	1	1
GO:0060251	regulation of glial cell proliferation	soft	23562	5577.43	4.22453	0.005	0.159519	16219	3157.49	5.13668	0.0096	0.0457645	25652	4880.99	5.25549	0.0015	0.0222409	23382	3667.38	6.37567	0.002	0.0152686	23562	3059.55	7.70112	0.0005	0.00608599	16219	3804.75	4.26283	0.0163	0.066889
GO:0050767	regulation of neurogenesis	hard	2180	8428	0.258662	0.8484	1	1969	471.31	4.17772	0.085	1	10353	5874.49	1.76237	0.1822	0.830601	851	448.386	1.89792	0.1306	1	8993	3437.87	2.61586	0.1109	0.679262	1880	1361.19	1.38115	0.2673	1
GO:0050767	regulation of neurogenesis	soft	144026	121762	1.18284	0.1628	0.572347	119919	75760.6	1.58287	0.0119	0.0538035	152894	102165	1.49654	0.0102	0.0844575	144754	78314	1.84838	0.0006	0.00602707	97259	62580.5	1.55414	0.025	0.109701	131952	78124.9	1.68899	0.0042	0.0253429
GO:0007420	brain development	hard	1481	7970.33	0.185814	0.8367	1	0	289.521	0	1	1	11785	5283.96	2.23034	0.1262	0.64865	0	224.008	0	1	1	0	2560.05	0	1	1	1330	922.628	1.44153	0.1772	1
GO:0007420	brain development	soft	85732	107137	0.800207	0.8264	0.933769	93932	63719.9	1.47414	0.054	0.153692	79585	86789.6	0.916988	0.6226	0.710474	129681	65494.2	1.98004	0.0006	0.00602707	96097	52493	1.83066	0.0068	0.0474263	91409	65732.4	1.39062	0.0821	0.196069
GO:0030323	respiratory tube development	hard	0	3477.85	0	1	1	0	152.069	0	1	1	7274	2545.44	2.85766	0.1131	0.608151	0	144.722	0	1	1	1111	1013.87	1.0958	0.2231	1	0	468.978	0	1	1
GO:0030323	respiratory tube development	soft	60892	47404.4	1.28452	0.1777	0.582991	51644	28077.7	1.83933	0.028	0.0995802	48668	38867.5	1.25215	0.2195	0.398061	73710	29358.1	2.51072	0.0006	0.00602707	53886	23293.3	2.31337	0.0059	0.0431163	59098	29332	2.0148	0.0106	0.0489665
GO:0034470	ncRNA processing	hard	529	2422.51	0.218368	0.5799	1	0	80.509	0	1	1	2730	1490.63	1.83144	0.2039	0.891289	0	268.104	0	1	1	0	695.107	0	1	1	0	393.07	0	1	1
GO:0034470	ncRNA processing	soft	65273	34457.7	1.89429	0.0087	0.22322	48440	18388.9	2.63419	0.001	0.0078616	40075	25091.2	1.59717	0.0675	0.256167	50629	18927.4	2.67491	0.0006	0.00602707	29860	15685.8	1.90363	0.0432	0.15288	39393	19022.7	2.07085	0.0143	0.0605708
GO:0006997	nucleus organization	hard	0	1219.86	0	1	1	0	38.9072	0	1	1	3874	750.548	5.16156	0.0661	0.46872	0	5.4784	0	1	1	9563	260.48	36.713	0.001	0.0523562	0	37.5648	0	1	1
GO:0006997	nucleus organization	soft	21769	15216.7	1.4306	0.1912	0.588968	27074	6831.84	3.96292	0.0011	0.00848241	35565	10759.4	3.30548	0.0018	0.0251044	33249	7927.08	4.19435	0.0006	0.00602707	7234	6365.71	1.1364	0.3601	0.462359	25591	7502.37	3.41106	0.0046	0.0272724
GO:0001657	ureteric bud development	hard	0	678.787	0	1	1	0	27.6913	0	1	1	0	372.416	0	1	1	0	16.5069	0	1	1	0	230.305	0	1	1	0	45.3826	0	1	1
GO:0001657	ureteric bud development	soft	7976	11715.1	0.680829	0.6842	0.851407	9833	5475.6	1.79579	0.1655	0.272767	5018	7797.99	0.6435	0.6545	0.734851	26752	5908.64	4.52761	0.0006	0.00602707	8212	4814.03	1.70585	0.1916	0.322455	9833	5815.59	1.6908	0.1853	0.302335
GO:0033233	regulation of protein sumoylation	hard	0	242.005	0	1	1	0	2.568	0	1	1	1716	84.1285	20.3974	0.0179	0.32696	0	5.6468	0	1	1	0	30.0555	0	1	1	0	19.638	0	1	1
GO:0033233	regulation of protein sumoylation	soft	3617	1815.34	1.99246	0.214	0.588968	8184	1302.65	6.28257	0.002	0.0138591	858	1534.15	0.559266	0.4881	0.610022	9503	1213.22	7.83285	0.0006	0.00602707	7136	923.159	7.72998	0.0049	0.0376817	8184	1211.5	6.75527	0.0028	0.0189093
GO:0072359	circulatory system development	hard	7558	13290.7	0.568666	0.7176	1	0	568.24	0	1	1	13038	9879.52	1.3197	0.2854	1	0	301.352	0	1	1	3083	5184.09	0.594704	0.5609	1	0	1555.85	0	1	1
GO:0072359	circulatory system development	soft	190546	186942	1.01928	0.435	0.720382	198534	113961	1.74212	0.0007	0.00580885	204678	157501	1.29954	0.0544	0.227542	197793	118855	1.66416	0.0023	0.0169145	169776	94908.5	1.78884	0.0011	0.0113321	205688	120129	1.71222	0.0013	0.0104179
GO:0048806	genitalia development	hard	0	937.822	0	1	1	0	11.0122	0	1	1	0	491.358	0	1	1	0	21.6243	0	1	1	1220	169.428	7.20072	0.0562	0.447493	0	62.7556	0	1	1
GO:0048806	genitalia development	soft	13496	10594.1	1.27392	0.304	0.646452	27127	5478.73	4.95133	0.0007	0.00580885	16416	8130.82	2.01898	0.0874	0.287914	14526	5706.16	2.54567	0.0507	0.1425	10839	4521.02	2.39747	0.0883	0.215856	21053	5811.99	3.62234	0.0079	0.0397828
GO:0009299	mRNA transcription	hard	1481	322.748	4.58871	0.0794	1	0	0	inf	1	1	0	183.264	0	1	1	0	12.836	0	1	1	0	164.465	0	1	1	0	17.5787	0	1	1
GO:0009299	mRNA transcription	soft	6512	3710.2	1.75516	0.2308	0.604234	17310	2942.77	5.8822	0.0007	0.00580885	8757	3171.9	2.76081	0.0768	0.275751	14037	2867.67	4.89491	0.0066	0.0369453	10499	2263.61	4.63816	0.0154	0.0805182	15053	3057.46	4.92336	0.0043	0.0258317
GO:0010648	negative regulation of cell communication	hard	14914	14539.3	1.02577	0.4325	1	0	647.189	0	1	1	17990	8783.66	2.04812	0.0888	0.53556	851	1051.33	0.809454	0.2231	1	17095	4647.87	3.67803	0.0215	0.271037	2149	2263.32	0.949491	0.334	1
GO:0010648	negative regulation of cell communication	soft	209210	201226	1.03968	0.3874	0.690482	188979	118168	1.59924	0.0019	0.0133729	248542	163403	1.52104	0.0022	0.0289634	183129	122812	1.49113	0.0094	0.0476901	141471	100450	1.40837	0.035	0.135532	207089	123720	1.67385	0.0006	0.00570489
GO:0019637	organophosphate metabolic process	hard	7515	9132.41	0.822893	0.532	1	0	384.117	0	1	1	10429	6118.67	1.70445	0.1845	0.835963	0	244.506	0	1	1	6674	3411.98	1.95605	0.1809	0.935588	1742	907.553	1.91945	0.1754	1
GO:0019637	organophosphate metabolic process	soft	156249	130941	1.19328	0.1349	0.560064	112738	76814.2	1.46767	0.0272	0.0975957	140642	102436	1.37298	0.038	0.185028	117282	78918.9	1.48611	0.0253	0.0915184	96573	63468.1	1.5216	0.0303	0.122807	149726	79397.5	1.88578	0.0006	0.00570489
GO:0046700	heterocycle catabolic process	hard	16397	4567.99	3.58955	0.0252	1	0	268.197	0	1	1	4879	2952.74	1.65236	0.2285	0.965715	0	292.066	0	1	1	3593	1632.22	2.2013	0.1784	0.92642	0	625.553	0	1	1
GO:0046700	heterocycle catabolic process	soft	70406	62758.3	1.12186	0.298	0.63901	77492	39656.8	1.95406	0.0049	0.0280308	74889	50885.6	1.47171	0.0589	0.239409	88861	40932.3	2.17093	0.0011	0.00950172	77883	32152.7	2.42229	0.0005	0.00608599	91680	40558	2.26047	0.0006	0.00570489
GO:0006402	mRNA catabolic process	hard	10825	1655.38	6.53927	0.0085	0.995596	0	105.153	0	1	1	0	1040.55	0	1	1	0	129.811	0	1	1	3593	540.768	6.64425	0.0536	0.440256	0	236.305	0	1	1
GO:0006402	mRNA catabolic process	soft	16881	22208.3	0.76012	0.7086	0.864826	39683	13673.8	2.90211	0.0009	0.00715917	36346	17735.9	2.04929	0.016	0.112987	40066	14221.3	2.81732	0.0012	0.0101468	33093	11389.6	2.90555	0.0027	0.0238323	42051	14018.4	2.99969	0.0006	0.00570489
GO:0006487	protein N-linked glycosylation	hard	0	1462.19	0	1	1	0	91.0269	0	1	1	368	775.662	0.474433	0.2205	0.939444	0	25.2345	0	1	1	2090	335.757	6.22474	0.0494	0.426101	0	140.625	0	1	1
GO:0006487	protein N-linked glycosylation	soft	40113	19714.1	2.03473	0.0262	0.365745	27109	11173.3	2.42623	0.0314	0.108236	21958	15457.7	1.42052	0.2127	0.390673	33331	11062	3.01311	0.0062	0.0351479	22259	9153.82	2.43166	0.0454	0.157458	44560	11788.9	3.77983	0.0006	0.00570489
GO:0048699	generation of neurons	hard	15569	21818.2	0.713579	0.6986	1	3573	900.722	3.96682	0.0928	1	29446	14086.2	2.09042	0.047	0.421207	851	892.474	0.953529	0.2341	1	12000	8023.62	1.49558	0.2303	1	1880	2795.48	0.672515	0.468	1
GO:0048699	generation of neurons	soft	300558	311238	0.965684	0.6068	0.805842	269281	181308	1.48521	0.0018	0.0129401	337839	247732	1.36373	0.0045	0.0481619	298172	188738	1.57982	0.0005	0.00525984	241399	151575	1.59261	0.0009	0.00971695	268742	187013	1.43702	0.0051	0.0291357
GO:1902582	single-organism intracellular transport	hard	9567	12427.7	0.769816	0.5876	1	503	350.297	1.43593	0.1329	1	7912	7161.4	1.10481	0.3696	1	0	444.895	0	1	1	9691	3941.78	2.45853	0.1042	0.6561	2334	1267.33	1.84167	0.2071	1
GO:1902582	single-organism intracellular transport	soft	125835	171128	0.735327	0.9556	1	157566	96030.9	1.64079	0.0051	0.0287669	179145	129417	1.38425	0.0268	0.152174	180106	96976	1.85722	0.0005	0.00525984	134687	80113.5	1.6812	0.0063	0.0447558	167311	98305.3	1.70195	0.0016	0.0124076
GO:0042440	pigment metabolic process	hard	4221	858.203	4.91842	0.0547	1	0	52.041	0	1	1	0	399.744	0	1	1	0	6.2292	0	1	1	0	247.174	0	1	1	2027	90.7154	22.3446	0.02	0.610443
GO:0042440	pigment metabolic process	soft	15730	10107.6	1.55625	0.1793	0.586583	20970	5919.18	3.54272	0.003	0.0193894	22540	7979.45	2.82476	0.0094	0.0803682	23890	5804.54	4.11574	0.0005	0.00525984	19211	4448.15	4.31887	0.0018	0.017199	19850	5816.4	3.41276	0.0038	0.0239941
GO:0048730	epidermis morphogenesis	hard	0	371.869	0	1	1	0	15.9018	0	1	1	0	250.232	0	1	1	0	5.73	0	1	1	0	141.815	0	1	1	0	36.0708	0	1	1
GO:0048730	epidermis morphogenesis	soft	18500	5593.73	3.30728	0.0204	0.335066	14892	2859.44	5.20802	0.0045	0.0262262	15253	5593.11	2.72711	0.0466	0.208184	23061	3620.18	6.37013	0.0005	0.00525984	15953	2953.45	5.40148	0.0071	0.0484575	14892	3739.69	3.98215	0.0165	0.0674384
GO:0032006	regulation of TOR signaling	hard	1481	608.566	2.43359	0.1341	1	0	7.6732	0	1	1	0	325.718	0	1	1	0	18.5123	0	1	1	0	162.363	0	1	1	0	68.6338	0	1	1
GO:0032006	regulation of TOR signaling	soft	18663	8098.76	2.30443	0.0676	0.530596	14656	3830.58	3.82605	0.0272	0.0975957	9934	5162.41	1.9243	0.1718	0.362013	28103	4268.1	6.58443	0.0005	0.00525984	19126	3629.83	5.26911	0.0075	0.0501136	18911	4111.71	4.5993	0.0103	0.0481808
GO:0009790	embryo development	hard	11931	15043.5	0.793102	0.5743	1	0	525.105	0	1	1	9402	10461.6	0.898718	0.4649	1	0	772.697	0	1	1	359	5698.41	0.063	0.8105	1	0	1988.03	0	1	1
GO:0009790	embryo development	soft	230599	214885	1.07313	0.305	0.646452	210721	126356	1.66768	0.0018	0.0129401	243974	168283	1.44978	0.0072	0.0670848	211783	128508	1.64802	0.0025	0.0180216	194450	103443	1.87978	0.0004	0.00514748	217485	131974	1.64794	0.001	0.00841031
GO:0044087	regulation of cellular component biogenesis	hard	23705	7318.72	3.23895	0.0157	0.995596	0	274.157	0	1	1	14708	4670.81	3.14892	0.0424	0.407826	937	97.9139	9.56963	0.0331	1	10772	2128.47	5.06092	0.0253	0.300806	0	743.564	0	1	1
GO:0044087	regulation of cellular component biogenesis	soft	101292	94704.2	1.06956	0.3609	0.676163	84981	51832	1.63955	0.0193	0.0767622	89988	71433.8	1.25974	0.1458	0.335585	90521	56165	1.6117	0.0214	0.0818427	97791	44516.6	2.19673	0.0004	0.00514748	88618	56615.4	1.56526	0.0263	0.0943515
GO:1901361	organic cyclic compound catabolic process	hard	16397	4796.4	3.4186	0.0274	1	0	275.23	0	1	1	4879	3141.96	1.55285	0.2462	1	0	306.335	0	1	1	3593	1747.34	2.05627	0.1931	0.98142	0	645.511	0	1	1
GO:1901361	organic cyclic compound catabolic process	soft	74759	66172.1	1.12977	0.2814	0.628017	78428	41867.7	1.87323	0.0068	0.0352499	77869	53959.3	1.44311	0.0644	0.249278	89797	43126.5	2.08217	0.0013	0.0107653	80996	34057.1	2.37824	0.0004	0.00514748	92616	42865	2.16065	0.0007	0.0064746
GO:2001053	regulation of mesenchymal cell apoptotic process	hard	1481	109.641	13.5077	0.042	1	0	3.6841	0	1	1	0	126.137	0	1	1	0	0	inf	1	1	0	12.0359	0	1	1	0	6.0109	0	1	1
GO:2001053	regulation of mesenchymal cell apoptotic process	soft	5120	1778.37	2.87903	0.0778	0.556888	5120	1223.69	4.18406	0.0405	0.127607	6807	1588.64	4.28481	0.0305	0.163215	9375	1219.62	7.68681	0.0012	0.0101468	10810	1086.44	9.94991	0.0004	0.00514748	9375	1402.16	6.68609	0.0021	0.0152418
GO:0045937	positive regulation of phosphate metabolic process	hard	3442	12068	0.285217	0.8878	1	0	599.663	0	1	1	7738	8366.38	0.924893	0.458	1	0	307.96	0	1	1	9378	4288.95	2.18655	0.1317	0.755792	1029	1574.76	0.653433	0.3256	1
GO:0045937	positive regulation of phosphate metabolic process	soft	178989	171187	1.04558	0.3765	0.685744	173763	100013	1.7374	0.0006	0.00508361	196531	138358	1.42045	0.0128	0.0973192	164587	105812	1.55546	0.0069	0.0382506	137844	83986.2	1.64127	0.007	0.0479462	175444	105727	1.6594	0.0029	0.0193602
GO:0010562	positive regulation of phosphorus metabolic process	hard	3442	12068	0.285217	0.8878	1	0	599.663	0	1	1	7738	8366.38	0.924893	0.458	1	0	307.96	0	1	1	9378	4288.95	2.18655	0.1317	0.755792	1029	1574.76	0.653433	0.3256	1
GO:0010562	positive regulation of phosphorus metabolic process	soft	178989	171187	1.04558	0.3765	0.685744	173763	100013	1.7374	0.0006	0.00508361	196531	138358	1.42045	0.0128	0.0973192	164587	105812	1.55546	0.0069	0.0382506	137844	83986.2	1.64127	0.007	0.0479462	175444	105727	1.6594	0.0029	0.0193602
GO:0072358	cardiovascular system development	hard	7558	13251.6	0.570348	0.7147	1	0	568.24	0	1	1	13038	9857.38	1.32266	0.2844	1	0	301.352	0	1	1	3083	5168.46	0.596503	0.5595	1	0	1549.92	0	1	1
GO:0072358	cardiovascular system development	soft	190546	186198	1.02335	0.4252	0.712664	198534	113357	1.75141	0.0006	0.00508361	204678	156651	1.30659	0.0513	0.219513	197793	118310	1.67182	0.0022	0.0165124	169776	94459.3	1.79735	0.0011	0.0113321	204815	119618	1.71225	0.0013	0.0104179
GO:0009755	hormone-mediated signaling pathway	hard	0	1637.06	0	1	1	0	19.4264	0	1	1	21360	1477.99	14.452	0.0006	0.22315	0	17.3105	0	1	1	1534	650.782	2.35716	0.1309	0.75574	0	106.734	0	1	1
GO:0009755	hormone-mediated signaling pathway	soft	42215	22296.3	1.89337	0.0413	0.440533	51701	14638.5	3.53185	0.0006	0.00508361	46339	18414.9	2.51638	0.0101	0.0842548	33828	15033.1	2.25023	0.0326	0.106749	26420	11580	2.28153	0.0524	0.169545	45190	15514.6	2.91274	0.0041	0.0253009
GO:0051340	regulation of ligase activity	hard	463	838.489	0.552184	0.306	1	0	36.47	0	1	1	0	441.241	0	1	1	0	113.207	0	1	1	0	229.79	0	1	1	1508	185.648	8.12289	0.0494	0.684886
GO:0051340	regulation of ligase activity	soft	16618	11270.7	1.47444	0.1771	0.58194	24197	6106.47	3.96252	0.0006	0.00508361	23169	8414.28	2.75353	0.0069	0.0651051	16785	6426.08	2.61201	0.0245	0.0899231	16210	4928.42	3.28909	0.0108	0.0633092	23087	6151.23	3.75324	0.001	0.00841031
GO:2000134	negative regulation of G1/S transition of mitotic cell cycle	hard	463	613.114	0.755161	0.2123	1	0	6.5548	0	1	1	3112	481.999	6.45645	0.0668	0.46872	0	121.574	0	1	1	0	242.811	0	1	1	1508	142.993	10.5459	0.0449	0.678323
GO:2000134	negative regulation of G1/S transition of mitotic cell cycle	soft	18134	8286.68	2.18833	0.0443	0.452911	25236	5703.23	4.42486	0.0006	0.00508361	17378	7513.9	2.31278	0.0451	0.204139	23841	5650.1	4.21957	0.001	0.00888692	22087	4345.64	5.08256	0.0005	0.00608599	19817	5713.31	3.46857	0.0067	0.0353549
GO:0044819	mitotic G1/S transition checkpoint	hard	463	613.114	0.755161	0.2123	1	0	6.5548	0	1	1	3112	481.999	6.45645	0.0668	0.46872	0	121.574	0	1	1	0	242.811	0	1	1	1508	142.993	10.5459	0.0449	0.678323
GO:0044819	mitotic G1/S transition checkpoint	soft	18134	8286.68	2.18833	0.0443	0.452911	25236	5703.23	4.42486	0.0006	0.00508361	17378	7513.9	2.31278	0.0451	0.204139	23841	5650.1	4.21957	0.001	0.00888692	22087	4345.64	5.08256	0.0005	0.00608599	19817	5713.31	3.46857	0.0067	0.0353549
GO:0044783	G1 DNA damage checkpoint	hard	463	613.114	0.755161	0.2123	1	0	6.5548	0	1	1	3112	481.999	6.45645	0.0668	0.46872	0	121.574	0	1	1	0	242.811	0	1	1	1508	142.993	10.5459	0.0449	0.678323
GO:0044783	G1 DNA damage checkpoint	soft	18134	8286.68	2.18833	0.0443	0.452911	25236	5703.23	4.42486	0.0006	0.00508361	17378	7513.9	2.31278	0.0451	0.204139	23841	5650.1	4.21957	0.001	0.00888692	22087	4345.64	5.08256	0.0005	0.00608599	19817	5713.31	3.46857	0.0067	0.0353549
GO:0023057	negative regulation of signaling	hard	14914	14439.1	1.03289	0.4272	1	0	636.747	0	1	1	17990	8739.03	2.05858	0.0881	0.533383	851	1054.6	0.806942	0.2238	1	17095	4633.31	3.68959	0.0214	0.271037	2149	2276.3	0.944074	0.3368	1
GO:0023057	negative regulation of signaling	soft	209210	199484	1.04875	0.3633	0.676163	188979	117851	1.60354	0.0021	0.0144774	252179	162901	1.54805	0.0017	0.0243176	183129	122484	1.49512	0.0088	0.0454515	145108	100064	1.45015	0.0263	0.113324	207089	123363	1.6787	0.0005	0.00495024
GO:0044270	cellular nitrogen compound catabolic process	hard	16397	4521.25	3.62666	0.025	1	0	261.303	0	1	1	4879	3036.31	1.60689	0.236	0.986624	0	286.317	0	1	1	3593	1621.68	2.21561	0.1783	0.92642	0	629.497	0	1	1
GO:0044270	cellular nitrogen compound catabolic process	soft	70406	62986	1.1178	0.3051	0.646452	77492	39670.9	1.95337	0.0045	0.0262262	74889	51017	1.46792	0.059	0.239537	88861	41154.3	2.15922	0.0008	0.00735413	77883	32337.4	2.40845	0.0006	0.00699146	91680	40611.7	2.25748	0.0005	0.00495024
GO:0019439	aromatic compound catabolic process	hard	16397	4516.87	3.63016	0.0246	1	0	256.146	0	1	1	4879	2868.61	1.70083	0.2206	0.939444	0	286.317	0	1	1	3593	1595.81	2.25152	0.174	0.9135	0	605.012	0	1	1
GO:0019439	aromatic compound catabolic process	soft	69327	61679	1.124	0.3022	0.645024	76413	38739.1	1.9725	0.005	0.0283216	73810	49610.4	1.48779	0.0548	0.228146	87782	39853.8	2.2026	0.0012	0.0101468	77883	31327.9	2.48606	0.0005	0.00608599	90601	39565.5	2.2899	0.0005	0.00495024
GO:0000165	MAPK cascade	hard	2483	2250.83	1.10315	0.372	1	0	83.3388	0	1	1	0	1611.66	0	1	1	0	130.075	0	1	1	0	983.58	0	1	1	0	319.573	0	1	1
GO:0000165	MAPK cascade	soft	47122	31898.9	1.47723	0.0904	0.556888	48895	18589.9	2.63019	0.001	0.0078616	55308	25350.1	2.18176	0.0034	0.0404645	41210	19829.9	2.07817	0.013	0.0585438	42567	15149.4	2.80982	0.0017	0.0164076	52115	19593	2.65987	0.0005	0.00495024
GO:0031056	regulation of histone modification	hard	0	1628.26	0	1	1	0	68.89	0	1	1	0	1073.41	0	1	1	2330	43.1066	54.052	0.0091	1	15222	590.937	25.7591	0.0016	0.0745756	2330	205.685	11.328	0.0433	0.678323
GO:0031056	regulation of histone modification	soft	39505	22471	1.75805	0.0602	0.511351	47177	14356.7	3.28606	0.0008	0.00655772	42051	17713.3	2.37398	0.012	0.0929792	46261	13812.7	3.34916	0.0007	0.00653986	21232	11511.3	1.84445	0.1044	0.234854	49588	14954.1	3.31601	0.0005	0.00495024
GO:0043506	regulation of JUN kinase activity	hard	2483	1458.14	1.70286	0.235	1	0	88.6991	0	1	1	0	1157.48	0	1	1	0	34.483	0	1	1	0	708.769	0	1	1	0	216.003	0	1	1
GO:0043506	regulation of JUN kinase activity	soft	32018	21530.7	1.48708	0.1503	0.564786	42975	13462	3.19232	0.0014	0.0104559	39297	18285.7	2.14905	0.0206	0.131716	38680	13869.8	2.7888	0.0048	0.0293268	34757	10916.2	3.18399	0.0031	0.0264469	50418	14437.5	3.49215	0.0005	0.00495024
GO:0071453	cellular response to oxygen levels	hard	1481	1549.16	0.956002	0.3052	1	0	110.187	0	1	1	0	1127.9	0	1	1	0	113.218	0	1	1	0	576.995	0	1	1	0	220.249	0	1	1
GO:0071453	cellular response to oxygen levels	soft	40980	24628.4	1.66393	0.079	0.556888	34974	13738.9	2.54561	0.0152	0.0644601	56478	20259.2	2.78778	0.0025	0.0318786	46269	14795.5	3.12723	0.0028	0.0196884	33419	12087.8	2.76468	0.016	0.0828618	55605	14900.3	3.7318	0.0005	0.00495024
GO:1901659	glycosyl compound biosynthetic process	hard	529	896.473	0.59009	0.2958	1	0	61.0119	0	1	1	0	646.006	0	1	1	0	21.6563	0	1	1	0	421.339	0	1	1	286	123.826	2.30969	0.0536	0.702059
GO:1901659	glycosyl compound biosynthetic process	soft	18472	14175.7	1.30308	0.2538	0.615525	22138	8173.92	2.70837	0.0182	0.0736215	12699	11469.1	1.10723	0.385	0.527695	23442	8618.14	2.72008	0.0169	0.0704841	11315	6820.27	1.65903	0.1811	0.31348	32538	8644.09	3.76419	0.0005	0.00495024
GO:0070232	regulation of T cell apoptotic process	hard	1181	460.753	2.56319	0.1424	1	0	0	inf	1	1	0	213.471	0	1	1	0	3.7057	0	1	1	0	117.201	0	1	1	0	27.0802	0	1	1
GO:0070232	regulation of T cell apoptotic process	soft	13592	5043.43	2.69499	0.0406	0.436424	15161	3556.62	4.26276	0.0052	0.0291272	9290	4243.94	2.18901	0.1085	0.300581	12782	3368.01	3.79512	0.0148	0.064267	13073	2739.75	4.7716	0.0077	0.0510927	18629	3459.43	5.38499	0.0005	0.00495024
GO:0002064	epithelial cell development	hard	1728	2954.34	0.584903	0.4509	1	0	108.392	0	1	1	2321	1641.96	1.41355	0.256	1	0	37.684	0	1	1	0	920.481	0	1	1	0	317.337	0	1	1
GO:0002064	epithelial cell development	soft	30621	36889.4	0.830075	0.6633	0.841896	55667	22523.1	2.47155	0.0048	0.0275761	77669	29544.1	2.62892	0.0002	0.0048776	45771	23231.3	1.97023	0.0274	0.0960798	35401	18458.8	1.91784	0.0504	0.16927	43715	22637.1	1.93112	0.0334	0.110943
GO:0044042	glucan metabolic process	hard	0	733.44	0	1	1	0	9.4237	0	1	1	0	370.953	0	1	1	0	5.0548	0	1	1	0	111.862	0	1	1	0	63.0608	0	1	1
GO:0044042	glucan metabolic process	soft	10509	9618.41	1.09259	0.3998	0.692122	13589	4477.37	3.03504	0.0336	0.113207	31050	6108.65	5.08295	0.0002	0.0048776	8727	4710.48	1.85268	0.1804	0.284887	10509	4065.44	2.58496	0.0843	0.21211	10509	4958.05	2.11958	0.1091	0.224058
GO:0006112	energy reserve metabolic process	hard	0	733.44	0	1	1	0	9.4237	0	1	1	0	370.953	0	1	1	0	5.0548	0	1	1	0	111.862	0	1	1	0	63.0608	0	1	1
GO:0006112	energy reserve metabolic process	soft	10509	9618.41	1.09259	0.3998	0.692122	13589	4477.37	3.03504	0.0336	0.113207	31050	6108.65	5.08295	0.0002	0.0048776	8727	4710.48	1.85268	0.1804	0.284887	10509	4065.44	2.58496	0.0843	0.21211	10509	4958.05	2.11958	0.1091	0.224058
GO:0006073	cellular glucan metabolic process	hard	0	733.44	0	1	1	0	9.4237	0	1	1	0	370.953	0	1	1	0	5.0548	0	1	1	0	111.862	0	1	1	0	63.0608	0	1	1
GO:0006073	cellular glucan metabolic process	soft	10509	9618.41	1.09259	0.3998	0.692122	13589	4477.37	3.03504	0.0336	0.113207	31050	6108.65	5.08295	0.0002	0.0048776	8727	4710.48	1.85268	0.1804	0.284887	10509	4065.44	2.58496	0.0843	0.21211	10509	4958.05	2.11958	0.1091	0.224058
GO:1902578	single-organism localization	hard	22915	40020	0.572588	0.8997	1	503	1600.49	0.31428	0.411	1	49688	25919.5	1.91702	0.0409	0.40216	2599	1203.48	2.15958	0.2126	1	45491	13486.7	3.37302	0.0033	0.0846483	4282	4359.64	0.982191	0.3805	1
GO:1902578	single-organism localization	soft	466669	542526	0.860177	0.9437	1	440722	324117	1.35976	0.0029	0.018864	519559	435479	1.19307	0.0358	0.178321	481033	333060	1.44428	0.0004	0.00450337	324510	267431	1.21343	0.0626	0.183339	455013	336210	1.35336	0.0028	0.0189093
GO:0051960	regulation of nervous system development	hard	2180	9866.37	0.220953	0.895	1	1969	510.32	3.85836	0.0934	1	16516	6889.6	2.39724	0.0621	0.461895	851	463.46	1.83619	0.1337	1	8993	3867.06	2.32554	0.1284	0.750374	1880	1458.54	1.28896	0.2845	1
GO:0051960	regulation of nervous system development	soft	163746	140695	1.16384	0.1699	0.57406	138613	86572.4	1.60112	0.0059	0.0320252	181390	116021	1.56342	0.002	0.0270485	165883	89295.5	1.85768	0.0004	0.00450337	130290	71185.9	1.83028	0.001	0.0105	152027	89785.5	1.69322	0.0022	0.0157989
GO:0043068	positive regulation of programmed cell death	hard	12809	8093	1.58273	0.2008	1	0	255.562	0	1	1	13549	5233.59	2.58886	0.0675	0.469205	0	294.688	0	1	1	1877	2734.47	0.686422	0.4702	1	0	1015.56	0	1	1
GO:0043068	positive regulation of programmed cell death	soft	143076	111089	1.28794	0.0679	0.531947	109541	67207.2	1.6299	0.0093	0.0447576	156273	89693.7	1.7423	0.0014	0.0211088	128109	67738.3	1.89124	0.0004	0.00450337	95823	54029.3	1.77354	0.0074	0.0496189	109910	67994.6	1.61645	0.01	0.0473202
GO:1902580	single-organism cellular localization	hard	8323	8600.96	0.967683	0.4443	1	0	259.234	0	1	1	0	4914.94	0	1	1	1788	349.903	5.10999	0.0818	1	13484	2435.36	5.53677	0.0152	0.232903	2553	1055.96	2.41771	0.16	1
GO:1902580	single-organism cellular localization	soft	113557	114947	0.987911	0.5116	0.756579	88625	65097.8	1.36141	0.0912	0.196795	128453	87134.6	1.47419	0.0225	0.138316	129722	65937.3	1.96735	0.0004	0.00450337	89654	53650.2	1.67108	0.0168	0.0857271	83864	64353.3	1.30318	0.1217	0.2365
GO:0048864	stem cell development	hard	1481	3335.6	0.443999	0.5809	1	0	162.07	0	1	1	1862	2425.83	0.767573	0.4249	1	0	59.2272	0	1	1	0	1140.46	0	1	1	0	301.241	0	1	1
GO:0048864	stem cell development	soft	47739	49028.9	0.973691	0.5139	0.757556	63771	27901.7	2.28556	0.0017	0.0124205	45488	37503.1	1.21291	0.2511	0.427243	75003	28490.2	2.63259	0.0004	0.00450337	41866	23417.7	1.78779	0.039	0.145139	78244	29947.7	2.61268	0.0005	0.00495024
GO:0072009	nephron epithelium development	hard	0	1495.78	0	1	1	0	61.793	0	1	1	2158	991.103	2.17737	0.1876	0.844011	0	22.2119	0	1	1	0	381.737	0	1	1	0	101.724	0	1	1
GO:0072009	nephron epithelium development	soft	7976	22706	0.351273	0.9626	1	21864	11806.1	1.85192	0.0772	0.18293	8840	16066	0.550231	0.8251	0.865841	41915	12767	3.28307	0.0004	0.00450337	8212	10232.8	0.802516	0.5806	0.645449	16766	12540.2	1.33699	0.247	0.360341
GO:0061333	renal tubule morphogenesis	hard	0	835.692	0	1	1	0	49.0226	0	1	1	2158	576.443	3.74365	0.1123	0.60604	0	17.8469	0	1	1	0	311.095	0	1	1	0	81.0868	0	1	1
GO:0061333	renal tubule morphogenesis	soft	7976	14890.7	0.535638	0.8156	0.928289	14848	7479.45	1.98517	0.0921	0.197679	5018	10777.7	0.465592	0.8163	0.859435	34682	8303.48	4.17681	0.0004	0.00450337	8212	6837.62	1.201	0.3417	0.448173	9833	8012.76	1.22717	0.3295	0.424252
GO:0072171	mesonephric tubule morphogenesis	hard	0	686.097	0	1	1	0	36.2168	0	1	1	0	406.432	0	1	1	0	16.5069	0	1	1	0	237.632	0	1	1	0	54.4096	0	1	1
GO:0072171	mesonephric tubule morphogenesis	soft	7976	11764.1	0.677993	0.6816	0.849193	14848	5778.31	2.56961	0.047	0.140721	5018	8142.8	0.61625	0.6741	0.749877	26752	6135.95	4.35988	0.0004	0.00450337	8212	5023.47	1.63473	0.2057	0.336552	9833	6167.5	1.59433	0.2104	0.327691
GO:0006305	DNA alkylation	hard	0	274.955	0	1	1	0	5.637	0	1	1	0	229.962	0	1	1	0	2.0988	0	1	1	4510	108.614	41.5233	0.0046	0.102814	0	36.8997	0	1	1
GO:0006305	DNA alkylation	soft	18502	5601.29	3.30317	0.0587	0.509795	26306	3437.13	7.65347	0.0022	0.0150638	26306	4506.38	5.8375	0.0035	0.0407846	26306	2998.01	8.77447	0.0004	0.00450337	18820	3078.42	6.11353	0.0186	0.0902147	25828	3619.08	7.13662	0.0017	0.0130099
GO:2001234	negative regulation of apoptotic signaling pathway	hard	0	2141.32	0	1	1	0	74.8093	0	1	1	0	1056.38	0	1	1	0	115.195	0	1	1	0	668.517	0	1	1	0	294.062	0	1	1
GO:2001234	negative regulation of apoptotic signaling pathway	soft	33644	28638.8	1.17477	0.2937	0.635027	45470	15292.8	2.9733	0.0005	0.0043837	50017	21714.6	2.30338	0.0035	0.0407846	31843	15508.4	2.05327	0.0304	0.102475	40319	12907.5	3.1237	0.001	0.0105	39734	15787	2.51689	0.0047	0.0277443
GO:0002460	adaptive immune response based on somatic recombination of immune receptors built from immunoglobulin superfamily domains	hard	0	1045.8	0	1	1	0	45.5717	0	1	1	4349	688.813	6.31376	0.0689	0.472996	811	111.969	7.2431	0.0426	1	0	459.283	0	1	1	811	236.241	3.43294	0.0742	0.776056
GO:0002460	adaptive immune response based on somatic recombination of immune receptors built from immunoglobulin superfamily domains	soft	21371	16854.3	1.26799	0.2627	0.619307	33047	9139.07	3.61601	0.0005	0.0043837	42882	14287.5	3.00137	0.0008	0.0141683	26015	10364.4	2.51004	0.015	0.0647147	25981	8669.92	2.99668	0.0093	0.058134	33047	9534	3.46623	0.0011	0.00904617
GO:0002250	adaptive immune response	hard	0	1045.8	0	1	1	0	45.5717	0	1	1	4349	688.813	6.31376	0.0689	0.472996	811	111.969	7.2431	0.0426	1	0	459.283	0	1	1	811	236.241	3.43294	0.0742	0.776056
GO:0002250	adaptive immune response	soft	21371	16854.3	1.26799	0.2627	0.619307	33047	9139.07	3.61601	0.0005	0.0043837	42882	14287.5	3.00137	0.0008	0.0141683	26015	10364.4	2.51004	0.015	0.0647147	25981	8669.92	2.99668	0.0093	0.058134	33047	9534	3.46623	0.0011	0.00904617
GO:0002443	leukocyte mediated immunity	hard	0	1175.33	0	1	1	0	29.9098	0	1	1	4349	738.602	5.88815	0.0645	0.466521	811	108.644	7.46478	0.0366	1	0	502.344	0	1	1	811	156.546	5.18057	0.0503	0.689871
GO:0002443	leukocyte mediated immunity	soft	18674	16794.6	1.11191	0.3744	0.683416	35543	9782.1	3.63347	0.0005	0.0043837	39184	14692.6	2.66692	0.0036	0.0413028	22739	10914.1	2.08345	0.0514	0.143662	26045	9137.6	2.85031	0.0111	0.0641818	28701	10183.7	2.81832	0.0067	0.0353549
GO:0031123	RNA 3'-end processing	hard	0	1280.25	0	1	1	0	80.1034	0	1	1	3555	839.961	4.23234	0.0917	0.541936	0	20.7893	0	1	1	0	496.704	0	1	1	0	85.8986	0	1	1
GO:0031123	RNA 3'-end processing	soft	36649	15430.2	2.37515	0.0064	0.190171	37451	10123	3.69961	0.0005	0.0043837	35286	13086.8	2.69631	0.0031	0.037494	29119	10676.8	2.72731	0.0085	0.0447087	25625	8504.04	3.01327	0.006	0.0435142	28734	10888.2	2.63902	0.0079	0.0397828
GO:1902253	regulation of intrinsic apoptotic signaling pathway by p53 class mediator	hard	0	135.719	0	1	1	0	3.6841	0	1	1	0	36.919	0	1	1	0	3.9043	0	1	1	0	21.7164	0	1	1	0	12.0176	0	1	1
GO:1902253	regulation of intrinsic apoptotic signaling pathway by p53 class mediator	soft	1222	2003.72	0.609866	0.5408	0.766018	7140	582.285	12.262	0.0005	0.0043837	1222	945.578	1.29233	0.3825	0.525908	1222	720.714	1.69554	0.3175	0.407865	3105	648.893	4.78507	0.0715	0.197025	3105	682.466	4.54968	0.0668	0.175864
GO:0003085	negative regulation of systemic arterial blood pressure	hard	0	NA	0	1	1	0	0	inf	1	1	0	51.8415	0	1	1	0	7.8399	0	1	1	0	22.1954	0	1	1	0	1.4287	0	1	1
GO:0003085	negative regulation of systemic arterial blood pressure	soft	0	NA	0	1	1	6309	439.718	14.3478	0.0005	0.0043837	9171	1844.24	4.97277	0.0758	0.273702	9912	813.242	12.1883	0.0244	0.0896381	9912	841.725	11.7758	0.0266	0.114231	6309	531.786	11.8638	0.0099	0.0470106
GO:0018205	peptidyl-lysine modification	hard	0	2769.56	0	1	1	148	186.378	0.794086	0.0536	1	1716	1557.76	1.10159	0.2751	1	0	275.791	0	1	1	0	1011.99	0	1	1	1626	570.903	2.84812	0.1105	0.941832
GO:0018205	peptidyl-lysine modification	soft	68926	41327.7	1.66779	0.0363	0.413721	68241	22337.3	3.05503	0.0006	0.00508361	76587	29660.4	2.58213	0.0005	0.0101895	52692	22933.7	2.29758	0.009	0.0461869	63589	18650.5	3.40951	0.0003	0.00426245	51438	22623.7	2.27363	0.0106	0.0489665
GO:1902807	negative regulation of cell cycle G1/S phase transition	hard	4901	974.743	5.02799	0.0732	1	0	60.5304	0	1	1	6119	684.146	8.94399	0.0238	0.344868	0	123.812	0	1	1	3007	338.19	8.89146	0.0612	0.471227	1508	190.465	7.91747	0.0537	0.702059
GO:1902807	negative regulation of cell cycle G1/S phase transition	soft	27010	13181.6	2.04907	0.0354	0.410222	30800	8665.2	3.55445	0.0013	0.00974517	28632	11863.2	2.41352	0.0165	0.115422	32492	9035.48	3.59605	0.0009	0.00812432	31454	6917.87	4.54678	0.0003	0.00426245	24100	9287.24	2.59496	0.0184	0.072656
GO:0006779	porphyrin-containing compound biosynthetic process	hard	4221	307.172	13.7415	0.0136	0.995596	0	10.2542	0	1	1	0	236.943	0	1	1	0	4.5247	0	1	1	0	149.184	0	1	1	0	19.0325	0	1	1
GO:0006779	porphyrin-containing compound biosynthetic process	soft	9055	4630.8	1.95539	0.1151	0.556888	6268	2892.29	2.16714	0.1136	0.217132	13327	3894.55	3.42197	0.0088	0.0770086	6268	2785.64	2.25011	0.1075	0.213221	12898	2205.72	5.84751	0.0003	0.00426245	4255	2872.29	1.4814	0.2532	0.36469
GO:0031943	regulation of glucocorticoid metabolic process	hard	0	70.4567	0	1	1	0	0	inf	1	1	0	100.374	0	1	1	0	6.2043	0	1	1	0	54.5198	0	1	1	0	19.8977	0	1	1
GO:0031943	regulation of glucocorticoid metabolic process	soft	1976	1997.44	0.989268	0.4331	0.719751	9684	1372.85	7.05394	0.0026	0.0174183	12447	1936.05	6.42905	0.0009	0.0151574	9684	1409.87	6.86873	0.0039	0.0253753	12447	1240.03	10.0376	0.0003	0.00426245	9684	1347.39	7.18725	0.0042	0.0253429
GO:0055086	nucleobase-containing small molecule metabolic process	hard	5335	5704.44	0.935236	0.4452	1	0	274.805	0	1	1	11302	3972.72	2.8449	0.0662	0.46872	0	168.061	0	1	1	5251	2440.79	2.15135	0.1877	0.961648	2313	702.77	3.29126	0.1175	0.955559
GO:0055086	nucleobase-containing small molecule metabolic process	soft	124053	82523.8	1.50324	0.0167	0.302052	80177	50366.6	1.59187	0.0277	0.0989496	74998	65465.6	1.14561	0.2722	0.440954	94933	51255.5	1.85215	0.004	0.0257335	79768	40398.8	1.97451	0.0049	0.0376817	109780	51810.5	2.11888	0.0004	0.00408922
GO:0022411	cellular component disassembly	hard	2686	3612.04	0.743624	0.4933	1	0	175.708	0	1	1	15913	2429.98	6.54861	0.0043	0.309531	0	194.756	0	1	1	9769	1488.49	6.56305	0.0282	0.317936	0	472.379	0	1	1
GO:0022411	cellular component disassembly	soft	58413	51762.7	1.12848	0.3049	0.646452	68560	30959.4	2.21451	0.0013	0.00974517	66822	43008.3	1.5537	0.0447	0.202946	68545	31540.9	2.17321	0.0027	0.0191194	51933	25674.8	2.02272	0.0124	0.069593	77046	31460	2.44902	0.0004	0.00408922
GO:0045913	positive regulation of carbohydrate metabolic process	hard	1481	1006.21	1.47185	0.2066	1	0	45.8412	0	1	1	0	644.564	0	1	1	0	29.1791	0	1	1	0	263.75	0	1	1	0	105.423	0	1	1
GO:0045913	positive regulation of carbohydrate metabolic process	soft	11046	13095.8	0.843477	0.5545	0.77138	23003	7248.25	3.17359	0.0103	0.0480786	9661	10688.1	0.9039	0.5058	0.623538	25834	7904.53	3.26825	0.0076	0.0408322	10309	6683.77	1.54239	0.2221	0.351207	36781	7999.76	4.59777	0.0004	0.00408922
GO:0034440	lipid oxidation	hard	237	751.276	0.315463	0.2695	1	0	17.128	0	1	1	0	447.754	0	1	1	0	14.8352	0	1	1	0	203.913	0	1	1	0	80.5289	0	1	1
GO:0034440	lipid oxidation	soft	13292	10239.8	1.29808	0.2836	0.629143	24864	5512.94	4.51012	0.0007	0.00580885	22117	8086.52	2.73505	0.0132	0.099345	9125	5817.88	1.56844	0.2187	0.322024	24388	4589.55	5.31381	0.0005	0.00608599	24864	5392.02	4.61126	0.0004	0.00408922
GO:1901503	ether biosynthetic process	hard	0	104.844	0	1	1	0	0	inf	1	1	0	46.6435	0	1	1	0	0.8232	0	1	1	0	NA	0	1	1	0	1.0258	0	1	1
GO:1901503	ether biosynthetic process	soft	1906	1437.2	1.32619	0.2686	0.619307	3408	410.35	8.30511	0.0793	0.183738	3408	659.887	5.16452	0.0929	0.290493	5314	395.724	13.4286	0.0006	0.00602707	0	NA	0	1	1	5314	472.282	11.2517	0.0004	0.00408922
GO:0097384	cellular lipid biosynthetic process	hard	0	104.844	0	1	1	0	0	inf	1	1	0	46.6435	0	1	1	0	0.8232	0	1	1	0	NA	0	1	1	0	1.0258	0	1	1
GO:0097384	cellular lipid biosynthetic process	soft	1906	1437.2	1.32619	0.2686	0.619307	3408	410.35	8.30511	0.0793	0.183738	3408	659.887	5.16452	0.0929	0.290493	5314	395.724	13.4286	0.0006	0.00602707	0	NA	0	1	1	5314	472.282	11.2517	0.0004	0.00408922
GO:0046504	glycerol ether biosynthetic process	hard	0	104.844	0	1	1	0	0	inf	1	1	0	46.6435	0	1	1	0	0.8232	0	1	1	0	NA	0	1	1	0	1.0258	0	1	1
GO:0046504	glycerol ether biosynthetic process	soft	1906	1437.2	1.32619	0.2686	0.619307	3408	410.35	8.30511	0.0793	0.183738	3408	659.887	5.16452	0.0929	0.290493	5314	395.724	13.4286	0.0006	0.00602707	0	NA	0	1	1	5314	472.282	11.2517	0.0004	0.00408922
GO:0046485	ether lipid metabolic process	hard	0	104.844	0	1	1	0	0	inf	1	1	0	46.6435	0	1	1	0	0.8232	0	1	1	0	NA	0	1	1	0	1.0258	0	1	1
GO:0046485	ether lipid metabolic process	soft	1906	1437.2	1.32619	0.2686	0.619307	3408	410.35	8.30511	0.0793	0.183738	3408	659.887	5.16452	0.0929	0.290493	5314	395.724	13.4286	0.0006	0.00602707	0	NA	0	1	1	5314	472.282	11.2517	0.0004	0.00408922
GO:0043085	positive regulation of catalytic activity	hard	5386	12215	0.440933	0.8112	1	0	608.269	0	1	1	12039	8327.31	1.44573	0.2393	0.996265	0	333.744	0	1	1	1877	4341.61	0.432328	0.6227	1	1508	1566.74	0.962508	0.2916	1
GO:0043085	positive regulation of catalytic activity	soft	167562	162056	1.03398	0.4022	0.694831	176023	96861.7	1.81726	0.0004	0.00357694	174256	133449	1.30579	0.0527	0.223574	169633	102143	1.66074	0.0018	0.0139544	138061	81011.6	1.70421	0.0021	0.019387	185857	102891	1.80636	0.0004	0.00408922
GO:0019752	carboxylic acid metabolic process	hard	7541	8588.18	0.878068	0.4999	1	0	289.005	0	1	1	12440	5366	2.3183	0.0866	0.532363	0	203.883	0	1	1	5251	3168	1.65751	0.2354	1	4755	907.364	5.24045	0.0608	0.734934
GO:0019752	carboxylic acid metabolic process	soft	115974	117064	0.990688	0.5043	0.751931	128573	67238	1.91221	0.0004	0.00357694	120605	91437.8	1.31898	0.0636	0.247253	111000	69643.4	1.59383	0.0078	0.0416277	76426	56294.6	1.35761	0.0946	0.222499	127030	70388.3	1.8047	0.0011	0.00904617
GO:0043408	regulation of MAPK cascade	hard	3442	7408.42	0.464607	0.7079	1	0	347.293	0	1	1	0	5044.96	0	1	1	0	234.785	0	1	1	1613	2672.1	0.603645	0.4608	1	0	958.474	0	1	1
GO:0043408	regulation of MAPK cascade	soft	88593	104752	0.845736	0.7692	0.902896	114917	59027.6	1.94683	0.0004	0.00357694	128670	82609	1.55758	0.0129	0.0979128	89150	62672.4	1.42248	0.0616	0.159595	66127	49586.9	1.33356	0.1298	0.263041	119769	63194.1	1.89526	0.0023	0.0164303
GO:0051052	regulation of DNA metabolic process	hard	0	3689.3	0	1	1	0	86.6401	0	1	1	9496	2185.02	4.34596	0.0356	0.385931	0	90.0487	0	1	1	15262	1243.95	12.269	0.0007	0.0405364	1029	277.508	3.708	0.079	0.800618
GO:0051052	regulation of DNA metabolic process	soft	89766	47682.3	1.88259	0.0032	0.124411	65069	25370.6	2.56474	0.0004	0.00357694	58343	33799.8	1.72613	0.0266	0.15123	60484	26118.8	2.31573	0.002	0.0152686	33350	20585.8	1.62005	0.0948	0.222696	64367	25871.5	2.48795	0.0008	0.00700257
GO:0043900	regulation of multi-organism process	hard	297	2763.46	0.107474	0.6007	1	0	133.552	0	1	1	16220	2005.86	8.08629	0.0036	0.281874	0	110.267	0	1	1	0	1221.71	0	1	1	0	323.576	0	1	1
GO:0043900	regulation of multi-organism process	soft	76160	42066.5	1.81046	0.0104	0.247781	70018	26206.7	2.67176	0.0004	0.00357694	66449	34728.9	1.91336	0.0096	0.0817649	66075	26827.2	2.46298	0.0007	0.00653986	46937	21297.4	2.20389	0.011	0.0637967	67283	26881	2.50299	0.0008	0.00700257
GO:0043543	protein acylation	hard	0	2352.23	0	1	1	165	129.613	1.27302	0.0366	1	0	1194.94	0	1	1	0	249.427	0	1	1	0	738.897	0	1	1	1646	479.032	3.43609	0.0902	0.855641
GO:0043543	protein acylation	soft	61568	31144.3	1.97686	0.0144	0.290796	60017	15980.6	3.75562	0.0004	0.00357694	57533	21050.8	2.73306	0.0023	0.0299268	56453	16416.1	3.43889	0.0007	0.00653986	54601	13478.8	4.05088	0.0004	0.00514748	55999	16735.5	3.34611	0.0005	0.00495024
GO:0046839	phospholipid dephosphorylation	hard	0	177.179	0	1	1	0	0	inf	1	1	0	328.01	0	1	1	0	11.7537	0	1	1	206	115.233	1.78769	0.0365	0.3577	0	49.9039	0	1	1
GO:0046839	phospholipid dephosphorylation	soft	24124	3865.29	6.24119	0.0005	0.0407843	20298	3144.9	6.45426	0.0004	0.00357694	13036	3829.64	3.40397	0.0325	0.168856	20298	3104.32	6.53864	0.0011	0.00950172	11247	2495.64	4.50666	0.0373	0.14087	21003	3023.1	6.94751	0.0004	0.00408922
GO:0006955	immune response	hard	11026	9986.36	1.10411	0.3755	1	0	531.905	0	1	1	6935	7422.47	0.934326	0.4479	1	811	387.456	2.09314	0.1198	1	7630	3788.43	2.01403	0.1642	0.874056	811	1232.12	0.658217	0.3009	1
GO:0006955	immune response	soft	159000	149449	1.06391	0.3454	0.668309	147398	89612.4	1.64484	0.0049	0.0280308	186116	124961	1.48939	0.0092	0.0788092	174458	95281.3	1.83098	0.0003	0.0035469	136084	76558.9	1.77751	0.003	0.026	174927	94925	1.84279	0.0006	0.00570489
GO:0007346	regulation of mitotic cell cycle	hard	5810	3633.86	1.59885	0.2422	1	0	143.606	0	1	1	6349	2265.28	2.80274	0.1037	0.581254	0	411.976	0	1	1	7374	1439.61	5.12222	0.0388	0.375427	1508	711.238	2.12025	0.1683	1
GO:0007346	regulation of mitotic cell cycle	soft	83886	53390.9	1.57117	0.0246	0.359074	70815	30495	2.32218	0.0012	0.00909699	73418	40486.6	1.81339	0.0088	0.0770086	77040	31053.3	2.48089	0.0003	0.0035469	59461	24418.4	2.43509	0.002	0.0185534	68307	31243.9	2.18625	0.0024	0.0170254
GO:0021537	telencephalon development	hard	1481	3702.95	0.399952	0.5592	1	0	157.746	0	1	1	1862	2671.99	0.696859	0.413	1	0	88.1373	0	1	1	0	1359.99	0	1	1	1330	487.328	2.72917	0.0939	0.870125
GO:0021537	telencephalon development	soft	41923	51638.4	0.811857	0.721	0.873939	58913	31818.1	1.85156	0.0246	0.0913062	36848	44551.7	0.827085	0.6792	0.753298	82634	33241.4	2.48588	0.0003	0.0035469	49554	27274.3	1.81687	0.0427	0.151813	62195	33351.7	1.86482	0.0232	0.0857181
GO:0043161	proteasome-mediated ubiquitin-dependent protein catabolic process	hard	463	1320.98	0.350498	0.4038	1	0	62.9578	0	1	1	0	882.769	0	1	1	0	115.037	0	1	1	0	352.281	0	1	1	1508	255.839	5.89433	0.0627	0.738217
GO:0043161	proteasome-mediated ubiquitin-dependent protein catabolic process	soft	35780	19014.1	1.88176	0.0581	0.50564	37331	9397.66	3.97237	0.0022	0.0150638	26666	13653.2	1.9531	0.0712	0.264515	42308	10075.7	4.19899	0.0003	0.0035469	23761	7977.48	2.97851	0.028	0.118119	39672	9927.55	3.99615	0.001	0.00841031
GO:0009968	negative regulation of signal transduction	hard	13955	13119.3	1.0637	0.404	1	0	578.594	0	1	1	9222	7795.98	1.18292	0.3472	1	851	998.927	0.851914	0.2126	1	17095	4061.36	4.20918	0.0147	0.228388	2149	1997.29	1.07596	0.2989	1
GO:0009968	negative regulation of signal transduction	soft	192328	179153	1.07354	0.3095	0.651859	179518	104495	1.71795	0.0009	0.00715917	233862	145498	1.60732	0.001	0.016348	183016	109302	1.6744	0.0013	0.0107653	137925	89340.1	1.54382	0.0148	0.0783457	192030	109808	1.74878	0.0003	0.00324589
GO:1901701	cellular response to oxygen-containing compound	hard	7869	10538.4	0.746697	0.5902	1	0	445.929	0	1	1	13538	7520.31	1.80019	0.148	0.712539	0	150.86	0	1	1	2465	3902.25	0.631687	0.5181	1	852	1057.06	0.806007	0.2494	1
GO:1901701	cellular response to oxygen-containing compound	soft	147079	138423	1.06254	0.3497	0.668578	125578	83430.6	1.50518	0.019	0.0757933	168420	112643	1.49517	0.0106	0.0863281	134465	88004.5	1.52793	0.0147	0.0641804	120558	69338.4	1.73869	0.0048	0.0372878	164008	87376.3	1.87703	0.0003	0.00324589
GO:0045596	negative regulation of cell differentiation	hard	699	8404.17	0.083173	0.9176	1	0	425.821	0	1	1	11437	6253.69	1.82884	0.1712	0.792599	851	258.103	3.29713	0.0769	1	9666	3616.32	2.67289	0.0964	0.622201	851	955.814	0.890341	0.2504	1
GO:0045596	negative regulation of cell differentiation	soft	144173	124298	1.1599	0.1953	0.588968	126203	75128.4	1.67983	0.0062	0.0330312	125048	101084	1.23707	0.1259	0.319075	147290	77664.6	1.89649	0.0006	0.00602707	86745	61231.5	1.41667	0.0694	0.194178	152214	79106.2	1.92417	0.0003	0.00324589
GO:1902533	positive regulation of intracellular signal transduction	hard	10348	9824.74	1.05326	0.4047	1	0	469.867	0	1	1	0	6820.21	0	1	1	0	314.453	0	1	1	4085	3566.6	1.14535	0.3403	1	1029	1328.11	0.774784	0.2983	1
GO:1902533	positive regulation of intracellular signal transduction	soft	171858	143377	1.19865	0.129	0.558555	154101	84044.6	1.83356	0.0004	0.00357694	179514	114954	1.56162	0.0035	0.0407846	150334	88170.5	1.70504	0.002	0.0152686	109494	70391.7	1.5555	0.0194	0.0925678	173143	88718	1.95161	0.0003	0.00324589
GO:0033674	positive regulation of kinase activity	hard	3442	6895.17	0.49919	0.6681	1	0	415.584	0	1	1	4349	5007.03	0.868579	0.4566	1	0	246.788	0	1	1	0	2581.18	0	1	1	0	1038.89	0	1	1
GO:0033674	positive regulation of kinase activity	soft	107888	95917.9	1.12479	0.2687	0.619307	117966	58309.3	2.02311	0.0006	0.00508361	121644	80172.3	1.51728	0.019	0.125069	109485	60892.1	1.79802	0.0049	0.0298468	103640	48239.5	2.14845	0.0003	0.00426245	129712	61846.7	2.09731	0.0003	0.00324589
GO:0016331	morphogenesis of embryonic epithelium	hard	1481	2686.72	0.551229	0.4396	1	0	142.436	0	1	1	6163	1965.75	3.13519	0.1076	0.591773	0	80.3735	0	1	1	0	862.413	0	1	1	0	219.481	0	1	1
GO:0016331	morphogenesis of embryonic epithelium	soft	42693	37113.1	1.15035	0.3189	0.657378	59058	22396.7	2.6369	0.0028	0.0184516	49695	29965.2	1.65842	0.0702	0.26174	58090	23079.1	2.51699	0.004	0.0257335	43077	18988.6	2.26857	0.0201	0.0946086	70179	24356.8	2.8813	0.0003	0.00324589
GO:0072175	epithelial tube formation	hard	1481	2521.8	0.58728	0.4186	1	0	134.794	0	1	1	6163	1758.15	3.50539	0.0913	0.541936	0	80.3735	0	1	1	0	807.886	0	1	1	0	206.368	0	1	1
GO:0072175	epithelial tube formation	soft	42693	34077.7	1.25281	0.2385	0.60673	59058	21141.1	2.79352	0.002	0.0138591	45225	27738.6	1.6304	0.0845	0.287914	58090	21616.7	2.68727	0.0027	0.0191194	43077	17724.6	2.43035	0.0146	0.0777175	70179	22843	3.07223	0.0003	0.00324589
GO:0001838	embryonic epithelial tube formation	hard	1481	2521.8	0.58728	0.4186	1	0	134.794	0	1	1	6163	1758.15	3.50539	0.0913	0.541936	0	80.3735	0	1	1	0	807.886	0	1	1	0	206.368	0	1	1
GO:0001838	embryonic epithelial tube formation	soft	42693	34077.7	1.25281	0.2385	0.60673	59058	21141.1	2.79352	0.002	0.0138591	45225	27738.6	1.6304	0.0845	0.287914	58090	21616.7	2.68727	0.0027	0.0191194	43077	17724.6	2.43035	0.0146	0.0777175	70179	22843	3.07223	0.0003	0.00324589
GO:0000956	nuclear-transcribed mRNA catabolic process	hard	10825	1557.25	6.95137	0.0072	0.995596	0	101.433	0	1	1	0	981.154	0	1	1	0	124.267	0	1	1	3593	496.481	7.23694	0.0484	0.421289	0	222.491	0	1	1
GO:0000956	nuclear-transcribed mRNA catabolic process	soft	16881	20867.4	0.808964	0.6536	0.83481	39683	12698.5	3.125	0.0008	0.00655772	32004	16523.7	1.93685	0.03	0.161508	40066	13304.8	3.0114	0.0009	0.00812432	33093	10591.7	3.12444	0.002	0.0185534	42051	13042.2	3.22423	0.0003	0.00324589
GO:0032874	positive regulation of stress-activated MAPK cascade	hard	2483	1778.66	1.39599	0.274	1	0	109.638	0	1	1	0	1442.49	0	1	1	0	42.4041	0	1	1	0	813.95	0	1	1	0	240.638	0	1	1
GO:0032874	positive regulation of stress-activated MAPK cascade	soft	37909	26859.4	1.41139	0.1615	0.570414	42975	16122.2	2.66557	0.0032	0.0205176	57202	22620.1	2.52881	0.0025	0.0318786	38680	16975	2.27864	0.0169	0.0704841	37631	13492	2.78913	0.0048	0.0372878	56309	17363.6	3.24293	0.0003	0.00324589
GO:0032869	cellular response to insulin stimulus	hard	959	2293.47	0.418144	0.4147	1	0	66.4142	0	1	1	9189	1371.58	6.69958	0.0343	0.378146	0	38.2625	0	1	1	852	680.26	1.25246	0.1851	0.952156	852	165.264	5.15538	0.0495	0.684886
GO:0032869	cellular response to insulin stimulus	soft	47437	30085.7	1.57673	0.0865	0.556888	35804	16727.8	2.14039	0.0325	0.110856	40957	23470.6	1.74504	0.0631	0.247253	43885	17926.1	2.4481	0.0104	0.0508332	18434	14345.5	1.285	0.2862	0.406158	62020	17628	3.51827	0.0003	0.00324589
GO:0009163	nucleoside biosynthetic process	hard	529	878.388	0.60224	0.2904	1	0	59.2417	0	1	1	0	626.486	0	1	1	0	21.6563	0	1	1	0	414.114	0	1	1	286	119.52	2.3929	0.0523	0.695284
GO:0009163	nucleoside biosynthetic process	soft	18472	13852.8	1.33345	0.2388	0.60673	22138	8017.66	2.76115	0.0165	0.0685319	12699	11134.6	1.1405	0.3649	0.511479	23442	8441.31	2.77706	0.0157	0.0669421	11315	6677.31	1.69454	0.175	0.30872	32538	8425.92	3.86165	0.0003	0.00324589
GO:2000106	regulation of leukocyte apoptotic process	hard	1181	867.658	1.36114	0.2396	1	0	31.9166	0	1	1	4349	533.299	8.1549	0.0533	0.438081	0	3.7057	0	1	1	0	341.945	0	1	1	1029	90.7115	11.3437	0.0291	0.650091
GO:2000106	regulation of leukocyte apoptotic process	soft	17090	11027.3	1.54979	0.1606	0.570414	22731	6630.98	3.428	0.0037	0.0230279	25259	8618.86	2.93067	0.0083	0.0737906	24453	6929.82	3.52866	0.0019	0.0146165	22292	5431.28	4.10437	0.0025	0.022377	27848	6828.97	4.07792	0.0003	0.00324589
GO:0032642	regulation of chemokine production	hard	1481	792.4	1.86901	0.1687	1	0	50.1349	0	1	1	4349	604.027	7.20001	0.0586	0.455598	0	0	inf	1	1	0	256.612	0	1	1	0	103.962	0	1	1
GO:0032642	regulation of chemokine production	soft	11942	9149.36	1.30523	0.2821	0.628553	21016	5676.47	3.7023	0.0085	0.0421136	12707	8268.19	1.53685	0.2127	0.390673	18541	6256.94	2.96327	0.0246	0.0899606	18980	4917.43	3.85974	0.0094	0.058134	28737	6225.26	4.61619	0.0003	0.00324589
GO:0006998	nuclear envelope organization	hard	0	755.696	0	1	1	0	34.6454	0	1	1	3874	388.289	9.9771	0.0358	0.385931	0	1.1803	0	1	1	9563	177.515	53.8715	0.0001	0.01274	0	20.0407	0	1	1
GO:0006998	nuclear envelope organization	soft	17532	9193.39	1.90702	0.0864	0.556888	18035	3420.85	5.27207	0.0009	0.00715917	19703	5364.48	3.67286	0.0029	0.0359519	19229	4095.51	4.69514	0.0007	0.00653986	6664	3354.31	1.9867	0.156	0.289152	21924	4067.83	5.38961	0.0003	0.00324589
GO:1901185	negative regulation of ERBB signaling pathway	hard	0	523.585	0	1	1	0	27.3015	0	1	1	0	255.148	0	1	1	0	104.275	0	1	1	0	209.688	0	1	1	0	174.393	0	1	1
GO:1901185	negative regulation of ERBB signaling pathway	soft	17180	8619.14	1.99324	0.1007	0.556888	12046	4130.73	2.91619	0.0452	0.137164	7137	6141.58	1.16208	0.3406	0.494615	16098	4377.32	3.67759	0.013	0.0585438	14370	3604.48	3.98671	0.0195	0.0928132	24314	4130.61	5.88629	0.0003	0.00324589
GO:0071545	inositol phosphate catabolic process	hard	522	157.127	3.32214	0.0508	1	0	0	inf	1	1	0	147.42	0	1	1	0	14.7009	0	1	1	206	158.702	1.29803	0.0433	0.399698	0	55.6521	0	1	1
GO:0071545	inositol phosphate catabolic process	soft	7038	3335.46	2.11005	0.2276	0.60241	16089	3147.03	5.11244	0.017	0.0698889	8699	3253.71	2.67356	0.1584	0.347732	16089	2639.41	6.09569	0.0135	0.06012	16943	2147.99	7.88786	0.0027	0.0238323	21318	2511.94	8.48667	0.0003	0.00324589
GO:0060575	intestinal epithelial cell differentiation	hard	1481	202.247	7.32273	0.0501	1	0	0	inf	1	1	0	56.3154	0	1	1	0	0	inf	1	1	0	0	inf	1	1	0	0	inf	1	1
GO:0060575	intestinal epithelial cell differentiation	soft	10889	2034.73	5.35158	0.0473	0.464075	10889	562.632	19.3537	0.0057	0.0312338	12370	1079.47	11.4593	0.0063	0.0613906	15144	876.777	17.2724	0.0004	0.00450337	12370	788.761	15.6828	0.0039	0.0319867	15144	941.379	16.087	0.0003	0.00324589
GO:0006461	protein complex assembly	hard	11233	9229.62	1.21706	0.3308	1	0	277.961	0	1	1	3253	6028.26	0.539625	0.6327	1	0	262.078	0	1	1	3533	3438.03	1.02762	0.3715	1	0	881.173	0	1	1
GO:0006461	protein complex assembly	soft	139962	126130	1.10966	0.267	0.619307	146290	77315.1	1.89213	0.0004	0.00357694	163805	100238	1.63416	0.0019	0.0262529	144436	78332.9	1.84387	0.0006	0.00602707	127320	62138	2.04899	0.0002	0.00315868	124638	79023.6	1.57723	0.0117	0.0527924
GO:0044089	positive regulation of cellular component biogenesis	hard	16209	3401.19	4.76569	0.0086	0.995596	0	128.509	0	1	1	7539	2200.4	3.4262	0.0709	0.478709	937	46.1153	20.3186	0.0167	1	0	1149.84	0	1	1	0	292.312	0	1	1
GO:0044089	positive regulation of cellular component biogenesis	soft	44474	45634.2	0.974576	0.5075	0.753193	38036	24906.4	1.52716	0.0962	0.201232	34725	33744.7	1.02905	0.4346	0.566809	37560	27011.2	1.39054	0.1554	0.261809	63223	21213.9	2.98026	0.0002	0.00315868	34644	26593.8	1.30271	0.2044	0.32191
GO:0043967	histone H4 acetylation	hard	0	225.437	0	1	1	0	7.7643	0	1	1	0	187.179	0	1	1	0	1.3362	0	1	1	0	166.971	0	1	1	0	39.8721	0	1	1
GO:0043967	histone H4 acetylation	soft	26933	4478.26	6.01416	0.0054	0.165176	18306	2632.78	6.95311	0.0196	0.0774969	26933	3251.81	8.28245	0.002	0.0270485	21488	2461.29	8.73038	0.0055	0.0323226	30115	2124.32	14.1763	0.0002	0.00315868	18306	2674.58	6.84443	0.0199	0.0768675
GO:0006635	fatty acid beta-oxidation	hard	237	154.388	1.53509	0.0774	1	0	1.9692	0	1	1	0	107.28	0	1	1	0	NA	0	1	1	0	56.3256	0	1	1	0	10.5785	0	1	1
GO:0006635	fatty acid beta-oxidation	soft	2959	2383.82	1.24128	0.2573	0.619307	10513	1048.34	10.0283	0.0041	0.0247906	4752	1910.33	2.48753	0.1109	0.301246	0	NA	0	1	1	12332	868.675	14.1963	0.0002	0.00315868	10513	1036.85	10.1394	0.0038	0.0239941
GO:0048646	anatomical structure formation involved in morphogenesis	hard	16808	14517.5	1.15777	0.3511	1	1604	635.033	2.52585	0.1228	1	20269	8867.96	2.28564	0.0585	0.455598	0	340.216	0	1	1	0	4553.7	0	1	1	0	1386.08	0	1	1
GO:0048646	anatomical structure formation involved in morphogenesis	soft	195637	197013	0.993016	0.5001	0.749668	200505	109849	1.82529	0.0003	0.00278779	206296	150234	1.37317	0.0207	0.131977	196030	114250	1.7158	0.0004	0.00450337	153540	91950	1.66982	0.0033	0.027904	201299	116262	1.73143	0.0007	0.0064746
GO:0061458	reproductive system development	hard	2440	6691.51	0.364641	0.7373	1	0	246.101	0	1	1	0	4726.3	0	1	1	0	310.586	0	1	1	2833	2507.45	1.12983	0.3207	1	0	964.287	0	1	1
GO:0061458	reproductive system development	soft	96121	92319.9	1.04117	0.4056	0.695792	119860	57396.7	2.08827	0.0003	0.00278779	144141	77648.3	1.85633	0.0008	0.0141683	97753	58440.7	1.67269	0.0141	0.0621703	74123	46428.9	1.59649	0.0414	0.150267	116810	59042.6	1.9784	0.0008	0.00700257
GO:0048608	reproductive structure development	hard	2440	6663.21	0.36619	0.7356	1	0	242.772	0	1	1	0	4681.76	0	1	1	0	310.586	0	1	1	2833	2486.22	1.13948	0.3173	1	0	956.795	0	1	1
GO:0048608	reproductive structure development	soft	96121	91847.1	1.04653	0.3989	0.692122	119860	57097	2.09923	0.0003	0.00278779	144141	77215.9	1.86673	0.0008	0.0141683	97753	58084.8	1.68294	0.0135	0.06012	74123	46180.4	1.60508	0.0398	0.146774	116810	58666	1.9911	0.0007	0.0064746
GO:0034097	response to cytokine	hard	2440	6425.61	0.37973	0.728	1	0	262.624	0	1	1	5590	4507.27	1.24022	0.3136	1	0	161.716	0	1	1	11440	1912.25	5.98249	0.0226	0.278636	0	737.106	0	1	1
GO:0034097	response to cytokine	soft	94040	87648.4	1.07292	0.3562	0.673236	110629	51215	2.16009	0.0003	0.00278779	93890	69719	1.34669	0.0928	0.290493	92997	53353.7	1.74303	0.0105	0.0509492	65275	42046.4	1.55245	0.0558	0.175097	104610	54727.8	1.91146	0.0023	0.0164303
GO:0032787	monocarboxylic acid metabolic process	hard	6775	5102.07	1.32789	0.288	1	0	182.618	0	1	1	9606	3233.49	2.97078	0.0728	0.483436	0	115.77	0	1	1	0	1999.45	0	1	1	0	505.254	0	1	1
GO:0032787	monocarboxylic acid metabolic process	soft	69360	70905.9	0.978198	0.5171	0.75797	91592	41895	2.18623	0.0003	0.00278779	88384	57219.9	1.54464	0.0283	0.156122	64364	43668.2	1.47393	0.0675	0.169724	51688	35006.7	1.47652	0.0873	0.214849	83797	43280.3	1.93615	0.0036	0.0229444
GO:0046942	carboxylic acid transport	hard	0	2459.62	0	1	1	503	116.569	4.31506	0.034	1	16981	1645.57	10.3192	0.0006	0.22315	0	52.3742	0	1	1	0	1002.85	0	1	1	503	398.787	1.26132	0.1118	0.944166
GO:0046942	carboxylic acid transport	soft	21580	34732.2	0.621326	0.8775	0.965133	57912	21546.8	2.68773	0.0003	0.00278779	25359	27561.2	0.920098	0.5563	0.66031	34335	21706.7	1.58177	0.1019	0.207521	14814	17018.9	0.870442	0.5604	0.627189	39590	22511.2	1.75868	0.0541	0.155404
GO:0015849	organic acid transport	hard	0	2459.62	0	1	1	503	116.569	4.31506	0.034	1	16981	1645.57	10.3192	0.0006	0.22315	0	52.3742	0	1	1	0	1002.85	0	1	1	503	398.787	1.26132	0.1118	0.944166
GO:0015849	organic acid transport	soft	21580	34732.2	0.621326	0.8775	0.965133	57912	21546.8	2.68773	0.0003	0.00278779	25359	27561.2	0.920098	0.5563	0.66031	34335	21706.7	1.58177	0.1019	0.207521	14814	17018.9	0.870442	0.5604	0.627189	39590	22511.2	1.75868	0.0541	0.155404
GO:0030326	embryonic limb morphogenesis	hard	0	1954.5	0	1	1	0	94.4704	0	1	1	0	1410.76	0	1	1	0	29.6156	0	1	1	0	676.759	0	1	1	0	178.461	0	1	1
GO:0030326	embryonic limb morphogenesis	soft	42097	23528.3	1.78921	0.0505	0.47409	48604	14934.8	3.2544	0.0003	0.00278779	27800	20225.4	1.37451	0.2121	0.390673	45813	15690.8	2.91975	0.0036	0.0240881	30648	12215.3	2.50899	0.0197	0.0934161	38068	16109.7	2.36304	0.0159	0.0656438
GO:0072330	monocarboxylic acid biosynthetic process	hard	1756	2049.62	0.856746	0.3807	1	0	42.607	0	1	1	0	1169.15	0	1	1	0	44.8309	0	1	1	0	776.549	0	1	1	0	202.895	0	1	1
GO:0072330	monocarboxylic acid biosynthetic process	soft	31850	25388.9	1.25449	0.2423	0.608811	43914	13490	3.25529	0.0003	0.00278779	28994	19337.6	1.49936	0.1404	0.333478	41891	14690.7	2.85153	0.0021	0.0159712	26116	11747	2.22322	0.0421	0.151512	36073	14155.9	2.54826	0.008	0.0401872
GO:2001242	regulation of intrinsic apoptotic signaling pathway	hard	6906	1162.21	5.94212	0.0321	1	0	27.0684	0	1	1	0	596.094	0	1	1	0	144.97	0	1	1	0	410.827	0	1	1	0	221.178	0	1	1
GO:2001242	regulation of intrinsic apoptotic signaling pathway	soft	28678	16706.5	1.71657	0.075	0.554667	36869	9617.78	3.83342	0.0003	0.00278779	23997	14060.7	1.70667	0.1081	0.300218	27756	9861.74	2.81451	0.0093	0.0474229	30820	8119.47	3.79581	0.0012	0.012296	26512	9442.12	2.80784	0.0121	0.0541183
GO:0007338	single fertilization	hard	1431	434.33	3.29473	0.1394	1	0	5.6511	0	1	1	7660	477.474	16.0428	0.0153	0.32696	0	266.97	0	1	1	0	160.079	0	1	1	0	292.8	0	1	1
GO:0007338	single fertilization	soft	6198	8498.66	0.729291	0.6448	0.828277	22454	5217.91	4.30325	0.0003	0.00278779	12212	8096.18	1.50837	0.1785	0.368136	19688	5667.87	3.47362	0.0038	0.0250089	8236	5094.53	1.61663	0.1936	0.324535	21914	5212.6	4.20404	0.0009	0.00766409
GO:0006473	protein acetylation	hard	0	1583.45	0	1	1	165	93.0977	1.77233	0.0298	1	0	795.977	0	1	1	0	247.597	0	1	1	0	568.843	0	1	1	1646	393.035	4.18792	0.0814	0.803977
GO:0006473	protein acetylation	soft	50022	24685.5	2.02637	0.022	0.345358	49779	11235.1	4.43066	0.0003	0.00278779	53763	15467.8	3.47581	0.0005	0.0101895	39301	11670.4	3.36759	0.0028	0.0196884	48133	9708.28	4.95794	0.0002	0.00315868	41235	11253.4	3.66422	0.002	0.0147256
GO:1902403	signal transduction involved in mitotic DNA integrity checkpoint	hard	463	574.693	0.805648	0.2012	1	0	6.5548	0	1	1	3112	451.943	6.88583	0.0611	0.456002	0	121.574	0	1	1	0	229.588	0	1	1	1508	135.781	11.1061	0.0432	0.678323
GO:1902403	signal transduction involved in mitotic DNA integrity checkpoint	soft	18134	7651.35	2.37004	0.0343	0.410023	25236	5286.9	4.77331	0.0003	0.00278779	17378	6830.1	2.54432	0.0314	0.165063	23841	5327.42	4.47515	0.0005	0.00525984	22087	3994.57	5.52926	0.0003	0.00426245	19817	5331.84	3.71672	0.0042	0.0253429
GO:1902402	signal transduction involved in mitotic DNA damage checkpoint	hard	463	574.693	0.805648	0.2012	1	0	6.5548	0	1	1	3112	451.943	6.88583	0.0611	0.456002	0	121.574	0	1	1	0	229.588	0	1	1	1508	135.781	11.1061	0.0432	0.678323
GO:1902402	signal transduction involved in mitotic DNA damage checkpoint	soft	18134	7651.35	2.37004	0.0343	0.410023	25236	5286.9	4.77331	0.0003	0.00278779	17378	6830.1	2.54432	0.0314	0.165063	23841	5327.42	4.47515	0.0005	0.00525984	22087	3994.57	5.52926	0.0003	0.00426245	19817	5331.84	3.71672	0.0042	0.0253429
GO:1902400	intracellular signal transduction involved in G1 DNA damage checkpoint	hard	463	574.693	0.805648	0.2012	1	0	6.5548	0	1	1	3112	451.943	6.88583	0.0611	0.456002	0	121.574	0	1	1	0	229.588	0	1	1	1508	135.781	11.1061	0.0432	0.678323
GO:1902400	intracellular signal transduction involved in G1 DNA damage checkpoint	soft	18134	7651.35	2.37004	0.0343	0.410023	25236	5286.9	4.77331	0.0003	0.00278779	17378	6830.1	2.54432	0.0314	0.165063	23841	5327.42	4.47515	0.0005	0.00525984	22087	3994.57	5.52926	0.0003	0.00426245	19817	5331.84	3.71672	0.0042	0.0253429
GO:0072431	signal transduction involved in mitotic G1 DNA damage checkpoint	hard	463	574.693	0.805648	0.2012	1	0	6.5548	0	1	1	3112	451.943	6.88583	0.0611	0.456002	0	121.574	0	1	1	0	229.588	0	1	1	1508	135.781	11.1061	0.0432	0.678323
GO:0072431	signal transduction involved in mitotic G1 DNA damage checkpoint	soft	18134	7651.35	2.37004	0.0343	0.410023	25236	5286.9	4.77331	0.0003	0.00278779	17378	6830.1	2.54432	0.0314	0.165063	23841	5327.42	4.47515	0.0005	0.00525984	22087	3994.57	5.52926	0.0003	0.00426245	19817	5331.84	3.71672	0.0042	0.0253429
GO:0072422	signal transduction involved in DNA damage checkpoint	hard	463	574.693	0.805648	0.2012	1	0	6.5548	0	1	1	3112	451.943	6.88583	0.0611	0.456002	0	121.574	0	1	1	0	229.588	0	1	1	1508	135.781	11.1061	0.0432	0.678323
GO:0072422	signal transduction involved in DNA damage checkpoint	soft	18134	7651.35	2.37004	0.0343	0.410023	25236	5286.9	4.77331	0.0003	0.00278779	17378	6830.1	2.54432	0.0314	0.165063	23841	5327.42	4.47515	0.0005	0.00525984	22087	3994.57	5.52926	0.0003	0.00426245	19817	5331.84	3.71672	0.0042	0.0253429
GO:0072413	signal transduction involved in mitotic cell cycle checkpoint	hard	463	574.693	0.805648	0.2012	1	0	6.5548	0	1	1	3112	451.943	6.88583	0.0611	0.456002	0	121.574	0	1	1	0	229.588	0	1	1	1508	135.781	11.1061	0.0432	0.678323
GO:0072413	signal transduction involved in mitotic cell cycle checkpoint	soft	18134	7651.35	2.37004	0.0343	0.410023	25236	5286.9	4.77331	0.0003	0.00278779	17378	6830.1	2.54432	0.0314	0.165063	23841	5327.42	4.47515	0.0005	0.00525984	22087	3994.57	5.52926	0.0003	0.00426245	19817	5331.84	3.71672	0.0042	0.0253429
GO:0072401	signal transduction involved in DNA integrity checkpoint	hard	463	574.693	0.805648	0.2012	1	0	6.5548	0	1	1	3112	451.943	6.88583	0.0611	0.456002	0	121.574	0	1	1	0	229.588	0	1	1	1508	135.781	11.1061	0.0432	0.678323
GO:0072401	signal transduction involved in DNA integrity checkpoint	soft	18134	7651.35	2.37004	0.0343	0.410023	25236	5286.9	4.77331	0.0003	0.00278779	17378	6830.1	2.54432	0.0314	0.165063	23841	5327.42	4.47515	0.0005	0.00525984	22087	3994.57	5.52926	0.0003	0.00426245	19817	5331.84	3.71672	0.0042	0.0253429
GO:0072395	signal transduction involved in cell cycle checkpoint	hard	463	574.693	0.805648	0.2012	1	0	6.5548	0	1	1	3112	451.943	6.88583	0.0611	0.456002	0	121.574	0	1	1	0	229.588	0	1	1	1508	135.781	11.1061	0.0432	0.678323
GO:0072395	signal transduction involved in cell cycle checkpoint	soft	18134	7651.35	2.37004	0.0343	0.410023	25236	5286.9	4.77331	0.0003	0.00278779	17378	6830.1	2.54432	0.0314	0.165063	23841	5327.42	4.47515	0.0005	0.00525984	22087	3994.57	5.52926	0.0003	0.00426245	19817	5331.84	3.71672	0.0042	0.0253429
GO:0071158	positive regulation of cell cycle arrest	hard	463	574.693	0.805648	0.2012	1	0	6.5548	0	1	1	3112	451.943	6.88583	0.0611	0.456002	0	121.574	0	1	1	0	229.588	0	1	1	1508	135.781	11.1061	0.0432	0.678323
GO:0071158	positive regulation of cell cycle arrest	soft	18134	7651.35	2.37004	0.0343	0.410023	25236	5286.9	4.77331	0.0003	0.00278779	17378	6830.1	2.54432	0.0314	0.165063	23841	5327.42	4.47515	0.0005	0.00525984	22087	3994.57	5.52926	0.0003	0.00426245	19817	5331.84	3.71672	0.0042	0.0253429
GO:0031571	mitotic G1 DNA damage checkpoint	hard	463	574.693	0.805648	0.2012	1	0	6.5548	0	1	1	3112	451.943	6.88583	0.0611	0.456002	0	121.574	0	1	1	0	229.588	0	1	1	1508	135.781	11.1061	0.0432	0.678323
GO:0031571	mitotic G1 DNA damage checkpoint	soft	18134	7651.35	2.37004	0.0343	0.410023	25236	5286.9	4.77331	0.0003	0.00278779	17378	6830.1	2.54432	0.0314	0.165063	23841	5327.42	4.47515	0.0005	0.00525984	22087	3994.57	5.52926	0.0003	0.00426245	19817	5331.84	3.71672	0.0042	0.0253429
GO:0030397	membrane disassembly	hard	0	573.744	0	1	1	0	34.6454	0	1	1	3874	320.334	12.0936	0.0322	0.364743	0	1.1803	0	1	1	9563	136.307	70.158	<0.0001	<0.01274	0	20.0407	0	1	1
GO:0030397	membrane disassembly	soft	17532	7009.96	2.50101	0.0331	0.410023	17458	2853.87	6.11731	0.0003	0.00278779	19126	4473.12	4.27577	0.0017	0.0243176	15221	3469.76	4.38676	0.0032	0.0220371	6664	2727.02	2.44369	0.1065	0.237205	17916	3486.21	5.13911	0.0008	0.00700257
GO:1902254	negative regulation of intrinsic apoptotic signaling pathway by p53 class mediator	hard	0	84.0337	0	1	1	0	0	inf	1	1	0	26.6423	0	1	1	0	3.9043	0	1	1	0	17.2567	0	1	1	0	6.0067	0	1	1
GO:1902254	negative regulation of intrinsic apoptotic signaling pathway by p53 class mediator	soft	1222	1234.18	0.990132	0.4031	0.695231	7140	402.927	17.7203	0.0003	0.00278779	1222	692.927	1.76353	0.2897	0.454298	1222	540.193	2.26215	0.2449	0.344407	3105	493.967	6.28585	0.0586	0.179895	3105	492.25	6.30777	0.0466	0.140281
GO:0098766	meiosis I M phase	hard	0	5.397	0	1	1	0	0	inf	1	1	0	12.3387	0	1	1	0	0	inf	1	1	0	1.8478	0	1	1	0	0	inf	1	1
GO:0098766	meiosis I M phase	soft	6781	312.255	21.7162	0.0011	0.0683836	6781	127.456	53.2028	0.0003	0.00278779	6781	331.014	20.4856	0.0011	0.0175332	1214	179.5	6.76322	0.0496	0.141091	1394	191.169	7.29198	0.0311	0.124989	6781	189.08	35.8631	0.0006	0.00570489
GO:0098764	meiosis I cell cycle phase	hard	0	5.397	0	1	1	0	0	inf	1	1	0	12.3387	0	1	1	0	0	inf	1	1	0	1.8478	0	1	1	0	0	inf	1	1
GO:0098764	meiosis I cell cycle phase	soft	6781	312.255	21.7162	0.0011	0.0683836	6781	127.456	53.2028	0.0003	0.00278779	6781	331.014	20.4856	0.0011	0.0175332	1214	179.5	6.76322	0.0496	0.141091	1394	191.169	7.29198	0.0311	0.124989	6781	189.08	35.8631	0.0006	0.00570489
GO:0098762	meiotic cell cycle phase	hard	0	5.397	0	1	1	0	0	inf	1	1	0	12.3387	0	1	1	0	0	inf	1	1	0	1.8478	0	1	1	0	0	inf	1	1
GO:0098762	meiotic cell cycle phase	soft	6781	312.255	21.7162	0.0011	0.0683836	6781	127.456	53.2028	0.0003	0.00278779	6781	331.014	20.4856	0.0011	0.0175332	1214	179.5	6.76322	0.0496	0.141091	1394	191.169	7.29198	0.0311	0.124989	6781	189.08	35.8631	0.0006	0.00570489
GO:0051327	meiotic M phase	hard	0	5.397	0	1	1	0	0	inf	1	1	0	12.3387	0	1	1	0	0	inf	1	1	0	1.8478	0	1	1	0	0	inf	1	1
GO:0051327	meiotic M phase	soft	6781	312.255	21.7162	0.0011	0.0683836	6781	127.456	53.2028	0.0003	0.00278779	6781	331.014	20.4856	0.0011	0.0175332	1214	179.5	6.76322	0.0496	0.141091	1394	191.169	7.29198	0.0311	0.124989	6781	189.08	35.8631	0.0006	0.00570489
GO:0051324	prophase	hard	0	5.397	0	1	1	0	0	inf	1	1	0	12.3387	0	1	1	0	0	inf	1	1	0	1.8478	0	1	1	0	0	inf	1	1
GO:0051324	prophase	soft	6781	312.255	21.7162	0.0011	0.0683836	6781	127.456	53.2028	0.0003	0.00278779	6781	331.014	20.4856	0.0011	0.0175332	1214	179.5	6.76322	0.0496	0.141091	1394	191.169	7.29198	0.0311	0.124989	6781	189.08	35.8631	0.0006	0.00570489
GO:0001817	regulation of cytokine production	hard	6107	5709.27	1.06966	0.4014	1	0	349.971	0	1	1	4349	3860.52	1.12653	0.3752	1	0	178.302	0	1	1	1306	2217.43	0.588971	0.4244	1	1029	725.252	1.41882	0.1602	1
GO:0001817	regulation of cytokine production	soft	81561	78183.3	1.0432	0.4078	0.69784	81893	47733.8	1.71562	0.0122	0.0544277	123963	62993	1.96789	0.0001	0.00259477	60682	49423.5	1.2278	0.2072	0.311534	59621	39004.4	1.52857	0.0629	0.183514	73471	49640.6	1.48006	0.0526	0.152926
GO:0007264	small GTPase mediated signal transduction	hard	4438	2532.27	1.75258	0.2392	1	0	71.2703	0	1	1	10813	1608.76	6.72133	0.0102	0.32696	851	75.1883	11.3183	0.0206	1	10182	792.67	12.8452	0.004	0.0932195	1703	260.557	6.53599	0.0653	0.738901
GO:0007264	small GTPase mediated signal transduction	soft	60855	34234.5	1.77759	0.0185	0.322008	29509	20080.7	1.46952	0.1396	0.244467	67921	24505.8	2.77163	0.0001	0.00259477	54005	20284.4	2.66238	0.0011	0.00950172	34021	15781.2	2.15579	0.0217	0.098735	49888	20435.2	2.44128	0.0029	0.0193602
GO:0016050	vesicle organization	hard	0	1230.49	0	1	1	0	31.2714	0	1	1	0	682.919	0	1	1	937	62.1453	15.0776	0.0212	1	0	397.639	0	1	1	1702	175.192	9.71506	0.0468	0.684886
GO:0016050	vesicle organization	soft	18028	17875	1.00856	0.4584	0.72951	17303	9568.86	1.80826	0.0854	0.190813	46208	14188	3.25684	0.0001	0.00259477	12402	9877.18	1.25562	0.2906	0.38516	15198	8478.01	1.79264	0.104	0.234092	22927	9396.47	2.43996	0.0125	0.0551813
GO:0051668	localization within membrane	hard	0	380.199	0	1	1	0	7.9038	0	1	1	0	182.645	0	1	1	0	6.2011	0	1	1	0	71.5183	0	1	1	1702	52.376	32.4958	0.0168	0.599436
GO:0051668	localization within membrane	soft	11004	5136.5	2.14231	0.085	0.556888	5335	2706.61	1.9711	0.1601	0.266371	20653	3798.57	5.43704	0.0001	0.00259477	7310	2606.17	2.80488	0.0703	0.17382	12558	2204.85	5.69562	0.0022	0.0202125	7157	2681.42	2.6691	0.0817	0.196069
GO:1902591	single-organism membrane budding	hard	0	380.199	0	1	1	0	7.9038	0	1	1	0	171.614	0	1	1	0	6.2011	0	1	1	0	69.6269	0	1	1	1702	52.14	32.6429	0.0167	0.599436
GO:1902591	single-organism membrane budding	soft	11004	5124.39	2.14738	0.0845	0.556888	4934	2706.61	1.82294	0.1842	0.293367	20252	3555.88	5.69536	0.0001	0.00259477	6909	2570.68	2.68761	0.0827	0.188652	12558	2164.28	5.80238	0.0019	0.0177985	6756	2678.27	2.52253	0.0976	0.212552
GO:0002320	lymphoid progenitor cell differentiation	hard	4821	190.297	25.3341	0.0243	1	0	0	inf	1	1	0	153.683	0	1	1	0	10.2396	0	1	1	0	113.831	0	1	1	0	6.9355	0	1	1
GO:0002320	lymphoid progenitor cell differentiation	soft	11869	3014.04	3.9379	0.0221	0.345624	4876	2140.95	2.27749	0.1989	0.305703	21248	2884.97	7.36506	0.0001	0.00259477	4876	2237.49	2.17923	0.2081	0.311567	9697	1952.61	4.96618	0.0296	0.121385	4876	2134.12	2.28478	0.2035	0.321361
GO:0003341	cilium movement	hard	247	350.494	0.70472	0.1371	1	0	41.5705	0	1	1	0	202.437	0	1	1	0	0	inf	1	1	0	203.145	0	1	1	0	105.661	0	1	1
GO:0003341	cilium movement	soft	12607	3802.25	3.31567	0.0464	0.459581	5134	2377.07	2.1598	0.1511	0.257778	24411	3242.82	7.5277	0.0001	0.00259477	6226	2560.53	2.43153	0.1408	0.249261	12607	1759.36	7.16568	0.009	0.0570448	8434	2503.12	3.36939	0.1145	0.228832
GO:0003351	epithelial cilium movement	hard	247	285.584	0.864894	0.0832	1	0	40.5675	0	1	1	0	169.591	0	1	1	0	0	inf	1	1	0	197.628	0	1	1	0	103.95	0	1	1
GO:0003351	epithelial cilium movement	soft	9960	2854.62	3.48908	0.073	0.553909	5134	2258.15	2.27354	0.1415	0.246084	21764	2684.5	8.10728	0.0001	0.00259477	2454	2256.67	1.08744	0.2868	0.382655	9960	1446.99	6.88327	0.0214	0.0980585	5134	2236.07	2.296	0.1416	0.257736
GO:0009888	tissue development	hard	22777	22827	0.997809	0.4601	1	0	853.371	0	1	1	32855	14724.2	2.23136	0.0387	0.398887	0	945.57	0	1	1	12744	8126.46	1.56821	0.2125	1	0	2857.5	0	1	1
GO:0009888	tissue development	soft	276988	327048	0.846934	0.9081	0.98173	272736	188316	1.44829	0.0033	0.020992	368972	254586	1.4493	0.0009	0.0151574	300198	191959	1.56387	0.0002	0.00248173	220181	155117	1.41946	0.0091	0.0572985	274723	194670	1.41123	0.0055	0.0307743
GO:0061061	muscle structure development	hard	11661	8028.04	1.45253	0.247	1	0	291.108	0	1	1	3007	5471.57	0.549568	0.5776	1	0	440.124	0	1	1	8862	2890.59	3.06582	0.086	0.589054	0	1033.92	0	1	1
GO:0061061	muscle structure development	soft	121080	112581	1.0755	0.3467	0.668578	124955	68845	1.81502	0.0033	0.020992	115144	95064.5	1.21122	0.1749	0.364624	148636	70747.8	2.10093	0.0002	0.00248173	80443	57202.2	1.40629	0.0894	0.216669	137028	70612.1	1.94057	0.0004	0.00408922
GO:1901987	regulation of cell cycle phase transition	hard	4901	2217.63	2.21001	0.1678	1	0	110.315	0	1	1	6119	1336.7	4.57768	0.0544	0.44144	0	377.154	0	1	1	7144	765.411	9.33354	0.0153	0.232903	1508	566.001	2.66431	0.1385	1
GO:1901987	regulation of cell cycle phase transition	soft	54781	31695.6	1.72835	0.0282	0.382124	49564	18355.3	2.70025	0.0011	0.00848241	50578	24217.5	2.08849	0.0073	0.0677337	55462	18564.5	2.98753	0.0002	0.00248173	45908	14782	3.10566	0.0004	0.00514748	44498	18881.4	2.35671	0.0052	0.0295827
GO:1901990	regulation of mitotic cell cycle phase transition	hard	4901	2081.11	2.35499	0.1557	1	0	100.59	0	1	1	6119	1204.26	5.08112	0.0426	0.408868	0	338.361	0	1	1	7144	698.506	10.2275	0.0099	0.176812	1508	494.637	3.0487	0.1241	0.976629
GO:1901990	regulation of mitotic cell cycle phase transition	soft	52031	29520	1.76257	0.0242	0.355731	46814	16924.2	2.7661	0.0012	0.00909699	47828	22137.9	2.16046	0.0068	0.0645711	52712	17204	3.06394	0.0002	0.00248173	43158	13602.8	3.17274	0.0006	0.00699146	41748	17523	2.38246	0.0059	0.032217
GO:0021543	pallium development	hard	1481	2580.28	0.573969	0.4376	1	0	115.12	0	1	1	1862	1812.03	1.02758	0.3181	1	0	58.7616	0	1	1	0	962.243	0	1	1	1330	376.114	3.53616	0.0759	0.783788
GO:0021543	pallium development	soft	28651	36150.2	0.792555	0.7019	0.86006	49063	21671.5	2.26394	0.0095	0.045449	29700	30360.3	0.978252	0.4921	0.613304	72483	22781.3	3.18169	0.0002	0.00248173	39646	18679	2.12248	0.0284	0.119018	50533	22965	2.20043	0.0123	0.0546533
GO:1901988	negative regulation of cell cycle phase transition	hard	4901	1690.8	2.89863	0.1262	1	0	96.0679	0	1	1	6119	1017	6.01671	0.0441	0.411898	0	141.088	0	1	1	3007	524.298	5.73529	0.0816	0.564991	1508	267.518	5.637	0.0645	0.738901
GO:1901988	negative regulation of cell cycle phase transition	soft	40793	23295.1	1.75114	0.0523	0.476079	41068	13911.2	2.95215	0.0018	0.0129401	38328	18227.9	2.10271	0.0168	0.116789	47352	14145.9	3.3474	0.0002	0.00248173	41549	11121.5	3.73591	0.0002	0.00315868	35896	14617.6	2.45567	0.0097	0.0464939
GO:0014013	regulation of gliogenesis	hard	0	1318.12	0	1	1	0	45.2496	0	1	1	1862	1118.65	1.66451	0.1982	0.878418	0	22.5489	0	1	1	0	503.841	0	1	1	0	149.548	0	1	1
GO:0014013	regulation of gliogenesis	soft	40650	19566.9	2.07749	0.0263	0.365913	32552	13164.8	2.47265	0.0196	0.0774969	50269	17352	2.89701	0.0017	0.0243176	48432	13138.6	3.68624	0.0002	0.00248173	36237	10852.9	3.33894	0.0034	0.028435	32272	13616.4	2.37009	0.0214	0.0807499
GO:0060675	ureteric bud morphogenesis	hard	0	608.842	0	1	1	0	27.6913	0	1	1	0	345.228	0	1	1	0	12.7845	0	1	1	0	197.696	0	1	1	0	38.8166	0	1	1
GO:0060675	ureteric bud morphogenesis	soft	7976	10666.8	0.747738	0.6189	0.811835	9833	5015.15	1.96066	0.1438	0.24869	5018	7192.65	0.697657	0.6085	0.699571	26752	5399.88	4.95418	0.0002	0.00248173	8212	4402.77	1.86519	0.1664	0.300274	9833	5358.46	1.83504	0.1619	0.281736
GO:0015986	ATP synthesis coupled proton transport	hard	0	26.297	0	1	1	0	4.4745	0	1	1	0	24.4722	0	1	1	0	0	inf	1	1	0	23.69	0	1	1	0	4.6067	0	1	1
GO:0015986	ATP synthesis coupled proton transport	soft	1163	1032.36	1.12654	0.3359	0.664137	6957	646.14	10.767	0.0012	0.00909699	9052	988.556	9.15679	0.0007	0.0129631	8528	683.764	12.4721	0.0002	0.00248173	1571	578.387	2.71617	0.1411	0.275567	7860	711.571	11.046	0.0006	0.00570489
GO:0002682	regulation of immune system process	hard	13812	13134.5	1.05158	0.4061	1	0	474.423	0	1	1	19865	9419.58	2.1089	0.0875	0.533383	0	518.653	0	1	1	12250	4676.11	2.6197	0.0772	0.546404	2929	1636.42	1.78989	0.2246	1
GO:0002682	regulation of immune system process	soft	216116	190058	1.13711	0.1805	0.588003	174885	114968	1.52116	0.0068	0.0352499	207555	158109	1.31273	0.0364	0.180103	197497	120360	1.64088	0.0016	0.0126986	150468	96795.5	1.55449	0.01	0.06	223362	119380	1.87102	0.0002	0.00241361
GO:0044255	cellular lipid metabolic process	hard	6167	8895.69	0.693257	0.6096	1	0	412.969	0	1	1	10277	6493.44	1.58267	0.213	0.917586	0	288.289	0	1	1	6979	3598.32	1.93951	0.1797	0.930641	0	1052.56	0	1	1
GO:0044255	cellular lipid metabolic process	soft	136269	135634	1.00468	0.4757	0.735655	150607	78776.3	1.91183	0.0003	0.00278779	172526	108587	1.58883	0.0027	0.0341363	111244	82519	1.3481	0.0672	0.169288	98881	66962.5	1.47666	0.0371	0.140671	157087	82259.1	1.90966	0.0002	0.00241361
GO:1901652	response to peptide	hard	5585	6170.38	0.905131	0.4508	1	0	302.142	0	1	1	30834	4422.32	6.97236	0.0002	0.22315	0	82.2704	0	1	1	852	2276.39	0.374277	0.4653	1	852	580.351	1.46808	0.1479	1
GO:1901652	response to peptide	soft	92262	81323.9	1.1345	0.27	0.619307	74553	48184.3	1.54725	0.0472	0.141006	120420	64798.5	1.85838	0.0016	0.023567	73187	51120	1.43167	0.0851	0.191381	65690	40208.8	1.63372	0.0406	0.148491	108234	51565.8	2.09895	0.0002	0.00241361
GO:0043410	positive regulation of MAPK cascade	hard	3442	4577.65	0.751914	0.5034	1	0	256.605	0	1	1	0	3230.71	0	1	1	0	181.247	0	1	1	1613	1725.07	0.935035	0.3291	1	0	651.859	0	1	1
GO:0043410	positive regulation of MAPK cascade	soft	75891	68728.5	1.10421	0.323	0.657378	74135	39476.3	1.87796	0.0048	0.0275761	100020	55348.2	1.80711	0.0031	0.037494	60589	41852.1	1.44769	0.0838	0.190187	61274	32942.7	1.86002	0.0122	0.0686722	91167	41874.3	2.17716	0.0002	0.00241361
GO:0006753	nucleoside phosphate metabolic process	hard	5335	5176.42	1.03064	0.399	1	0	234.325	0	1	1	10429	3490.53	2.98779	0.0669	0.46872	0	130.317	0	1	1	4378	2084.08	2.10069	0.1783	0.92642	1742	561.124	3.10448	0.1106	0.941832
GO:0006753	nucleoside phosphate metabolic process	soft	100468	72893.3	1.37829	0.0594	0.511351	69092	43888.8	1.57425	0.0402	0.126959	64674	56605.1	1.14255	0.2889	0.453681	84730	44560.3	1.90147	0.004	0.0257335	69187	34919.6	1.98132	0.0074	0.0496189	100148	44909.5	2.23	0.0002	0.00241361
GO:0009117	nucleotide metabolic process	hard	5335	5004.31	1.06608	0.3866	1	0	233.136	0	1	1	10429	3389.65	3.07672	0.0637	0.465291	0	122.785	0	1	1	4378	2020.77	2.1665	0.1747	0.914662	1742	547.655	3.18083	0.1081	0.928295
GO:0009117	nucleotide metabolic process	soft	96979	70013.9	1.38514	0.0579	0.504956	67538	42575.9	1.5863	0.0408	0.128351	62636	54805.3	1.14288	0.29	0.454608	83176	43356.2	1.91843	0.0038	0.0250089	67416	33973.1	1.98439	0.0074	0.0496189	99933	43662.2	2.28878	0.0002	0.00241361
GO:0032868	response to insulin	hard	5585	3544.52	1.57567	0.2514	1	0	136.808	0	1	1	9189	2162.82	4.24862	0.0569	0.451006	0	48.7242	0	1	1	852	1194.63	0.713192	0.2731	1	852	329.846	2.58303	0.0778	0.797352
GO:0032868	response to insulin	soft	60645	44857.7	1.35194	0.1424	0.564786	40006	25251.6	1.5843	0.101	0.207177	80865	35294.8	2.29113	0.001	0.016348	45813	27003.1	1.69658	0.0647	0.165487	40462	21554.1	1.87723	0.0456	0.157722	73109	26609.1	2.74752	0.0002	0.00241361
GO:1901214	regulation of neuron death	hard	1481	2468	0.600082	0.4598	1	0	92.794	0	1	1	15562	1597.85	9.73934	0.0025	0.232448	459	94.8508	4.83918	0.0368	1	5916	1172.07	5.04747	0.0436	0.400531	459	434.851	1.05553	0.1398	1
GO:1901214	regulation of neuron death	soft	51725	39822.6	1.29889	0.1812	0.58844	64342	23035.5	2.79317	0.0003	0.00278779	74844	31988.9	2.33968	0.0017	0.0243176	74578	24035.1	3.10289	0.0003	0.0035469	46784	19223	2.43376	0.0084	0.0544149	66190	22831.4	2.89908	0.0002	0.00241361
GO:0051438	regulation of ubiquitin-protein transferase activity	hard	463	660.221	0.70128	0.2782	1	0	36.47	0	1	1	0	382.191	0	1	1	0	113.207	0	1	1	0	218.363	0	1	1	1508	184.562	8.17071	0.0492	0.684886
GO:0051438	regulation of ubiquitin-protein transferase activity	soft	14145	9506.51	1.48793	0.181	0.58844	17075	5316.06	3.21196	0.0058	0.0315673	16047	7505.69	2.13798	0.0408	0.192549	16785	5591.41	3.00193	0.0088	0.0454515	16210	4319.67	3.7526	0.0029	0.0253055	23087	5481.86	4.21152	0.0002	0.00241361
GO:0010676	positive regulation of cellular carbohydrate metabolic process	hard	1481	890.789	1.66257	0.1881	1	0	41.1924	0	1	1	0	551.453	0	1	1	0	29.1791	0	1	1	0	220.527	0	1	1	0	95.3493	0	1	1
GO:0010676	positive regulation of cellular carbohydrate metabolic process	soft	11046	11663.4	0.947064	0.4767	0.735822	23003	6311.44	3.64465	0.006	0.0323936	9661	9404.49	1.02728	0.4242	0.559127	25834	6958.05	3.71282	0.0046	0.0284519	10309	5868.06	1.7568	0.1804	0.312693	35364	7066.81	5.00424	0.0002	0.00241361
GO:0070243	regulation of thymocyte apoptotic process	hard	1181	300.837	3.92572	0.089	1	0	0	inf	1	1	0	169.552	0	1	1	0	1.6845	0	1	1	0	94.8546	0	1	1	0	23.3561	0	1	1
GO:0070243	regulation of thymocyte apoptotic process	soft	9680	3104.98	3.11757	0.043	0.452861	12310	2352.81	5.23203	0.0052	0.0291272	6439	2606.22	2.47062	0.1165	0.307557	9931	2143.93	4.63215	0.0152	0.0652965	7644	1696.61	4.50546	0.0313	0.125397	15778	2268.99	6.95376	0.0002	0.00241361
GO:0006513	protein monoubiquitination	hard	0	376.058	0	1	1	0	7.3689	0	1	1	0	139.937	0	1	1	0	4.0479	0	1	1	0	87.1528	0	1	1	0	59.7124	0	1	1
GO:0006513	protein monoubiquitination	soft	12122	4588.21	2.64199	0.0448	0.452911	9929	2536.76	3.91406	0.0236	0.0885384	5258	2759.29	1.90556	0.2373	0.414708	8864	2182.58	4.06125	0.0361	0.113839	6838	1729.37	3.95404	0.0464	0.159336	16886	2314.15	7.29686	0.0002	0.00241361
GO:0035036	sperm-egg recognition	hard	0	109.144	0	1	1	0	4.4264	0	1	1	0	116.906	0	1	1	0	221.18	0	1	1	0	63.1788	0	1	1	0	232.841	0	1	1
GO:0035036	sperm-egg recognition	soft	6198	3349.39	1.85049	0.1699	0.57406	9093	1896.02	4.79583	0.0049	0.0280308	9700	3635.68	2.668	0.0404	0.191814	10597	2221.59	4.77001	0.0032	0.0220371	6805	2212.78	3.07532	0.0525	0.169545	12823	1610.04	7.96439	0.0002	0.00241361
GO:0048585	negative regulation of response to stimulus	hard	13955	15514.7	0.899469	0.5275	1	0	715.912	0	1	1	19906	9785.44	2.03425	0.0828	0.523423	851	1060.81	0.802214	0.2276	1	25745	4910.02	5.24336	0.0027	0.0770104	5078	2294.12	2.21348	0.1581	1
GO:0048585	negative regulation of response to stimulus	soft	225965	217283	1.03996	0.3804	0.687883	220640	126687	1.74162	0.0002	0.00203687	271527	177103	1.53316	0.0011	0.0175332	222766	132941	1.67567	0.0005	0.00525984	159475	108813	1.46559	0.017	0.0859444	226473	133409	1.69758	0.0002	0.00241361
GO:0042327	positive regulation of phosphorylation	hard	3442	10281.2	0.334787	0.8385	1	0	549.4	0	1	1	7738	7436.9	1.04049	0.3962	1	0	286.408	0	1	1	9378	3778.54	2.48191	0.1104	0.677285	1029	1374.41	0.748685	0.2953	1
GO:0042327	positive regulation of phosphorylation	soft	174268	146499	1.18955	0.1318	0.5587	163242	85897.2	1.90043	0.0002	0.00203687	188697	119035	1.58522	0.0021	0.0280608	145608	91064.4	1.59896	0.0067	0.0374006	129286	72132.8	1.79233	0.0014	0.0140441	163115	91388.6	1.78485	0.0011	0.00904617
GO:0048598	embryonic morphogenesis	hard	7110	8826.04	0.805571	0.5254	1	0	297.156	0	1	1	6163	5696.04	1.08198	0.3709	1	0	202.326	0	1	1	359	3194.93	0.112365	0.6033	1	0	813.041	0	1	1
GO:0048598	embryonic morphogenesis	soft	143686	125523	1.1447	0.2234	0.598419	143407	71496.7	2.00579	0.0002	0.00203687	154355	96825.1	1.59416	0.0072	0.0670848	155410	72917.7	2.13131	0.0003	0.0035469	114625	59196.8	1.93634	0.0032	0.0271184	147845	75074.8	1.9693	0.0007	0.0064746
GO:0030162	regulation of proteolysis	hard	4901	6063.49	0.808281	0.5061	1	0	222.071	0	1	1	19040	3296.33	5.77612	0.0016	0.22315	0	243.701	0	1	1	7956	1757.41	4.52713	0.041	0.387876	1508	679.999	2.21765	0.1626	1
GO:0030162	regulation of proteolysis	soft	112073	79200.2	1.41506	0.0362	0.413721	97979	44414.6	2.20601	0.0002	0.00203687	85335	60937.2	1.40038	0.0586	0.239279	95995	45281.5	2.11996	0.0002	0.00248173	76588	36735	2.08488	0.0017	0.0164076	99353	45464.3	2.1853	0.0004	0.00408922
GO:0048514	blood vessel morphogenesis	hard	1778	6348.86	0.28005	0.738	1	0	284.43	0	1	1	2321	4396.46	0.527925	0.5843	1	0	115.431	0	1	1	0	2218.39	0	1	1	0	663.925	0	1	1
GO:0048514	blood vessel morphogenesis	soft	90871	85672.7	1.06068	0.3803	0.687883	111145	49807.6	2.23149	0.0002	0.00203687	90298	68683.7	1.31469	0.1124	0.303106	105625	52650	2.00617	0.0012	0.0101468	84877	41414.6	2.04945	0.0027	0.0238323	101747	53037.2	1.91841	0.0028	0.0189093
GO:0045862	positive regulation of proteolysis	hard	4901	3387.12	1.44695	0.2727	1	0	122.288	0	1	1	18369	2005.24	9.16049	0.0004	0.22315	0	156.474	0	1	1	4884	905.23	5.39531	0.0448	0.406712	1508	366.993	4.10907	0.0945	0.870125
GO:0045862	positive regulation of proteolysis	soft	62702	40784.3	1.53741	0.0378	0.419328	60932	23363.5	2.608	0.0002	0.00203687	43916	32270.3	1.36088	0.1318	0.32447	62902	24248	2.59411	0.0004	0.00450337	48420	19267.5	2.51304	0.0013	0.0131793	59613	24200.3	2.46331	0.0008	0.00700257
GO:0051169	nuclear transport	hard	2540	3720.84	0.682641	0.5137	1	0	93.9034	0	1	1	7476	2174.43	3.43815	0.0727	0.483436	0	97.537	0	1	1	2736	1342.29	2.03831	0.2121	1	990	367.562	2.69343	0.0923	0.861537
GO:0051169	nuclear transport	soft	74825	50453.8	1.48304	0.0522	0.476079	72921	27750.9	2.6277	0.0002	0.00203687	53624	37297.4	1.43774	0.0992	0.294192	71103	28779.8	2.47059	0.0008	0.00735413	45624	23314.3	1.95691	0.0214	0.0980585	65236	28370.3	2.29945	0.0013	0.0104179
GO:0006352	DNA-templated transcription, initiation	hard	0	3748.17	0	1	1	1969	165.916	11.8675	0.0332	1	21360	2277.16	9.38009	0.0016	0.22315	0	198.581	0	1	1	1562	1340.01	1.16567	0.254	1	0	398.538	0	1	1
GO:0006352	DNA-templated transcription, initiation	soft	65295	48152.7	1.356	0.1268	0.557598	86030	30849.4	2.78871	0.0002	0.00203687	83973	39537.9	2.12386	0.002	0.0270485	67865	30951.1	2.19265	0.004	0.0257335	57521	24495.1	2.34827	0.005	0.0382966	65125	32123.8	2.02731	0.0103	0.0481808
GO:0009566	fertilization	hard	1431	594.583	2.40673	0.1756	1	0	5.6511	0	1	1	7660	566.814	13.5141	0.0154	0.32696	0	274.172	0	1	1	0	203.751	0	1	1	0	304.723	0	1	1
GO:0009566	fertilization	soft	7614	10651.1	0.714854	0.6893	0.852145	26805	6407.85	4.18315	0.0002	0.00203687	15417	9507.68	1.62153	0.1247	0.317476	22626	6865.58	3.29557	0.0022	0.0165124	9758	6075.77	1.60605	0.1761	0.309626	24852	6401.69	3.8821	0.0007	0.0064746
GO:0018394	peptidyl-lysine acetylation	hard	0	1375.6	0	1	1	148	93.0917	1.58983	0.0298	1	0	754.909	0	1	1	0	247.597	0	1	1	0	545.424	0	1	1	1626	391.824	4.14983	0.0811	0.803977
GO:0018394	peptidyl-lysine acetylation	soft	50002	21150.9	2.36407	0.0082	0.215899	49776	10982.3	4.5324	0.0002	0.00203687	53743	14736.2	3.64702	0.0003	0.0066945	39281	11298.8	3.47657	0.0027	0.0191194	48133	9368.41	5.1378	0.0002	0.00315868	41235	10957.5	3.76316	0.002	0.0147256
GO:0018393	internal peptidyl-lysine acetylation	hard	0	1375.6	0	1	1	148	93.0917	1.58983	0.0298	1	0	754.909	0	1	1	0	247.597	0	1	1	0	545.424	0	1	1	1626	391.824	4.14983	0.0811	0.803977
GO:0018393	internal peptidyl-lysine acetylation	soft	50002	21150.9	2.36407	0.0082	0.215899	49776	10982.3	4.5324	0.0002	0.00203687	53743	14736.2	3.64702	0.0003	0.0066945	39281	11298.8	3.47657	0.0027	0.0191194	48133	9368.41	5.1378	0.0002	0.00315868	41235	10957.5	3.76316	0.002	0.0147256
GO:0006475	internal protein amino acid acetylation	hard	0	1375.6	0	1	1	148	93.0917	1.58983	0.0298	1	0	754.909	0	1	1	0	247.597	0	1	1	0	545.424	0	1	1	1626	391.824	4.14983	0.0811	0.803977
GO:0006475	internal protein amino acid acetylation	soft	50002	21150.9	2.36407	0.0082	0.215899	49776	10982.3	4.5324	0.0002	0.00203687	53743	14736.2	3.64702	0.0003	0.0066945	39281	11298.8	3.47657	0.0027	0.0191194	48133	9368.41	5.1378	0.0002	0.00315868	41235	10957.5	3.76316	0.002	0.0147256
GO:0001676	long-chain fatty acid metabolic process	hard	237	790.011	0.299996	0.2504	1	0	27.6508	0	1	1	0	477.778	0	1	1	0	13.957	0	1	1	0	382.564	0	1	1	0	64.5627	0	1	1
GO:0001676	long-chain fatty acid metabolic process	soft	17151	10355.4	1.65624	0.1567	0.570414	25488	4975.7	5.1225	0.0002	0.00203687	17388	7952.35	2.18652	0.0863	0.287914	17151	5744.72	2.98552	0.0291	0.0998568	26890	4272.17	6.29423	0.0013	0.0131793	25071	5212.62	4.80967	0.0008	0.00700257
GO:1903311	regulation of mRNA metabolic process	hard	5441	918.495	5.92382	0.0388	1	0	42.0468	0	1	1	0	944.741	0	1	1	0	11.4869	0	1	1	0	290.903	0	1	1	0	40.2893	0	1	1
GO:1903311	regulation of mRNA metabolic process	soft	20695	12798.6	1.61697	0.1488	0.564786	33165	6328.38	5.24067	0.0002	0.00203687	18742	8996.68	2.08321	0.0822	0.28307	20889	7359.48	2.83838	0.0363	0.1142	14406	5841.74	2.46605	0.0797	0.207458	15311	7306.47	2.09554	0.1133	0.227548
GO:0033238	regulation of cellular amine metabolic process	hard	463	415.656	1.1139	0.1901	1	0	19.7615	0	1	1	0	310.987	0	1	1	0	18.3902	0	1	1	0	186.116	0	1	1	1508	55.6051	27.1198	0.0233	0.613166
GO:0033238	regulation of cellular amine metabolic process	soft	6945	6269.16	1.1078	0.3944	0.691699	18168	3225.08	5.63335	0.0002	0.00203687	10929	4961.76	2.20265	0.0589	0.239409	11906	3584.83	3.32122	0.011	0.0526738	10632	2878.33	3.69381	0.0111	0.0641818	17135	3590.97	4.77169	0.0003	0.00324589
GO:2001021	negative regulation of response to DNA damage stimulus	hard	0	553.275	0	1	1	0	3.3816	0	1	1	0	294.141	0	1	1	0	3.9043	0	1	1	8650	140.62	61.5134	0.0007	0.0405364	0	64.9832	0	1	1
GO:2001021	negative regulation of response to DNA damage stimulus	soft	21062	7580.09	2.77859	0.021	0.337297	26139	4365.85	5.98715	0.0002	0.00203687	26807	5323.99	5.03514	0.0009	0.0151574	17647	3967.41	4.44799	0.009	0.0461869	10078	3204.98	3.14448	0.0599	0.181265	20437	4232.81	4.82824	0.0034	0.0220137
GO:0002444	myeloid leukocyte mediated immunity	hard	0	385.254	0	1	1	0	13.8281	0	1	1	4349	292.119	14.8877	0.0252	0.344868	0	7.796	0	1	1	0	150.988	0	1	1	0	31.516	0	1	1
GO:0002444	myeloid leukocyte mediated immunity	soft	2114	4521.85	0.467508	0.6458	0.828919	19646	2998.68	6.55155	0.0002	0.00203687	13402	4504.26	2.9754	0.0431	0.19892	6842	3075.23	2.22487	0.1435	0.252369	6463	2912.72	2.21889	0.1588	0.292119	12804	2899.52	4.41591	0.0116	0.0524572
GO:0042996	regulation of Golgi to plasma membrane protein transport	hard	0	40.3271	0	1	1	0	2.7522	0	1	1	0	46.0311	0	1	1	0	0.5694	0	1	1	0	21.6092	0	1	1	0	5.7118	0	1	1
GO:0042996	regulation of Golgi to plasma membrane protein transport	soft	1898	726.514	2.61247	0.2585	0.619307	4434	252.77	17.5416	0.0002	0.00203687	1898	721.025	2.63236	0.257	0.429585	4434	455.56	9.73307	0.0103	0.0504675	1898	378.884	5.00945	0.1453	0.279908	1898	451.749	4.20144	0.1739	0.291669
GO:0045022	early endosome to late endosome transport	hard	0	NA	0	1	1	0	4.986	0	1	1	0	9.3215	0	1	1	0	NA	0	1	1	0	NA	0	1	1	0	0	inf	1	1
GO:0045022	early endosome to late endosome transport	soft	0	NA	0	1	1	8455	124.841	67.726	0.0002	0.00203687	13402	875.214	15.3128	0.01	0.0842075	0	NA	0	1	1	0	NA	0	1	1	8455	162.875	51.9111	0.0008	0.00700257
GO:0032509	endosome transport via multivesicular body sorting pathway	hard	0	NA	0	1	1	0	4.986	0	1	1	0	9.3215	0	1	1	0	NA	0	1	1	0	NA	0	1	1	0	0	inf	1	1
GO:0032509	endosome transport via multivesicular body sorting pathway	soft	0	NA	0	1	1	8455	124.841	67.726	0.0002	0.00203687	13402	875.214	15.3128	0.01	0.0842075	0	NA	0	1	1	0	NA	0	1	1	8455	162.875	51.9111	0.0008	0.00700257
GO:0021914	negative regulation of smoothened signaling pathway involved in ventral spinal cord patterning	hard	0	NA	0	1	1	0	0	inf	1	1	0	10.2856	0	1	1	0	0	inf	1	1	0	NA	0	1	1	0	0	inf	1	1
GO:0021914	negative regulation of smoothened signaling pathway involved in ventral spinal cord patterning	soft	0	NA	0	1	1	1000	0.6152	1625.49	0.0002	0.00203687	1000	228.83	4.37005	0.114	0.305391	1000	63.9072	15.6477	0.0344	0.110036	0	NA	0	1	1	1000	16.892	59.1996	0.0089	0.043686
GO:0048732	gland development	hard	1481	7299.74	0.202884	0.8157	1	0	306.633	0	1	1	1583	4610.53	0.343344	0.6569	1	0	116.421	0	1	1	633	2442.03	0.259211	0.4978	1	0	699.159	0	1	1
GO:0048732	gland development	soft	103307	97888.4	1.05535	0.3856	0.690356	107185	57651.9	1.85917	0.0035	0.0220555	127532	78910.2	1.61617	0.008	0.0721293	123159	60031.1	2.05159	0.0005	0.00525984	106508	48084.4	2.21502	0.0001	0.00180283	105706	61220	1.72666	0.0082	0.04079
GO:0034622	cellular macromolecular complex assembly	hard	12500	4718.4	2.64921	0.0698	1	1969	141.729	13.8927	0.0323	1	4918	3127.54	1.57248	0.2429	1	0	119.761	0	1	1	206	2034.57	0.10125	0.5441	1	0	489.108	0	1	1
GO:0034622	cellular macromolecular complex assembly	soft	92857	69818	1.32999	0.0922	0.556888	95085	41902.7	2.26919	0.0004	0.00357694	94654	54867	1.72515	0.0073	0.0677337	87723	43138.6	2.03352	0.0018	0.0139544	86830	34313.8	2.53047	0.0001	0.00180283	91380	43960.6	2.07868	0.0011	0.00904617
GO:0002504	antigen processing and presentation of peptide or polysaccharide antigen via MHC class II	hard	8355	1007.28	8.29458	0.0182	0.995596	0	42.5792	0	1	1	0	516.426	0	1	1	0	11.0127	0	1	1	0	295.262	0	1	1	0	100.68	0	1	1
GO:0002504	antigen processing and presentation of peptide or polysaccharide antigen via MHC class II	soft	13554	15265.1	0.887908	0.5566	0.772591	12033	7219.06	1.66684	0.1575	0.264525	26834	9004.88	2.97994	0.0021	0.0280608	26489	7131.86	3.71418	0.0007	0.00653986	26123	5560.85	4.69766	0.0001	0.00180283	17889	7170.86	2.49468	0.0261	0.0939646
GO:0002495	antigen processing and presentation of peptide antigen via MHC class II	hard	8355	985.968	8.4739	0.0176	0.995596	0	41.7046	0	1	1	0	499.015	0	1	1	0	11.0127	0	1	1	0	292.129	0	1	1	0	96.4282	0	1	1
GO:0002495	antigen processing and presentation of peptide antigen via MHC class II	soft	13554	14756.7	0.918497	0.5286	0.762547	12033	7055.9	1.70538	0.1481	0.254165	26834	8600.66	3.11999	0.0017	0.0243176	26489	6910.05	3.8334	0.0004	0.00450337	26123	5384.37	4.85164	0.0001	0.00180283	17889	6972.33	2.56571	0.0228	0.0843166
GO:0021549	cerebellum development	hard	0	1510.82	0	1	1	0	18.66	0	1	1	9923	639.251	15.5228	0.0088	0.322933	0	8.3936	0	1	1	0	298.961	0	1	1	0	76.6974	0	1	1
GO:0021549	cerebellum development	soft	28173	14840.3	1.89841	0.0741	0.554667	24460	8347.02	2.93039	0.0169	0.0696197	7595	9990.34	0.760234	0.5827	0.679183	21377	8065.31	2.65049	0.0336	0.108867	32157	6348.77	5.06507	0.0001	0.00180283	30471	8362.72	3.64367	0.0025	0.0174615
GO:0009749	response to glucose	hard	0	393.849	0	1	1	0	5.0327	0	1	1	0	315.138	0	1	1	0	22.6002	0	1	1	0	221.922	0	1	1	0	51.6298	0	1	1
GO:0009749	response to glucose	soft	19143	7280.02	2.62953	0.0162	0.300546	19143	4435.47	4.31589	0.001	0.0078616	11563	6489.72	1.78174	0.1424	0.334841	22039	4726.77	4.66259	0.0006	0.00602707	23328	4027.75	5.79181	0.0001	0.00180283	16267	4387.69	3.70742	0.0062	0.0332761
GO:0071331	cellular response to hexose stimulus	hard	0	360.031	0	1	1	0	5.0327	0	1	1	0	308.702	0	1	1	0	22.6002	0	1	1	0	217.412	0	1	1	0	51.6298	0	1	1
GO:0071331	cellular response to hexose stimulus	soft	19143	6636.77	2.88439	0.0108	0.247781	19143	4160.27	4.60139	0.0007	0.00580885	11563	6167.09	1.87495	0.1289	0.321566	22039	4452.04	4.95031	0.0003	0.0035469	23328	3831.04	6.08921	0.0001	0.00180283	16267	4149.41	3.92032	0.0049	0.0284717
GO:0071326	cellular response to monosaccharide stimulus	hard	0	360.031	0	1	1	0	5.0327	0	1	1	0	308.702	0	1	1	0	22.6002	0	1	1	0	217.412	0	1	1	0	51.6298	0	1	1
GO:0071326	cellular response to monosaccharide stimulus	soft	19143	6636.77	2.88439	0.0108	0.247781	19143	4160.27	4.60139	0.0007	0.00580885	11563	6167.09	1.87495	0.1289	0.321566	22039	4452.04	4.95031	0.0003	0.0035469	23328	3831.04	6.08921	0.0001	0.00180283	16267	4149.41	3.92032	0.0049	0.0284717
GO:0001678	cellular glucose homeostasis	hard	0	360.031	0	1	1	0	5.0327	0	1	1	0	308.702	0	1	1	0	22.6002	0	1	1	0	217.412	0	1	1	0	51.6298	0	1	1
GO:0001678	cellular glucose homeostasis	soft	19143	6636.77	2.88439	0.0108	0.247781	19143	4160.27	4.60139	0.0007	0.00580885	11563	6167.09	1.87495	0.1289	0.321566	22039	4452.04	4.95031	0.0003	0.0035469	23328	3831.04	6.08921	0.0001	0.00180283	16267	4149.41	3.92032	0.0049	0.0284717
GO:0032508	DNA duplex unwinding	hard	4376	148.838	29.4012	0.011	0.995596	0	5.4136	0	1	1	0	130.601	0	1	1	0	3.4905	0	1	1	0	65.0039	0	1	1	0	18.7043	0	1	1
GO:0032508	DNA duplex unwinding	soft	6844	2140.34	3.19762	0.0614	0.516008	6844	1486.6	4.60379	0.0258	0.0944205	11220	2088.44	5.37243	0.0038	0.0428268	6844	1461.99	4.6813	0.0248	0.0901164	13547	1218.4	11.1187	0.0001	0.00180283	9171	1521.99	6.02568	0.0057	0.0314193
GO:0015994	chlorophyll metabolic process	hard	4221	132.842	31.7747	0.0111	0.995596	0	2.6636	0	1	1	0	114.422	0	1	1	0	4.6861	0	1	1	0	70.4118	0	1	1	0	11.6007	0	1	1
GO:0015994	chlorophyll metabolic process	soft	8479	1916.03	4.42531	0.0173	0.304949	6252	1439.2	4.34408	0.0295	0.103998	12700	1973.45	6.43543	0.0009	0.0151574	6252	1327.51	4.70957	0.0266	0.0941809	12700	1105.95	11.4833	0.0001	0.00180283	4815	1387.39	3.47055	0.0711	0.182286
GO:0050793	regulation of developmental process	hard	10882	27388.6	0.397319	0.9468	1	1969	1236.51	1.59238	0.2144	1	41741	19125.8	2.18245	0.021	0.336319	851	911.262	0.93387	0.2402	1	16902	10568	1.59936	0.1863	0.957041	2103	3400.65	0.618412	0.5113	1
GO:0050793	regulation of developmental process	soft	417525	393419	1.06127	0.2692	0.619307	349741	235624	1.48432	0.0007	0.00580885	402593	317929	1.2663	0.0149	0.107777	368901	244639	1.50794	0.0001	0.00132277	301165	195129	1.54341	0.0002	0.00315868	350068	247070	1.41688	0.0012	0.00984869
GO:0034613	cellular protein localization	hard	13273	13552.7	0.979359	0.4655	1	0	380.283	0	1	1	16878	7693.53	2.19379	0.0757	0.496837	851	444.734	1.9135	0.12	1	26786	4181	6.4066	0.0007	0.0405364	2682	1295.26	2.07063	0.1831	1
GO:0034613	cellular protein localization	soft	192395	180891	1.0636	0.3279	0.658149	164296	100282	1.63835	0.0018	0.0129401	202173	137684	1.46838	0.005	0.0518953	193262	104057	1.85726	0.0001	0.00132277	154720	85511.6	1.80935	0.0002	0.00315868	176161	104587	1.68436	0.0008	0.00700257
GO:0016482	cytoplasmic transport	hard	5226	8182.61	0.638671	0.6271	1	0	259.505	0	1	1	9471	4842.63	1.95576	0.1466	0.708091	0	302.759	0	1	1	9691	2695.3	3.59551	0.0536	0.440256	990	921.592	1.07423	0.222	1
GO:0016482	cytoplasmic transport	soft	112559	112906	0.996927	0.4894	0.741829	120038	63232.8	1.89835	0.0007	0.00580885	114758	85270.5	1.34581	0.0665	0.254536	133587	64212.3	2.0804	0.0001	0.00132277	80294	52584.8	1.52694	0.0414	0.150267	125755	63952.9	1.96637	0.0004	0.00408922
GO:0060322	head development	hard	7261	10776.7	0.67377	0.6202	1	0	402.147	0	1	1	11785	7051.76	1.67121	0.1988	0.87933	0	274.404	0	1	1	0	3480.87	0	1	1	1330	1169.02	1.1377	0.2241	1
GO:0060322	head development	soft	150271	147702	1.01739	0.4426	0.725759	153257	86269.8	1.77648	0.002	0.0138591	128988	118415	1.08928	0.3141	0.47568	186949	89317.8	2.09308	0.0001	0.00132277	126607	71225.3	1.77756	0.0042	0.0339374	141709	89400.7	1.5851	0.0101	0.0475726
GO:0033365	protein localization to organelle	hard	9466	5437.58	1.74085	0.1865	1	0	166.618	0	1	1	4590	3005.74	1.52708	0.2634	1	0	209.38	0	1	1	9962	1645.78	6.05306	0.0189	0.257067	0	581.132	0	1	1
GO:0033365	protein localization to organelle	soft	77822	73799.1	1.05451	0.398	0.692002	63417	37351.4	1.69785	0.0216	0.0834414	69155	51070.6	1.35411	0.1066	0.298467	86378	38869.5	2.22226	0.0001	0.00132277	47073	31840.1	1.47842	0.0925	0.219451	57917	37946.2	1.52629	0.0592	0.16294
GO:0030097	hemopoiesis	hard	16369	5598.43	2.92386	0.0452	1	0	218.893	0	1	1	7356	4076.59	1.80445	0.1971	0.875281	811	333.184	2.43409	0.0846	1	5600	2276.7	2.4597	0.1492	0.815797	1840	863.875	2.12994	0.167	1
GO:0030097	hemopoiesis	soft	117070	84018.6	1.39338	0.0555	0.490915	111968	49850.9	2.24606	0.0003	0.00278779	129211	70572.7	1.83089	0.002	0.0270485	123028	52607.1	2.33862	0.0001	0.00132277	91773	43142.5	2.12721	0.0028	0.0244888	101071	50717.7	1.99281	0.0021	0.0152418
GO:0006412	translation	hard	2686	1708.32	1.5723	0.2623	1	0	47.0502	0	1	1	0	1083.5	0	1	1	0	153.363	0	1	1	0	574.272	0	1	1	3425	307.779	11.1281	0.0451	0.67883
GO:0006412	translation	soft	23211	24967.4	0.929652	0.5528	0.770918	32245	13408.7	2.40479	0.006	0.0323936	32788	19369.5	1.69277	0.0547	0.228146	41232	13862.6	2.97433	0.0001	0.00132277	27584	11693.4	2.35894	0.0128	0.0712105	37271	13429.3	2.77536	0.0013	0.0104179
GO:0055123	digestive system development	hard	5919	2901.72	2.03983	0.1783	1	0	130.634	0	1	1	3007	1641.27	1.83211	0.1988	0.87933	0	45.8027	0	1	1	3007	860.997	3.49246	0.1183	0.713159	0	309.478	0	1	1
GO:0055123	digestive system development	soft	40641	35571	1.14253	0.3212	0.657378	43103	21585.1	1.99689	0.0316	0.10874	49172	30275.3	1.62416	0.068	0.256698	68144	22343.7	3.0498	0.0001	0.00132277	44890	17770.7	2.52607	0.0098	0.0595479	48169	22845.3	2.10849	0.0176	0.0705904
GO:0006417	regulation of translation	hard	5441	2552.97	2.13124	0.1946	1	0	70.691	0	1	1	0	1383.48	0	1	1	0	64.9899	0	1	1	1613	921.491	1.75042	0.1761	0.919473	0	254.964	0	1	1
GO:0006417	regulation of translation	soft	47333	33535.1	1.41145	0.1489	0.564786	61658	18083.7	3.4096	0.0003	0.00278779	69667	24120.9	2.88824	0.0003	0.0066945	65681	18975.9	3.46128	0.0001	0.00132277	51601	15124.8	3.41168	0.0017	0.0164076	58604	19102.6	3.06786	0.0008	0.00700257
GO:1901991	negative regulation of mitotic cell cycle phase transition	hard	4901	1564.69	3.13224	0.1147	1	0	89.0935	0	1	1	6119	905.51	6.75752	0.0331	0.370239	0	141.088	0	1	1	3007	465.289	6.46265	0.0735	0.526778	1508	245.249	6.14886	0.0611	0.734934
GO:1901991	negative regulation of mitotic cell cycle phase transition	soft	40793	21666.1	1.8828	0.0324	0.410023	41068	12748.9	3.22129	0.0007	0.00580885	38328	16848.5	2.27486	0.0102	0.0844575	47352	13063.9	3.62465	0.0001	0.00132277	41549	10215.1	4.06741	0.0001	0.00180283	35896	13449.5	2.66895	0.005	0.0289702
GO:0043473	pigmentation	hard	0	1233.88	0	1	1	0	71.0074	0	1	1	0	664.773	0	1	1	0	48.2508	0	1	1	0	325.566	0	1	1	0	192.791	0	1	1
GO:0043473	pigmentation	soft	22922	15861.2	1.44517	0.1803	0.587812	23431	9732.19	2.40758	0.0222	0.0849455	40428	15350.4	2.63368	0.0043	0.0469215	40484	10536.6	3.84223	0.0001	0.00132277	15192	8910.98	1.70486	0.1452	0.279856	26829	9739.01	2.7548	0.0084	0.041582
GO:0006839	mitochondrial transport	hard	0	909.09	0	1	1	503	46.6718	10.7774	0.0209	1	0	747.816	0	1	1	0	35.9605	0	1	1	0	462.297	0	1	1	503	110.769	4.54098	0.0386	0.675748
GO:0006839	mitochondrial transport	soft	13515	15570.5	0.867986	0.5748	0.781172	30597	9159.27	3.34055	0.0016	0.0117537	15686	12618.8	1.24307	0.2905	0.454904	39258	9524.61	4.12174	0.0001	0.00132277	14865	7856.43	1.89208	0.1106	0.241965	28758	9671.89	2.97336	0.0055	0.0307743
GO:0070727	cellular macromolecule localization	hard	13273	13853.3	0.958112	0.4807	1	0	389.822	0	1	1	16878	7947.95	2.12357	0.0831	0.523835	851	527.879	1.61211	0.1473	1	30379	4370.56	6.95083	0.0004	0.0364	2682	1411.06	1.9007	0.2098	1
GO:0070727	cellular macromolecule localization	soft	205837	186785	1.102	0.242	0.608811	174647	103066	1.69451	0.0006	0.00508361	206186	141940	1.45263	0.0064	0.0620939	204076	107169	1.90424	0.0001	0.00132277	155140	88064.3	1.76167	0.0003	0.00426245	187527	107432	1.74554	0.0001	0.0013032
GO:0009725	response to hormone	hard	5585	11217.3	0.497889	0.749	1	0	541.865	0	1	1	47119	7688.65	6.12839	<0.0001	<0.148766666667	0	229.286	0	1	1	11262	3903.16	2.88536	0.0738	0.527222	852	1119.22	0.761242	0.2931	1
GO:0009725	response to hormone	soft	163665	150008	1.09104	0.2878	0.629468	148891	87593.2	1.6998	0.0025	0.0168042	187379	119972	1.56185	0.0035	0.0407846	152645	93398	1.63435	0.0043	0.0269709	123188	74232.7	1.65948	0.0086	0.0552424	177545	93447.8	1.89994	0.0001	0.0013032
GO:0044092	negative regulation of molecular function	hard	4901	9745.64	0.502892	0.7239	1	0	393.166	0	1	1	20163	6333.9	3.18334	0.0248	0.344868	0	443.538	0	1	1	18111	3386.02	5.34876	0.0058	0.122473	1508	1198.66	1.25808	0.2442	1
GO:0044092	negative regulation of molecular function	soft	138226	134558	1.02726	0.4289	0.716268	138536	79887.2	1.73415	0.0019	0.0133729	134128	109023	1.23028	0.1237	0.316737	140014	82982.8	1.68726	0.0027	0.0191194	90593	67013.6	1.35186	0.0856	0.213553	164377	85268.3	1.92776	0.0001	0.0013032
GO:0043086	negative regulation of catalytic activity	hard	4901	7000.19	0.700124	0.5671	1	0	208.231	0	1	1	10557	4331.96	2.437	0.1038	0.581254	0	380.349	0	1	1	11231	2206.61	5.08972	0.0239	0.289987	1508	890.864	1.69274	0.1889	1
GO:0043086	negative regulation of catalytic activity	soft	111153	94324.7	1.17841	0.1968	0.588968	98172	53948.9	1.81972	0.0036	0.0225447	98518	75672.1	1.30191	0.1031	0.296295	106193	55935.1	1.8985	0.0017	0.01336	72724	45583.1	1.59542	0.0333	0.130536	121750	57096.7	2.13235	0.0001	0.0013032
GO:0043434	response to peptide hormone	hard	5585	5391.17	1.03595	0.3864	1	0	265.954	0	1	1	30834	3842.51	8.02444	0.0001	0.148767	0	74.9982	0	1	1	852	1986.43	0.428909	0.4219	1	852	511.774	1.6648	0.126	0.977099
GO:0043434	response to peptide hormone	soft	85917	70780.4	1.21385	0.1929	0.588968	67635	41844.9	1.61633	0.0417	0.130572	98392	56288.4	1.748	0.0088	0.0770086	68728	44638.3	1.53966	0.0583	0.155837	59345	35225	1.68474	0.0395	0.146288	103775	44826	2.31507	0.0001	0.0013032
GO:0032870	cellular response to hormone stimulus	hard	5585	7345.69	0.76031	0.5269	1	0	376.808	0	1	1	38287	5357.38	7.14659	<0.0001	<0.148766666667	0	158.601	0	1	1	10151	2709.54	3.74639	0.0542	0.440256	852	764.886	1.11389	0.2098	1
GO:0032870	cellular response to hormone stimulus	soft	125513	98045.7	1.28015	0.1004	0.556888	118127	59771.3	1.97632	0.0016	0.0117537	145136	80228.5	1.80903	0.0014	0.0211088	109297	63114.4	1.73173	0.0071	0.0389819	84574	49940.2	1.69351	0.0198	0.0936579	147756	63724.2	2.31868	0.0001	0.0013032
GO:0051348	negative regulation of transferase activity	hard	4901	3629.69	1.35025	0.2977	1	0	94.9397	0	1	1	6396	2094.49	3.05372	0.1028	0.580755	0	172.226	0	1	1	11231	1149.1	9.77376	0.0027	0.0770104	1508	404.451	3.72851	0.0975	0.883783
GO:0051348	negative regulation of transferase activity	soft	50183	45187.1	1.11056	0.3364	0.664494	57930	25728.1	2.25162	0.0019	0.0133729	52056	34490.5	1.50929	0.0637	0.247427	65722	26306.8	2.49829	0.0003	0.0035469	32594	20680	1.57611	0.0936	0.22069	71207	26807	2.65628	0.0001	0.0013032
GO:0033673	negative regulation of kinase activity	hard	4438	2851.93	1.55614	0.2634	1	0	74.4759	0	1	1	6396	1673.9	3.82101	0.0814	0.516668	0	59.0192	0	1	1	11231	957.483	11.7297	0.0021	0.0758333	0	255.744	0	1	1
GO:0033673	negative regulation of kinase activity	soft	37322	35310	1.05698	0.4064	0.696877	38163	19869.1	1.92072	0.0245	0.0910677	40107	26204.4	1.53054	0.0875	0.287914	46245	20083.5	2.30263	0.0045	0.0280062	17668	15898	1.11134	0.3803	0.475468	56021	21085.8	2.65682	0.0001	0.0013032
GO:0031098	stress-activated protein kinase signaling cascade	hard	2483	1915.9	1.29599	0.3381	1	0	75.813	0	1	1	0	1439.61	0	1	1	0	123.417	0	1	1	0	802.787	0	1	1	0	300.771	0	1	1
GO:0031098	stress-activated protein kinase signaling cascade	soft	39976	26372.3	1.51583	0.0915	0.556888	41483	16308.8	2.54359	0.0032	0.0205176	47806	22868.5	2.09047	0.0081	0.0724455	40854	17477.3	2.33755	0.006	0.0346014	42567	13663.7	3.11534	0.0005	0.00608599	51759	17248.8	3.00074	0.0001	0.0013032
GO:0016311	dephosphorylation	hard	4126	2705.13	1.52525	0.2612	1	0	112.747	0	1	1	0	1752.63	0	1	1	0	56.5845	0	1	1	206	679.564	0.303135	0.2018	1	0	266.65	0	1	1
GO:0016311	dephosphorylation	soft	49679	39358.9	1.26221	0.2237	0.598837	45303	20771.6	2.181	0.0135	0.0585435	42112	27741.9	1.51799	0.1045	0.29687	59287	20913.7	2.83485	0.0007	0.00653986	45805	17176	2.6668	0.0041	0.0333409	68768	22819.2	3.01361	0.0001	0.0013032
GO:0021915	neural tube development	hard	1481	2601.75	0.569233	0.4248	1	0	122.578	0	1	1	6163	1845.59	3.33931	0.1073	0.591773	0	162.883	0	1	1	0	841.878	0	1	1	0	299.538	0	1	1
GO:0021915	neural tube development	soft	45633	36959.2	1.23469	0.2499	0.613027	59046	23045	2.5622	0.0028	0.0184516	45522	30345.7	1.50012	0.1209	0.313343	66025	23149.8	2.85207	0.0012	0.0101468	49683	19440.9	2.55559	0.0076	0.0506049	75925	24370.2	3.11549	0.0001	0.0013032
GO:0035148	tube formation	hard	1481	2527.94	0.585852	0.4203	1	0	134.794	0	1	1	6163	1778.72	3.46484	0.0918	0.541936	0	80.3735	0	1	1	0	808.202	0	1	1	0	206.368	0	1	1
GO:0035148	tube formation	soft	46696	34653.8	1.3475	0.1722	0.576978	63061	21484	2.93526	0.0011	0.00848241	45225	28243	1.60128	0.0898	0.290493	62093	21875.4	2.83849	0.0012	0.0101468	47080	17962.7	2.62099	0.0059	0.0431163	74182	23210.6	3.19603	0.0001	0.0013032
GO:0045732	positive regulation of protein catabolic process	hard	4901	1544.75	3.17268	0.1062	1	0	51.1156	0	1	1	10679	888.216	12.023	0.0021	0.22315	0	127.093	0	1	1	3007	401.46	7.49016	0.0614	0.471227	1508	236.345	6.38051	0.063	0.73844
GO:0045732	positive regulation of protein catabolic process	soft	29560	20006.5	1.47752	0.1261	0.557598	31864	10153.9	3.13811	0.0014	0.0104559	19982	14835.3	1.34692	0.2159	0.394095	34646	10753.3	3.22188	0.0013	0.0107653	34356	8638.89	3.9769	0.0002	0.00315868	37808	10755.8	3.51511	0.0001	0.0013032
GO:0046330	positive regulation of JNK cascade	hard	2483	1283.13	1.93511	0.2092	1	0	88.2927	0	1	1	0	1080.05	0	1	1	0	33.328	0	1	1	0	641.033	0	1	1	0	199.26	0	1	1
GO:0046330	positive regulation of JNK cascade	soft	32018	18840.5	1.69942	0.0879	0.556888	42975	12088.1	3.55514	0.0006	0.00508361	39297	16591.4	2.36852	0.0132	0.099345	38680	12605.2	3.06858	0.0029	0.0202848	34757	9747.21	3.56584	0.0014	0.0140441	50418	13053.5	3.8624	0.0001	0.0013032
GO:0040029	regulation of gene expression, epigenetic	hard	5441	1884.6	2.88709	0.1259	1	165	57.2522	2.88199	0.023	1	0	987.336	0	1	1	0	160.615	0	1	1	4510	718.17	6.27985	0.0644	0.486436	2278	309.572	7.35855	0.0541	0.703977
GO:0040029	regulation of gene expression, epigenetic	soft	57259	28911.8	1.98047	0.0269	0.370543	64933	15205.9	4.27024	0.0003	0.00278779	56424	20499.2	2.7525	0.0044	0.0475477	65098	14871.7	4.3773	0.0001	0.00132277	46611	13140.6	3.54709	0.0043	0.0341676	66810	15700.3	4.25535	0.0001	0.0013032
GO:0042455	ribonucleoside biosynthetic process	hard	529	756.458	0.699312	0.2564	1	0	43.8997	0	1	1	0	577.045	0	1	1	0	20.0192	0	1	1	0	385.29	0	1	1	286	118.365	2.41627	0.0512	0.691539
GO:0042455	ribonucleoside biosynthetic process	soft	18472	12960.5	1.42525	0.2022	0.588968	22138	7222.15	3.06529	0.01	0.0474471	12699	10252.1	1.23868	0.3153	0.476527	23442	7606.16	3.08198	0.0102	0.0501615	11315	6066.96	1.86502	0.1443	0.278965	32538	7611.5	4.27484	0.0001	0.0013032
GO:0032352	positive regulation of hormone metabolic process	hard	1481	163.273	9.07071	0.0539	1	0	0	inf	1	1	0	72.7247	0	1	1	0	14.8441	0	1	1	0	62.6963	0	1	1	0	12.4281	0	1	1
GO:0032352	positive regulation of hormone metabolic process	soft	1222	2210.03	0.552934	0.6268	0.814461	8048	1676.76	4.79974	0.0064	0.0337401	3512	2014.97	1.74296	0.229	0.406696	8996	1641.76	5.4795	0.0037	0.0245523	8105	1449.66	5.59095	0.0031	0.0264469	12303	1751.57	7.02399	0.0001	0.0013032
GO:1990542	mitochondrial transmembrane transport	hard	0	236.587	0	1	1	0	14.51	0	1	1	0	136.181	0	1	1	0	14.0205	0	1	1	0	79.0844	0	1	1	0	41.7796	0	1	1
GO:1990542	mitochondrial transmembrane transport	soft	3938	3965.15	0.993153	0.3592	0.674757	19079	2519.3	7.57314	0.0006	0.00508361	11827	3038.6	3.89225	0.0358	0.178321	20650	2424.09	8.51867	0.0001	0.00132277	4346	2094.67	2.07479	0.188	0.3185	19982	2733.89	7.30899	0.0001	0.0013032
GO:0065008	regulation of biological quality	hard	24529	41342.6	0.593311	0.8881	1	0	1749.69	0	1	1	42553	28113.4	1.51362	0.1229	0.640774	3557	1441.81	2.46705	0.1473	1	21860	15539.9	1.4067	0.2181	1	6288	5102.2	1.23241	0.3195	1
GO:0065008	regulation of biological quality	soft	521470	576719	0.904201	0.8692	0.960646	498918	348636	1.43106	0.0001	0.00110797	579502	469048	1.23549	0.0111	0.0886213	491689	360280	1.36474	0.0011	0.00950172	370531	288377	1.28488	0.0171	0.0859826	466982	362964	1.28658	0.0082	0.04079
GO:0032879	regulation of localization	hard	10001	24649.7	0.405724	0.9283	1	0	1068.87	0	1	1	44984	16192.1	2.77814	0.0068	0.322933	0	910.311	0	1	1	29487	8563.68	3.44326	0.0088	0.1617	1029	2981.87	0.345086	0.4998	1
GO:0032879	regulation of localization	soft	347968	353005	0.98573	0.5395	0.766018	331516	204936	1.61766	0.0001	0.00110797	352849	283690	1.24378	0.0319	0.166905	323126	213749	1.51171	0.0008	0.00735413	274596	172976	1.58748	0.0005	0.00608599	320264	214352	1.4941	0.0011	0.00904617
GO:0051049	regulation of transport	hard	5563	17337.2	0.32087	0.922	1	0	722.396	0	1	1	35766	11590.3	3.08584	0.0092	0.32587	0	735.372	0	1	1	24742	5782.41	4.27884	0.0074	0.146543	1029	2287.31	0.449874	0.3892	1
GO:0051049	regulation of transport	soft	249956	239993	1.04152	0.37	0.680042	250337	139231	1.798	0.0001	0.00110797	259849	195437	1.32958	0.0218	0.135695	232766	146835	1.58522	0.0019	0.0146165	171372	118189	1.44999	0.0172	0.0859826	231667	146740	1.57875	0.002	0.0147256
GO:0033043	regulation of organelle organization	hard	16799	9818.14	1.71102	0.1503	1	0	453.57	0	1	1	15145	6600.64	2.29447	0.0859	0.530251	2330	231.512	10.0643	0.0402	1	30844	3264.1	9.44945	0.0006	0.0395379	2330	1043.36	2.23317	0.181	1
GO:0033043	regulation of organelle organization	soft	174569	136723	1.27681	0.0684	0.533854	159246	77840.8	2.04579	0.0001	0.00110797	184332	102818	1.7928	0.0001	0.00259477	167310	81265.5	2.05881	0.0001	0.00132277	128105	65148.7	1.96635	0.0007	0.00786882	163387	82501.6	1.98041	0.0001	0.0013032
GO:0001934	positive regulation of protein phosphorylation	hard	3442	8237.42	0.417849	0.751	1	0	442.576	0	1	1	7738	6044.36	1.2802	0.3027	1	0	263.754	0	1	1	7765	2954.7	2.62801	0.1175	0.710578	1029	1131.67	0.909275	0.2497	1
GO:0001934	positive regulation of protein phosphorylation	soft	139643	117452	1.18894	0.1538	0.570102	142859	68408.7	2.08832	0.0001	0.00110797	159865	94297.9	1.69532	0.0009	0.0151574	137389	72190.5	1.90315	0.0006	0.00602707	120656	57493.9	2.09859	0.0002	0.00315868	143002	72971.4	1.9597	0.0002	0.00241361
GO:0045787	positive regulation of cell cycle	hard	8622	3062.75	2.81512	0.083	1	0	73.0517	0	1	1	14755	2167.32	6.80796	0.0021	0.22315	0	149.474	0	1	1	6685	1351.42	4.94665	0.0416	0.390631	1508	371.058	4.06405	0.0997	0.889882
GO:0045787	positive regulation of cell cycle	soft	57627	41971.1	1.37302	0.1125	0.556888	66027	25213.7	2.6187	0.0001	0.00110797	43895	32047.1	1.3697	0.138	0.330415	45160	25579.2	1.76549	0.0358	0.11316	48775	19406	2.5134	0.0019	0.0177985	52446	26136.2	2.00664	0.0099	0.0470106
GO:1903362	regulation of cellular protein catabolic process	hard	4901	2441.38	2.00747	0.1973	1	0	68.5153	0	1	1	10679	1275.43	8.37286	0.0057	0.322328	0	147.244	0	1	1	6079	594.37	10.2276	0.0129	0.208033	1508	293.768	5.13331	0.0724	0.771646
GO:1903362	regulation of cellular protein catabolic process	soft	45465	30898.3	1.47144	0.0983	0.556888	47031	16243.1	2.89544	0.0001	0.00110797	32810	22052.8	1.48779	0.1143	0.305828	50417	16626.3	3.03237	0.0001	0.00132277	42571	13097.8	3.25023	0.0003	0.00426245	46792	16752.4	2.79315	0.0006	0.00570489
GO:0021953	central nervous system neuron differentiation	hard	0	3827.96	0	1	1	0	153.023	0	1	1	11785	2049.67	5.7497	0.0214	0.339887	0	176.732	0	1	1	0	1184.27	0	1	1	0	629.813	0	1	1
GO:0021953	central nervous system neuron differentiation	soft	69960	48330	1.44755	0.0836	0.556888	80058	27536.4	2.90736	0.0001	0.00110797	57279	38302	1.49546	0.0832	0.285193	71772	28622.1	2.50757	0.0009	0.00812432	70281	22892.6	3.07003	0.0001	0.00180283	66208	28586	2.3161	0.0032	0.0209515
GO:0046394	carboxylic acid biosynthetic process	hard	2285	3054.61	0.748049	0.4497	1	0	76.9966	0	1	1	1961	1815.97	1.07987	0.3571	1	0	96.2666	0	1	1	0	1146.11	0	1	1	1330	375.224	3.54455	0.09	0.855641
GO:0046394	carboxylic acid biosynthetic process	soft	51367	39046.1	1.31555	0.1596	0.570414	65831	22315.6	2.95	0.0001	0.00110797	43059	30885.1	1.39417	0.1396	0.332108	63255	23872.2	2.64974	0.0004	0.00450337	32879	19313.9	1.70235	0.0788	0.206283	55401	23670.8	2.34048	0.0025	0.0174615
GO:0016053	organic acid biosynthetic process	hard	2285	3054.61	0.748049	0.4497	1	0	76.9966	0	1	1	1961	1815.97	1.07987	0.3571	1	0	96.2666	0	1	1	0	1146.11	0	1	1	1330	375.224	3.54455	0.09	0.855641
GO:0016053	organic acid biosynthetic process	soft	51367	39046.1	1.31555	0.1596	0.570414	65831	22315.6	2.95	0.0001	0.00110797	43059	30885.1	1.39417	0.1396	0.332108	63255	23872.2	2.64974	0.0004	0.00450337	32879	19313.9	1.70235	0.0788	0.206283	55401	23670.8	2.34048	0.0025	0.0174615
GO:0000377	RNA splicing, via transesterification reactions with bulged adenosine as nucleophile	hard	2342	1788.51	1.30947	0.3041	1	0	52.7589	0	1	1	7290	1350.58	5.39767	0.0397	0.401067	0	91.0213	0	1	1	0	997.523	0	1	1	0	199.093	0	1	1
GO:0000377	RNA splicing, via transesterification reactions with bulged adenosine as nucleophile	soft	67482	28588.1	2.3605	0.0004	0.0354043	55941	17295	3.23452	0.0001	0.00110797	34028	22678.5	1.50045	0.1273	0.319899	47278	17615.5	2.68388	0.0014	0.0114514	42159	14500.3	2.90747	0.0019	0.0177985	47702	18020.2	2.64714	0.0021	0.0152418
GO:0000375	RNA splicing, via transesterification reactions	hard	2342	1788.51	1.30947	0.3041	1	0	52.7589	0	1	1	7290	1350.58	5.39767	0.0397	0.401067	0	91.0213	0	1	1	0	997.523	0	1	1	0	199.093	0	1	1
GO:0000375	RNA splicing, via transesterification reactions	soft	67482	28588.1	2.3605	0.0004	0.0354043	55941	17295	3.23452	0.0001	0.00110797	34028	22678.5	1.50045	0.1273	0.319899	47278	17615.5	2.68388	0.0014	0.0114514	42159	14500.3	2.90747	0.0019	0.0177985	47702	18020.2	2.64714	0.0021	0.0152418
GO:0008380	RNA splicing	hard	2342	1848.2	1.26718	0.3138	1	0	54.0009	0	1	1	7290	1390.33	5.24334	0.0408	0.40216	0	93.2653	0	1	1	0	1030.19	0	1	1	0	203.457	0	1	1
GO:0008380	RNA splicing	soft	67482	29812.5	2.26354	0.0006	0.048	60587	17969.8	3.37159	0.0001	0.00110797	34028	23648.2	1.43893	0.1493	0.339443	51924	18385.2	2.82423	0.0004	0.00450337	42159	15059.3	2.79953	0.0021	0.019387	52348	18710.2	2.79783	0.0007	0.0064746
GO:0022612	gland morphogenesis	hard	0	2118.89	0	1	1	0	61.4804	0	1	1	0	1336.49	0	1	1	0	6.9497	0	1	1	0	589.37	0	1	1	0	144.035	0	1	1
GO:0022612	gland morphogenesis	soft	21434	28405.8	0.754565	0.7086	0.864826	56580	16173.8	3.49825	0.0001	0.00110797	45651	22092.2	2.06638	0.02	0.129362	44642	16744.4	2.66608	0.0053	0.0317051	25175	13278.1	1.89598	0.0865	0.214399	35674	16988.8	2.09986	0.0315	0.107792
[truncated: 826 more rows]

## Sheet: GO_MolFunc
term ID	term name	sweep type	CEU intersect	CEU mean permuted intersect	CEU enrichment	CEU p-value	CEU q-value	GWD intersect	GWD mean permuted intersect	GWD enrichment	GWD p-value	GWD q-value	JPT intersect	JPT mean permuted intersect	JPT enrichment	JPT p-value	JPT q-value	LWK intersect	LWK mean permuted intersect	LWK enrichment	LWK p-value	LWK q-value	PEL intersect	PEL mean permuted intersect	PEL enrichment	PEL p-value	PEL q-value	YRI intersect	YRI mean permuted intersect	YRI enrichment	YRI p-value	YRI q-value
[truncated: 374 more rows]

[truncated: 2 more sheets: GO_CellComp, KEGG_Pathway]
