# Supplementary material for: Soft Sweeps Are the Dominant Mode of Adaptation in the Human Genome
Source: Mol Biol Evol. 2017 May 8;34(8):1863–77. doi: 10.1093/molbev/msx154 (PMC5850737; doi:10.1093/molbev/msx154)
Supplement: Supplementary Data [file msx154_Supp.zip › supplementary_table_S5.xlsx]

## Sheet: Sheet1
Table S5: Example command lines used to generate training data for each population, with a soft sweep occurring in the central sub-window.
CEU	discoal_multipop 198 2000 200000 -Pt 180 1800 -Pre 825 2475 -en 0.0126605 0 0.196553 -en 0.0207647 0 0.147053 -en 0.0303409 0 0.191351 -en 0.0416566 0 0.317217 -en 0.0550275 0 0.584728 -en 0.0708278 0 0.983724 -en 0.08949 0 1.36141 -en 0.111537 0 1.6075 -en 0.137595 0 1.68853 -en 0.168386 0 1.58871 -en 0.204774 0 1.36773 -en 0.247772 0 1.14413 -en 0.298577 0 0.970856 -en 0.358617 0 0.856995 -en 0…
YRI	discoal_multipop 216 2000 200000 -Pt 120 1200 -Pre 550 1650 -en 0.0276047 0 1.05475 -en 0.0450759 0 0.891781 -en 0.0655558 0 1.18947 -en 0.0895667 0 1.81693 -en 0.117717 0 2.41154 -en 0.150723 0 2.73264 -en 0.189444 0 2.79893 -en 0.234853 0 2.63779 -en 0.288104 0 2.29567 -en 0.350549 0 1.90575 -en 0.423776 0 1.5883 -en 0.509637 0 1.37704 -en 0.610244 0 1.25042 -en 0.728176 0 1.18942 -en 0.866467 …
JPT	discoal_multipop 208 2000 200000 -Pt 220 2200 -Pre 1008.33 3025 -en 0.00936159 0 0.110131 -en 0.0153697 0 0.0955665 -en 0.022483 0 0.134382 -en 0.030905 0 0.221054 -en 0.0408755 0 0.3969 -en 0.0526795 0 0.68908 -en 0.0666568 0 1.01323 -en 0.0832186 0 1.24956 -en 0.102815 0 1.37902 -en 0.126015 0 1.34656 -en 0.153495 0 1.18725 -en 0.186004 0 1.00113 -en 0.22449 0 0.846248 -en 0.270055 0 0.73786 -e…
LWK	discoal_multipop 198 2000 200000 -Pt 160 1600 -Pre 733.333 2200 -en 0.0208774 0 0.855125 -en 0.0340862 0 0.640928 -en 0.0495716 0 0.866479 -en 0.0677231 0 1.30824 -en 0.0889925 0 1.70479 -en 0.11395 0 1.89641 -en 0.1432 0 1.94888 -en 0.177477 0 1.83739 -en 0.217658 0 1.59177 -en 0.264781 0 1.32038 -en 0.320076 0 1.10812 -en 0.38489 0 0.966371 -en 0.460839 0 0.881313 -en 0.549878 0 0.839942 -en 0.…
PEL	discoal_multipop 170 2000 200000 -Pt 40 400 -Pre 183.333 550 -en 0.0511027 0 0.901143 -en 0.083915 0 0.864485 -en 0.122773 0 1.06039 -en 0.168789 0 1.58688 -en 0.223285 0 2.81673 -en 0.28782 0 4.82159 -en 0.364248 0 7.19025 -en 0.454755 0 9.06247 -en 0.561862 0 9.83074 -en 0.688627 0 9.70829 -en 0.838705 0 8.64111 -en 1.01638 0 7.26809 -en 1.22674 0 6.05683 -en 1.47579 0 5.23362 -en 1.77063 0 4.7…
GWD	discoal_multipop 226 2000 200000 -Pt 140 1400 -Pre 641.667 1925 -en 0.0236056 0 0.887028 -en 0.0385523 0 0.806341 -en 0.0560824 0 1.0724 -en 0.0766457 0 1.64219 -en 0.100755 0 2.2085 -en 0.129002 0 2.49859 -en 0.162138 0 2.57404 -en 0.201043 0 2.44151 -en 0.246646 0 2.12804 -en 0.300098 0 1.76251 -en 0.362746 0 1.46723 -en 0.436221 0 1.26986 -en 0.522376 0 1.15249 -en 0.62341 0 1.09475 -en 0.742 …
